# Supplementary material for: The Interplay of Microtubules with Mitochondria–ER Contact Sites (MERCs) in Glioblastoma
Source: Biomolecules. 2022 Apr 12;12(4):567. doi: 10.3390/biom12040567 (PMC9030160; doi:10.3390/biom12040567)
Supplement: Supplementary file 1 [file biomolecules-12-00567-s001.zip › Table S1.xlsx]

## Sheet: GSE147352 up in GB 
GeneID	SystemCode	avg-n	log_fold-n_vs_gb	fold-n_vs_gb	rawp-n_vs_gb	adjp-n_vs_gb
ENSG00000111206	En	3.85339	-4.85567	-28.9535	6.63464e-11	1.24211e-09
ENSG00000139921	En	8.54945	-2.0377	-4.1059	6.63464e-11	1.24211e-09
ENSG00000143815	En	8.47165	-1.95758	-3.88409	6.63464e-11	1.24211e-09
ENSG00000123353	En	5.84236	-1.63185	-3.09911	6.63464e-11	1.24211e-09
ENSG00000141510	En	6.64314	-2.82421	-7.08228	1.21432e-10	1.99715e-09
ENSG00000057252	En	8.96754	-1.55939	-2.94729	1.21432e-10	1.99715e-09
ENSG00000074695	En	10.0962	-1.32525	-2.50576	1.21432e-10	1.99715e-09
ENSG00000162738	En	7.26312	-2.40249	-5.28715	3.97537e-10	5.34001e-09
ENSG00000146833	En	8.53286	-1.11347	-2.16366	3.97537e-10	5.34001e-09
ENSG00000105974	En	7.00311	-3.02588	-8.14478	7.11057e-10	8.72478e-09
ENSG00000087088	En	7.02014	-1.55561	-2.93957	7.11057e-10	8.72478e-09
ENSG00000150093	En	10.2593	-1.84659	-3.5965	3.22871e-09	3.28875e-08
ENSG00000106803	En	7.74599	-1.20516	-2.30563	3.88601e-09	3.84317e-08
ENSG00000143870	En	10.4544	-1.17261	-2.25419	1.98214e-08	1.63674e-07
ENSG00000103490	En	3.67305	-2.51848	-5.72976	1.56322e-07	4.30096e-07
ENSG00000003402	En	10.308	-1.07659	-2.10904	2.17932e-07	5.92867e-07
ENSG00000265972	En	10.6715	-1.8393	-3.57836	4.92719e-07	1.30133e-06
ENSG00000118508	En	4.96613	-1.84904	-3.6026	1.48952e-06	3.17631e-06
ENSG00000138823	En	4.32903	-2.02433	-4.06803	1.73861e-06	3.68889e-06
ENSG00000120802	En	10.0812	-1.00194	-2.00269	4.31882e-06	8.91045e-06
ENSG00000066322	En	8.17028	-1.09625	-2.13799	5.01108e-06	1.02877e-05
ENSG00000127564	En	5.66405	-1.03933	-2.05528	6.72902e-06	1.36922e-05
ENSG00000091262	En	3.42119	-1.35316	-2.55472	0.000372104	0.00058725
ENSG00000160691	En	8.87953	-1.02505	-2.03502	0.000757262	0.00112595
ENSG00000131747	En	3.2357	-7.93438	-244.616	6.63464e-11	1.24211e-09
ENSG00000184357	En	2.9826	-7.47558	-177.981	6.63464e-11	1.24211e-09
ENSG00000274267	En	2.60758	-7.2126	-148.323	6.63464e-11	1.24211e-09
ENSG00000275379	En	1.23243	-7.06119	-133.545	6.63464e-11	1.24211e-09
ENSG00000148773	En	3.59745	-7.0068	-128.605	6.63464e-11	1.24211e-09
ENSG00000189057	En	0.773781	-6.92099	-121.179	6.63464e-11	1.24211e-09
ENSG00000276903	En	0.895421	-6.82243	-113.177	6.63464e-11	1.24211e-09
ENSG00000126787	En	1.04845	-6.75742	-108.19	6.63464e-11	1.24211e-09
ENSG00000175063	En	0.783512	-6.71932	-105.37	6.63464e-11	1.24211e-09
ENSG00000274641	En	1.66611	-6.65031	-100.448	6.63464e-11	1.24211e-09
ENSG00000171848	En	1.5908	-6.63607	-99.4619	6.63464e-11	1.24211e-09
ENSG00000168078	En	1.09111	-6.62404	-98.6362	6.63464e-11	1.24211e-09
ENSG00000134668	En	2.78956	-6.60415	-97.2853	6.63464e-11	1.24211e-09
ENSG00000080986	En	1.10656	-6.51479	-91.4423	6.63464e-11	1.24211e-09
ENSG00000277775	En	2.31497	-6.48012	-89.271	6.63464e-11	1.24211e-09
ENSG00000101057	En	1.09228	-6.4553	-87.7484	6.63464e-11	1.24211e-09
ENSG00000089685	En	1.62086	-6.43528	-86.5391	6.63464e-11	1.24211e-09
ENSG00000129195	En	0.743698	-6.41968	-85.6082	6.63464e-11	1.24211e-09
ENSG00000041982	En	7.47552	-6.41959	-85.6032	6.63464e-11	1.24211e-09
ENSG00000112984	En	1.31384	-6.40777	-84.9047	6.63464e-11	1.24211e-09
ENSG00000123485	En	1.10591	-6.39754	-84.3047	6.63464e-11	1.24211e-09
ENSG00000165304	En	1.44545	-6.35529	-81.8714	6.63464e-11	1.24211e-09
ENSG00000118193	En	2.15185	-6.26187	-76.738	6.63464e-11	1.24211e-09
ENSG00000278272	En	2.59341	-6.16303	-71.6567	6.63464e-11	1.24211e-09
ENSG00000135476	En	1.53884	-6.06418	-66.9113	6.63464e-11	1.24211e-09
ENSG00000007968	En	0.756826	-6.04729	-66.1325	6.63464e-11	1.24211e-09
ENSG00000196787	En	3.14753	-6.03995	-65.7968	6.63464e-11	1.24211e-09
ENSG00000205929	En	1.76212	-5.93439	-61.1546	6.63464e-11	1.24211e-09
ENSG00000066279	En	4.10472	-5.90952	-60.1093	6.63464e-11	1.24211e-09
ENSG00000129810	En	0.988811	-5.9065	-59.9839	6.63464e-11	1.24211e-09
ENSG00000143476	En	2.39394	-5.79263	-55.4312	6.63464e-11	1.24211e-09
ENSG00000276368	En	1.36183	-5.77245	-54.6615	6.63464e-11	1.24211e-09
ENSG00000105011	En	0.990005	-5.73525	-53.2701	6.63464e-11	1.24211e-09
ENSG00000109805	En	2.93804	-5.72691	-52.9628	6.63464e-11	1.24211e-09
ENSG00000237649	En	2.08528	-5.71471	-52.5168	6.63464e-11	1.24211e-09
ENSG00000169679	En	2.9152	-5.69349	-51.7502	6.63464e-11	1.24211e-09
ENSG00000138180	En	1.43947	-5.61749	-49.0944	6.63464e-11	1.24211e-09
ENSG00000137812	En	3.54474	-5.59299	-48.268	6.63464e-11	1.24211e-09
ENSG00000088882	En	3.48033	-5.46873	-44.2846	6.63464e-11	1.24211e-09
ENSG00000065328	En	1.63508	-5.40096	-42.2523	6.63464e-11	1.24211e-09
ENSG00000279690	En	1.39091	-5.37888	-41.6106	6.63464e-11	1.24211e-09
ENSG00000121621	En	1.97468	-5.36341	-41.1669	6.63464e-11	1.24211e-09
ENSG00000184661	En	2.11669	-5.36126	-41.1055	6.63464e-11	1.24211e-09
ENSG00000006327	En	3.39442	-5.31653	-39.8506	6.63464e-11	1.24211e-09
ENSG00000196747	En	3.19625	-5.23208	-37.5848	6.63464e-11	1.24211e-09
ENSG00000166483	En	4.73237	-5.20766	-36.954	6.63464e-11	1.24211e-09
ENSG00000112742	En	2.48752	-5.12696	-34.9436	6.63464e-11	1.24211e-09
ENSG00000137804	En	4.09398	-5.0465	-33.0483	6.63464e-11	1.24211e-09
ENSG00000278677	En	0.582468	-4.95947	-31.1135	6.63464e-11	1.24211e-09
ENSG00000276043	En	4.48676	-4.9419	-30.7369	6.63464e-11	1.24211e-09
ENSG00000140534	En	2.51923	-4.9352	-30.5944	6.63464e-11	1.24211e-09
ENSG00000181104	En	5.62337	-4.76865	-27.2588	6.63464e-11	1.24211e-09
ENSG00000186082	En	0.786281	-4.76138	-27.1218	6.63464e-11	1.24211e-09
ENSG00000151725	En	3.23932	-4.73696	-26.6665	6.63464e-11	1.24211e-09
ENSG00000117399	En	2.82916	-4.66888	-25.4375	6.63464e-11	1.24211e-09
ENSG00000156970	En	3.38251	-4.63668	-24.876	6.63464e-11	1.24211e-09
ENSG00000142945	En	3.42675	-4.56541	-23.677	6.63464e-11	1.24211e-09
ENSG00000087245	En	5.31545	-4.48439	-22.384	6.63464e-11	1.24211e-09
ENSG00000139618	En	4.50951	-4.43019	-21.5586	6.63464e-11	1.24211e-09
ENSG00000105559	En	4.62038	-4.35631	-20.4823	6.63464e-11	1.24211e-09
ENSG00000090889	En	4.09078	-4.31617	-19.9203	6.63464e-11	1.24211e-09
ENSG00000157227	En	6.53857	-4.29852	-19.678	6.63464e-11	1.24211e-09
ENSG00000132688	En	8.97493	-4.08439	-16.9638	6.63464e-11	1.24211e-09
ENSG00000197696	En	4.6045	-4.06771	-16.7688	6.63464e-11	1.24211e-09
ENSG00000117724	En	7.20068	-4.06711	-16.7619	6.63464e-11	1.24211e-09
ENSG00000139146	En	4.29083	-4.06464	-16.7332	6.63464e-11	1.24211e-09
ENSG00000181458	En	3.76373	-3.93314	-15.2754	6.63464e-11	1.24211e-09
ENSG00000123219	En	3.63475	-3.91527	-15.0874	6.63464e-11	1.24211e-09
ENSG00000165490	En	3.19088	-3.66002	-12.6409	6.63464e-11	1.24211e-09
ENSG00000127863	En	6.32874	-3.65573	-12.6033	6.63464e-11	1.24211e-09
ENSG00000106462	En	5.522	-3.6394	-12.4615	6.63464e-11	1.24211e-09
ENSG00000134955	En	4.28117	-3.60181	-12.141	6.63464e-11	1.24211e-09
ENSG00000121966	En	5.75171	-3.56321	-11.8204	6.63464e-11	1.24211e-09
ENSG00000157150	En	5.53187	-3.53141	-11.5627	6.63464e-11	1.24211e-09
ENSG00000119686	En	4.12738	-3.52307	-11.4961	6.63464e-11	1.24211e-09
ENSG00000165029	En	9.78042	-3.5106	-11.3971	6.63464e-11	1.24211e-09
ENSG00000140931	En	5.63579	-3.49635	-11.2852	6.63464e-11	1.24211e-09
ENSG00000113140	En	11.2391	-3.47299	-11.1039	6.63464e-11	1.24211e-09
ENSG00000125355	En	6.13277	-3.457	-10.9815	6.63464e-11	1.24211e-09
ENSG00000243244	En	5.4581	-3.44323	-10.8771	6.63464e-11	1.24211e-09
ENSG00000205413	En	6.75848	-3.26357	-9.60359	6.63464e-11	1.24211e-09
ENSG00000145908	En	5.86287	-3.26177	-9.59161	6.63464e-11	1.24211e-09
ENSG00000090924	En	6.59975	-3.25217	-9.52798	6.63464e-11	1.24211e-09
ENSG00000197935	En	3.56346	-3.18576	-9.09936	6.63464e-11	1.24211e-09
ENSG00000187840	En	4.88365	-3.1622	-8.95195	6.63464e-11	1.24211e-09
ENSG00000123080	En	6.03001	-3.15247	-8.89178	6.63464e-11	1.24211e-09
ENSG00000270022	En	1.89654	-3.11453	-8.66098	6.63464e-11	1.24211e-09
ENSG00000114200	En	6.87288	-3.0584	-8.33049	6.63464e-11	1.24211e-09
ENSG00000215417	En	3.65828	-2.98417	-7.91271	6.63464e-11	1.24211e-09
ENSG00000258738	En	3.07569	-2.96756	-7.82212	6.63464e-11	1.24211e-09
ENSG00000113810	En	7.8601	-2.95309	-7.74404	6.63464e-11	1.24211e-09
ENSG00000100297	En	6.4394	-2.95043	-7.72978	6.63464e-11	1.24211e-09
ENSG00000166801	En	7.29728	-2.89682	-7.44782	6.63464e-11	1.24211e-09
ENSG00000005471	En	3.57949	-2.87947	-7.35878	6.63464e-11	1.24211e-09
ENSG00000130508	En	8.04695	-2.85802	-7.2502	6.63464e-11	1.24211e-09
ENSG00000136859	En	7.03466	-2.84628	-7.19142	6.63464e-11	1.24211e-09
ENSG00000137404	En	3.88738	-2.82479	-7.08509	6.63464e-11	1.24211e-09
ENSG00000118707	En	5.0516	-2.80785	-7.0024	6.63464e-11	1.24211e-09
ENSG00000106278	En	12.9785	-2.79459	-6.93836	6.63464e-11	1.24211e-09
ENSG00000135446	En	8.05643	-2.78582	-6.89629	6.63464e-11	1.24211e-09
ENSG00000050405	En	8.51467	-2.7822	-6.87901	6.63464e-11	1.24211e-09
ENSG00000206503	En	9.57875	-2.77524	-6.8459	6.63464e-11	1.24211e-09
ENSG00000073111	En	6.5963	-2.77081	-6.82491	6.63464e-11	1.24211e-09
ENSG00000115129	En	5.08564	-2.75278	-6.74014	6.63464e-11	1.24211e-09
ENSG00000256594	En	3.47366	-2.64872	-6.27108	6.63464e-11	1.24211e-09
ENSG00000186470	En	6.57419	-2.62983	-6.18955	6.63464e-11	1.24211e-09
ENSG00000164111	En	9.84162	-2.5815	-5.98561	6.63464e-11	1.24211e-09
ENSG00000136518	En	6.43865	-2.57905	-5.97545	6.63464e-11	1.24211e-09
ENSG00000102218	En	6.69227	-2.57408	-5.95491	6.63464e-11	1.24211e-09
ENSG00000123131	En	6.80523	-2.54884	-5.85165	6.63464e-11	1.24211e-09
ENSG00000184384	En	8.86578	-2.53525	-5.79676	6.63464e-11	1.24211e-09
ENSG00000105137	En	5.87566	-2.53376	-5.79077	6.63464e-11	1.24211e-09
ENSG00000164938	En	7.79161	-2.50779	-5.68749	6.63464e-11	1.24211e-09
ENSG00000105355	En	7.17025	-2.49531	-5.63849	6.63464e-11	1.24211e-09
ENSG00000065978	En	9.51134	-2.47114	-5.54481	6.63464e-11	1.24211e-09
ENSG00000165501	En	4.43622	-2.45904	-5.4985	6.63464e-11	1.24211e-09
ENSG00000154640	En	6.57572	-2.45648	-5.48875	6.63464e-11	1.24211e-09
ENSG00000139350	En	7.11056	-2.45117	-5.46858	6.63464e-11	1.24211e-09
ENSG00000064989	En	8.2398	-2.42616	-5.37461	6.63464e-11	1.24211e-09
ENSG00000198604	En	7.67364	-2.41183	-5.32149	6.63464e-11	1.24211e-09
ENSG00000124508	En	5.93915	-2.39389	-5.25573	6.63464e-11	1.24211e-09
ENSG00000115183	En	9.47647	-2.36157	-5.1393	6.63464e-11	1.24211e-09
ENSG00000164889	En	7.92388	-2.35659	-5.12157	6.63464e-11	1.24211e-09
ENSG00000144791	En	7.88609	-2.35135	-5.10301	6.63464e-11	1.24211e-09
ENSG00000224861	En	4.76864	-2.34553	-5.08246	6.63464e-11	1.24211e-09
ENSG00000128602	En	6.67822	-2.34373	-5.07613	6.63464e-11	1.24211e-09
ENSG00000000003	En	7.26355	-2.32718	-5.01824	6.63464e-11	1.24211e-09
ENSG00000169105	En	5.35901	-2.32675	-5.01674	6.63464e-11	1.24211e-09
ENSG00000267041	En	6.23364	-2.32218	-5.00088	6.63464e-11	1.24211e-09
ENSG00000146263	En	7.17819	-2.28661	-4.87908	6.63464e-11	1.24211e-09
ENSG00000013810	En	6.33594	-2.27468	-4.8389	6.63464e-11	1.24211e-09
ENSG00000079150	En	4.5395	-2.26271	-4.79891	6.63464e-11	1.24211e-09
ENSG00000104774	En	7.21145	-2.24391	-4.73678	6.63464e-11	1.24211e-09
ENSG00000115825	En	8.63206	-2.20121	-4.59864	6.63464e-11	1.24211e-09
ENSG00000105939	En	8.71431	-2.19766	-4.58735	6.63464e-11	1.24211e-09
ENSG00000179241	En	8.01609	-2.1936	-4.57444	6.63464e-11	1.24211e-09
ENSG00000267534	En	5.12037	-2.19167	-4.56835	6.63464e-11	1.24211e-09
ENSG00000181449	En	9.78173	-2.19109	-4.5665	6.63464e-11	1.24211e-09
ENSG00000216866	En	5.35663	-2.18907	-4.56013	6.63464e-11	1.24211e-09
ENSG00000174021	En	7.02813	-2.18767	-4.5557	6.63464e-11	1.24211e-09
ENSG00000198346	En	5.26476	-2.16266	-4.47739	6.63464e-11	1.24211e-09
ENSG00000069493	En	6.14413	-2.16133	-4.47328	6.63464e-11	1.24211e-09
ENSG00000069869	En	7.31995	-2.12568	-4.3641	6.63464e-11	1.24211e-09
ENSG00000084093	En	8.53149	-2.1236	-4.3578	6.63464e-11	1.24211e-09
ENSG00000172037	En	9.61662	-2.11506	-4.33209	6.63464e-11	1.24211e-09
ENSG00000183255	En	10.2078	-2.10572	-4.30413	6.63464e-11	1.24211e-09
ENSG00000213064	En	9.82372	-2.08749	-4.25007	6.63464e-11	1.24211e-09
ENSG00000062822	En	6.11296	-2.04489	-4.12641	6.63464e-11	1.24211e-09
ENSG00000089157	En	10.581	-2.03598	-4.10101	6.63464e-11	1.24211e-09
ENSG00000155368	En	9.87683	-2.03157	-4.08849	6.63464e-11	1.24211e-09
ENSG00000011304	En	9.04172	-2.00168	-4.00467	6.63464e-11	1.24211e-09
ENSG00000213553	En	6.65455	-1.99728	-3.99248	6.63464e-11	1.24211e-09
ENSG00000181938	En	5.60404	-1.99651	-3.99033	6.63464e-11	1.24211e-09
ENSG00000075420	En	9.26187	-1.99379	-3.98283	6.63464e-11	1.24211e-09
ENSG00000102158	En	8.73315	-1.99236	-3.97886	6.63464e-11	1.24211e-09
ENSG00000124067	En	8.38126	-1.99162	-3.97684	6.63464e-11	1.24211e-09
ENSG00000138413	En	9.01683	-1.96125	-3.89399	6.63464e-11	1.24211e-09
ENSG00000030582	En	8.92374	-1.95968	-3.88975	6.63464e-11	1.24211e-09
ENSG00000143384	En	10.8095	-1.95121	-3.86698	6.63464e-11	1.24211e-09
ENSG00000196981	En	5.91268	-1.94205	-3.8425	6.63464e-11	1.24211e-09
ENSG00000091317	En	8.46249	-1.93833	-3.83261	6.63464e-11	1.24211e-09
ENSG00000106397	En	8.07777	-1.92558	-3.7989	6.63464e-11	1.24211e-09
ENSG00000176105	En	9.0684	-1.9041	-3.74275	6.63464e-11	1.24211e-09
ENSG00000067955	En	8.28872	-1.90244	-3.73844	6.63464e-11	1.24211e-09
ENSG00000132661	En	5.46412	-1.89769	-3.72616	6.63464e-11	1.24211e-09
ENSG00000165801	En	9.02865	-1.89611	-3.72209	6.63464e-11	1.24211e-09
ENSG00000058262	En	10.3526	-1.89338	-3.71503	6.63464e-11	1.24211e-09
ENSG00000123136	En	7.54646	-1.89221	-3.71204	6.63464e-11	1.24211e-09
ENSG00000108784	En	6.62696	-1.8832	-3.68891	6.63464e-11	1.24211e-09
ENSG00000132646	En	8.08839	-1.86258	-3.63656	6.63464e-11	1.24211e-09
ENSG00000136240	En	9.33034	-1.84829	-3.60073	6.63464e-11	1.24211e-09
ENSG00000227036	En	7.60371	-1.83899	-3.57759	6.63464e-11	1.24211e-09
ENSG00000240342	En	7.42318	-1.8353	-3.56845	6.63464e-11	1.24211e-09
ENSG00000125871	En	6.59299	-1.83392	-3.56505	6.63464e-11	1.24211e-09
ENSG00000168393	En	6.48193	-1.82711	-3.54826	6.63464e-11	1.24211e-09
ENSG00000181722	En	11.4751	-1.82562	-3.54459	6.63464e-11	1.24211e-09
ENSG00000235423	En	4.0614	-1.79943	-3.48083	6.63464e-11	1.24211e-09
ENSG00000113732	En	8.32959	-1.79891	-3.47957	6.63464e-11	1.24211e-09
ENSG00000177917	En	7.03488	-1.79111	-3.4608	6.63464e-11	1.24211e-09
ENSG00000095015	En	8.85955	-1.78356	-3.44274	6.63464e-11	1.24211e-09
ENSG00000196247	En	8.23179	-1.77004	-3.41063	6.63464e-11	1.24211e-09
ENSG00000103852	En	6.90228	-1.74622	-3.35479	6.63464e-11	1.24211e-09
ENSG00000038210	En	6.06722	-1.72154	-3.29788	6.63464e-11	1.24211e-09
ENSG00000101346	En	8.69443	-1.70304	-3.25586	6.63464e-11	1.24211e-09
ENSG00000108518	En	9.27723	-1.68908	-3.2245	6.63464e-11	1.24211e-09
ENSG00000129675	En	9.94025	-1.67403	-3.19105	6.63464e-11	1.24211e-09
ENSG00000184445	En	8.64411	-1.66198	-3.1645	6.63464e-11	1.24211e-09
ENSG00000080839	En	7.62883	-1.65598	-3.15137	6.63464e-11	1.24211e-09
ENSG00000023697	En	7.00167	-1.65513	-3.14951	6.63464e-11	1.24211e-09
ENSG00000213722	En	7.64473	-1.65308	-3.14504	6.63464e-11	1.24211e-09
ENSG00000140455	En	8.33644	-1.65095	-3.14041	6.63464e-11	1.24211e-09
ENSG00000214194	En	7.41048	-1.64699	-3.1318	6.63464e-11	1.24211e-09
ENSG00000163110	En	10.188	-1.64256	-3.1222	6.63464e-11	1.24211e-09
ENSG00000140612	En	8.29983	-1.63656	-3.10923	6.63464e-11	1.24211e-09
ENSG00000168461	En	10.8878	-1.62367	-3.08157	6.63464e-11	1.24211e-09
ENSG00000122779	En	9.55774	-1.62108	-3.07606	6.63464e-11	1.24211e-09
ENSG00000166794	En	9.71316	-1.61257	-3.05796	6.63464e-11	1.24211e-09
ENSG00000136451	En	9.32123	-1.60073	-3.03296	6.63464e-11	1.24211e-09
ENSG00000118705	En	10.2014	-1.59386	-3.01856	6.63464e-11	1.24211e-09
ENSG00000152240	En	6.27653	-1.58744	-3.00516	6.63464e-11	1.24211e-09
ENSG00000233476	En	7.64898	-1.58704	-3.00432	6.63464e-11	1.24211e-09
ENSG00000000460	En	6.7148	-1.57094	-2.97099	6.63464e-11	1.24211e-09
ENSG00000146842	En	8.22594	-1.55384	-2.93597	6.63464e-11	1.24211e-09
ENSG00000105372	En	10.4684	-1.51493	-2.85786	6.63464e-11	1.24211e-09
ENSG00000204628	En	11.2711	-1.49594	-2.82049	6.63464e-11	1.24211e-09
ENSG00000138085	En	8.21823	-1.46733	-2.76509	6.63464e-11	1.24211e-09
ENSG00000117362	En	8.97975	-1.46474	-2.76014	6.63464e-11	1.24211e-09
ENSG00000198464	En	7.73183	-1.43486	-2.70357	6.63464e-11	1.24211e-09
ENSG00000168411	En	7.8305	-1.42938	-2.69331	6.63464e-11	1.24211e-09
ENSG00000176142	En	7.41971	-1.42813	-2.69097	6.63464e-11	1.24211e-09
ENSG00000121644	En	8.49394	-1.42019	-2.67621	6.63464e-11	1.24211e-09
ENSG00000143622	En	8.36563	-1.40973	-2.65688	6.63464e-11	1.24211e-09
ENSG00000130313	En	7.45069	-1.39291	-2.62608	6.63464e-11	1.24211e-09
ENSG00000118655	En	6.73176	-1.37891	-2.60071	6.63464e-11	1.24211e-09
ENSG00000167977	En	7.72644	-1.37557	-2.59471	6.63464e-11	1.24211e-09
ENSG00000168887	En	7.39157	-1.3755	-2.59457	6.63464e-11	1.24211e-09
ENSG00000085719	En	10.0853	-1.37539	-2.59438	6.63464e-11	1.24211e-09
ENSG00000120063	En	10.4512	-1.36244	-2.5712	6.63464e-11	1.24211e-09
ENSG00000271601	En	8.40985	-1.33484	-2.52248	6.63464e-11	1.24211e-09
ENSG00000047230	En	7.96946	-1.31596	-2.48968	6.63464e-11	1.24211e-09
ENSG00000197958	En	9.93508	-1.31415	-2.48655	6.63464e-11	1.24211e-09
ENSG00000181924	En	7.5922	-1.30755	-2.47521	6.63464e-11	1.24211e-09
ENSG00000164244	En	8.84192	-1.27865	-2.42612	6.63464e-11	1.24211e-09
ENSG00000197965	En	9.67224	-1.25216	-2.38198	6.63464e-11	1.24211e-09
ENSG00000129493	En	8.81747	-1.2442	-2.36886	6.63464e-11	1.24211e-09
ENSG00000134910	En	9.56325	-1.23228	-2.34937	6.63464e-11	1.24211e-09
ENSG00000143924	En	9.24751	-1.20566	-2.30643	6.63464e-11	1.24211e-09
ENSG00000141380	En	9.81113	-1.20468	-2.30486	6.63464e-11	1.24211e-09
ENSG00000162244	En	9.76633	-1.19783	-2.29395	6.63464e-11	1.24211e-09
ENSG00000068784	En	8.16238	-1.19401	-2.28788	6.63464e-11	1.24211e-09
ENSG00000128534	En	8.39581	-1.17864	-2.26363	6.63464e-11	1.24211e-09
ENSG00000180917	En	8.35245	-1.15738	-2.23052	6.63464e-11	1.24211e-09
ENSG00000078061	En	7.70515	-1.14701	-2.21454	6.63464e-11	1.24211e-09
ENSG00000120519	En	7.14347	-1.14667	-2.21402	6.63464e-11	1.24211e-09
ENSG00000156482	En	10.4822	-1.14146	-2.20604	6.63464e-11	1.24211e-09
ENSG00000169045	En	11.7345	-1.14053	-2.20461	6.63464e-11	1.24211e-09
ENSG00000101972	En	11.027	-1.12989	-2.18842	6.63464e-11	1.24211e-09
ENSG00000116747	En	11.2438	-1.11111	-2.16012	6.63464e-11	1.24211e-09
ENSG00000180370	En	10.4931	-1.10495	-2.15092	6.63464e-11	1.24211e-09
ENSG00000088930	En	10.0027	-1.09827	-2.14098	6.63464e-11	1.24211e-09
ENSG00000123595	En	7.75519	-1.09585	-2.1374	6.63464e-11	1.24211e-09
ENSG00000156162	En	9.41568	-1.08605	-2.12292	6.63464e-11	1.24211e-09
ENSG00000164713	En	8.06873	-1.08155	-2.11631	6.63464e-11	1.24211e-09
ENSG00000089050	En	8.19727	-1.07557	-2.10756	6.63464e-11	1.24211e-09
ENSG00000101367	En	10.2367	-1.06524	-2.09251	6.63464e-11	1.24211e-09
ENSG00000120253	En	8.66932	-1.05283	-2.07459	6.63464e-11	1.24211e-09
ENSG00000178996	En	9.12128	-1.04884	-2.06886	6.63464e-11	1.24211e-09
ENSG00000094975	En	10.0564	-1.04101	-2.05767	6.63464e-11	1.24211e-09
ENSG00000083312	En	11.7141	-1.02919	-2.04087	6.63464e-11	1.24211e-09
ENSG00000273983	En	1.05578	-6.85328	-115.623	1.21432e-10	1.99715e-09
ENSG00000197153	En	0.96853	-6.20343	-73.6916	1.21432e-10	1.99715e-09
ENSG00000254919	En	1.26503	-5.52005	-45.8881	1.21432e-10	1.99715e-09
ENSG00000109674	En	0.831096	-5.44079	-43.4351	1.21432e-10	1.99715e-09
ENSG00000186185	En	2.06473	-5.43678	-43.3145	1.21432e-10	1.99715e-09
ENSG00000129173	En	0.554069	-5.40809	-42.4616	1.21432e-10	1.99715e-09
ENSG00000274997	En	2.82859	-5.40066	-42.2436	1.21432e-10	1.99715e-09
ENSG00000169607	En	2.40748	-5.38892	-41.9013	1.21432e-10	1.99715e-09
ENSG00000170312	En	3.21899	-5.12396	-34.871	1.21432e-10	1.99715e-09
ENSG00000075275	En	3.02785	-4.9761	-31.4743	1.21432e-10	1.99715e-09
ENSG00000171320	En	2.77576	-4.58125	-23.9383	1.21432e-10	1.99715e-09
ENSG00000260604	En	2.30705	-4.56103	-23.6051	1.21432e-10	1.99715e-09
ENSG00000278828	En	3.95741	-4.54783	-23.3901	1.21432e-10	1.99715e-09
ENSG00000157456	En	3.33123	-4.21225	-18.5359	1.21432e-10	1.99715e-09
ENSG00000176887	En	6.97344	-4.04806	-16.542	1.21432e-10	1.99715e-09
ENSG00000250742	En	2.49841	-3.99687	-15.9653	1.21432e-10	1.99715e-09
ENSG00000130208	En	5.31684	-3.85291	-14.4492	1.21432e-10	1.99715e-09
ENSG00000144354	En	4.26055	-3.56886	-11.8668	1.21432e-10	1.99715e-09
ENSG00000183598	En	2.79154	-3.55919	-11.7875	1.21432e-10	1.99715e-09
ENSG00000130592	En	4.10628	-3.55827	-11.78	1.21432e-10	1.99715e-09
ENSG00000203812	En	3.67481	-3.4944	-11.2699	1.21432e-10	1.99715e-09
ENSG00000155465	En	4.48362	-3.4745	-11.1155	1.21432e-10	1.99715e-09
ENSG00000137310	En	4.51335	-3.42479	-10.739	1.21432e-10	1.99715e-09
ENSG00000117318	En	7.32465	-3.31862	-9.97712	1.21432e-10	1.99715e-09
ENSG00000065320	En	6.86201	-3.19715	-9.17145	1.21432e-10	1.99715e-09
ENSG00000177426	En	6.01136	-3.14235	-8.82959	1.21432e-10	1.99715e-09
ENSG00000198826	En	5.79365	-3.13005	-8.75467	1.21432e-10	1.99715e-09
ENSG00000213988	En	3.52605	-3.10938	-8.63012	1.21432e-10	1.99715e-09
ENSG00000169413	En	4.30357	-3.07651	-8.43571	1.21432e-10	1.99715e-09
ENSG00000136997	En	6.09197	-3.07313	-8.41596	1.21432e-10	1.99715e-09
ENSG00000116774	En	6.12242	-3.06414	-8.36369	1.21432e-10	1.99715e-09
ENSG00000204261	En	3.75933	-3.02933	-8.16431	1.21432e-10	1.99715e-09
ENSG00000068489	En	4.94064	-2.82975	-7.1095	1.21432e-10	1.99715e-09
ENSG00000197903	En	6.63049	-2.81083	-7.01689	1.21432e-10	1.99715e-09
ENSG00000122694	En	6.48745	-2.78677	-6.90085	1.21432e-10	1.99715e-09
ENSG00000166130	En	5.73094	-2.77964	-6.86679	1.21432e-10	1.99715e-09
ENSG00000049540	En	7.12201	-2.7476	-6.71598	1.21432e-10	1.99715e-09
ENSG00000115318	En	6.25448	-2.68052	-6.41087	1.21432e-10	1.99715e-09
ENSG00000240065	En	5.06188	-2.65489	-6.29797	1.21432e-10	1.99715e-09
ENSG00000149554	En	5.74279	-2.63036	-6.1918	1.21432e-10	1.99715e-09
ENSG00000165244	En	5.51991	-2.58884	-6.01615	1.21432e-10	1.99715e-09
ENSG00000100060	En	4.88048	-2.56497	-5.91745	1.21432e-10	1.99715e-09
ENSG00000038427	En	11.6582	-2.56054	-5.89929	1.21432e-10	1.99715e-09
ENSG00000204264	En	6.41566	-2.51279	-5.70724	1.21432e-10	1.99715e-09
ENSG00000111602	En	6.36204	-2.50072	-5.65968	1.21432e-10	1.99715e-09
ENSG00000137965	En	7.08154	-2.48604	-5.60238	1.21432e-10	1.99715e-09
ENSG00000204580	En	10.6261	-2.42549	-5.37213	1.21432e-10	1.99715e-09
ENSG00000010278	En	8.48096	-2.36597	-5.155	1.21432e-10	1.99715e-09
ENSG00000215068	En	4.14114	-2.36259	-5.14291	1.21432e-10	1.99715e-09
ENSG00000166508	En	8.24254	-2.35994	-5.13349	1.21432e-10	1.99715e-09
ENSG00000213866	En	5.27522	-2.34276	-5.07273	1.21432e-10	1.99715e-09
ENSG00000181381	En	7.58966	-2.33962	-5.06169	1.21432e-10	1.99715e-09
ENSG00000104889	En	5.47924	-2.31051	-4.96057	1.21432e-10	1.99715e-09
ENSG00000155660	En	9.04011	-2.23739	-4.71545	1.21432e-10	1.99715e-09
ENSG00000173457	En	6.75497	-2.23133	-4.69567	1.21432e-10	1.99715e-09
ENSG00000140262	En	10.397	-2.2027	-4.6034	1.21432e-10	1.99715e-09
ENSG00000101986	En	5.49924	-2.19022	-4.56374	1.21432e-10	1.99715e-09
ENSG00000198142	En	6.43985	-2.18807	-4.55695	1.21432e-10	1.99715e-09
ENSG00000119403	En	7.83598	-2.16128	-4.4731	1.21432e-10	1.99715e-09
ENSG00000113657	En	11.2894	-2.14214	-4.41416	1.21432e-10	1.99715e-09
ENSG00000114450	En	9.64931	-2.11432	-4.32986	1.21432e-10	1.99715e-09
ENSG00000158169	En	6.05319	-2.04588	-4.12924	1.21432e-10	1.99715e-09
ENSG00000064961	En	7.0417	-2.04428	-4.12467	1.21432e-10	1.99715e-09
ENSG00000149548	En	5.40044	-2.03107	-4.08707	1.21432e-10	1.99715e-09
ENSG00000133740	En	6.0923	-2.02206	-4.06165	1.21432e-10	1.99715e-09
ENSG00000039560	En	7.69441	-2.01104	-4.03073	1.21432e-10	1.99715e-09
ENSG00000071564	En	7.89785	-2.01057	-4.02942	1.21432e-10	1.99715e-09
ENSG00000164543	En	8.23381	-2.00922	-4.02566	1.21432e-10	1.99715e-09
ENSG00000120690	En	7.93104	-2.00441	-4.01226	1.21432e-10	1.99715e-09
ENSG00000164574	En	8.6707	-1.99654	-3.99041	1.21432e-10	1.99715e-09
ENSG00000026950	En	7.42337	-1.99565	-3.98794	1.21432e-10	1.99715e-09
ENSG00000072786	En	7.59805	-1.91776	-3.77835	1.21432e-10	1.99715e-09
ENSG00000138376	En	7.93687	-1.8617	-3.63435	1.21432e-10	1.99715e-09
ENSG00000105483	En	8.32008	-1.85266	-3.61165	1.21432e-10	1.99715e-09
ENSG00000171451	En	10.1387	-1.83685	-3.57229	1.21432e-10	1.99715e-09
ENSG00000171729	En	5.61971	-1.82878	-3.55236	1.21432e-10	1.99715e-09
ENSG00000228106	En	4.72443	-1.81172	-3.51061	1.21432e-10	1.99715e-09
ENSG00000103449	En	9.07481	-1.78976	-3.45757	1.21432e-10	1.99715e-09
ENSG00000146425	En	7.42075	-1.7833	-3.44213	1.21432e-10	1.99715e-09
ENSG00000152558	En	9.87094	-1.75902	-3.38469	1.21432e-10	1.99715e-09
ENSG00000186522	En	8.22066	-1.72652	-3.30929	1.21432e-10	1.99715e-09
ENSG00000180573	En	8.76291	-1.7213	-3.29734	1.21432e-10	1.99715e-09
ENSG00000170647	En	5.86396	-1.71445	-3.28171	1.21432e-10	1.99715e-09
ENSG00000138448	En	11.8824	-1.70146	-3.2523	1.21432e-10	1.99715e-09
ENSG00000151575	En	6.58953	-1.65298	-3.14483	1.21432e-10	1.99715e-09
ENSG00000141971	En	6.29713	-1.6379	-3.11212	1.21432e-10	1.99715e-09
ENSG00000112118	En	8.39876	-1.61865	-3.07087	1.21432e-10	1.99715e-09
ENSG00000197928	En	7.48577	-1.5931	-3.01697	1.21432e-10	1.99715e-09
ENSG00000166881	En	8.21697	-1.58814	-3.00661	1.21432e-10	1.99715e-09
ENSG00000154309	En	6.91377	-1.5288	-2.88546	1.21432e-10	1.99715e-09
ENSG00000075188	En	6.25344	-1.4915	-2.81182	1.21432e-10	1.99715e-09
ENSG00000166263	En	8.30603	-1.47154	-2.77318	1.21432e-10	1.99715e-09
ENSG00000163041	En	8.01077	-1.45565	-2.74281	1.21432e-10	1.99715e-09
ENSG00000040531	En	6.79947	-1.42887	-2.69236	1.21432e-10	1.99715e-09
ENSG00000125457	En	6.0501	-1.42822	-2.69115	1.21432e-10	1.99715e-09
ENSG00000131669	En	7.69643	-1.42603	-2.68706	1.21432e-10	1.99715e-09
ENSG00000004700	En	8.54326	-1.42	-2.67586	1.21432e-10	1.99715e-09
ENSG00000198538	En	7.63535	-1.41229	-2.66159	1.21432e-10	1.99715e-09
ENSG00000164934	En	8.3932	-1.41167	-2.66045	1.21432e-10	1.99715e-09
ENSG00000171310	En	9.27693	-1.40205	-2.64277	1.21432e-10	1.99715e-09
ENSG00000198521	En	8.95542	-1.39329	-2.62676	1.21432e-10	1.99715e-09
ENSG00000150433	En	7.0534	-1.37216	-2.58858	1.21432e-10	1.99715e-09
ENSG00000178904	En	10.0469	-1.36333	-2.57278	1.21432e-10	1.99715e-09
ENSG00000162430	En	9.83772	-1.35712	-2.56173	1.21432e-10	1.99715e-09
ENSG00000159086	En	10.0641	-1.33396	-2.52094	1.21432e-10	1.99715e-09
ENSG00000236552	En	7.32218	-1.33181	-2.51718	1.21432e-10	1.99715e-09
ENSG00000170677	En	9.36178	-1.28747	-2.44099	1.21432e-10	1.99715e-09
ENSG00000117500	En	9.97695	-1.26753	-2.40749	1.21432e-10	1.99715e-09
ENSG00000196205	En	9.53449	-1.26145	-2.39736	1.21432e-10	1.99715e-09
ENSG00000083845	En	9.99015	-1.24881	-2.37645	1.21432e-10	1.99715e-09
ENSG00000165240	En	8.30585	-1.24833	-2.37566	1.21432e-10	1.99715e-09
ENSG00000005075	En	6.55738	-1.246	-2.37183	1.21432e-10	1.99715e-09
ENSG00000170892	En	7.41968	-1.24265	-2.36634	1.21432e-10	1.99715e-09
ENSG00000156508	En	13.6954	-1.24187	-2.36504	1.21432e-10	1.99715e-09
ENSG00000122783	En	8.09121	-1.20144	-2.29969	1.21432e-10	1.99715e-09
ENSG00000105640	En	9.11431	-1.19837	-2.29481	1.21432e-10	1.99715e-09
ENSG00000172086	En	7.69108	-1.18655	-2.27609	1.21432e-10	1.99715e-09
ENSG00000138600	En	9.59688	-1.15038	-2.21972	1.21432e-10	1.99715e-09
ENSG00000147140	En	10.9087	-1.11728	-2.16938	1.21432e-10	1.99715e-09
ENSG00000151576	En	7.88698	-1.11024	-2.15882	1.21432e-10	1.99715e-09
ENSG00000113658	En	10.174	-1.106	-2.15248	1.21432e-10	1.99715e-09
ENSG00000123143	En	9.47923	-1.07293	-2.10369	1.21432e-10	1.99715e-09
ENSG00000135148	En	8.4087	-1.0648	-2.09187	1.21432e-10	1.99715e-09
ENSG00000171681	En	11.2428	-1.06267	-2.08879	1.21432e-10	1.99715e-09
ENSG00000174744	En	7.3365	-1.0508	-2.07168	1.21432e-10	1.99715e-09
ENSG00000138231	En	7.41536	-1.00986	-2.01371	1.21432e-10	1.99715e-09
ENSG00000178999	En	0.598719	-5.76901	-54.5313	2.20557e-10	3.25302e-09
ENSG00000115163	En	0.345692	-5.47131	-44.3637	2.20557e-10	3.25302e-09
ENSG00000203811	En	0.302916	-5.4658	-44.1946	2.20557e-10	3.25302e-09
ENSG00000170961	En	4.38457	-4.58643	-24.0244	2.20557e-10	3.25302e-09
ENSG00000122861	En	4.43441	-4.38282	-20.8622	2.20557e-10	3.25302e-09
ENSG00000242512	En	1.1401	-4.32486	-20.0407	2.20557e-10	3.25302e-09
ENSG00000121152	En	3.25301	-4.17843	-18.1064	2.20557e-10	3.25302e-09
ENSG00000143228	En	3.80413	-3.65482	-12.5953	2.20557e-10	3.25302e-09
ENSG00000124635	En	4.92401	-3.61616	-12.2623	2.20557e-10	3.25302e-09
ENSG00000104147	En	1.76588	-3.56357	-11.8234	2.20557e-10	3.25302e-09
ENSG00000172578	En	4.39019	-3.50968	-11.3899	2.20557e-10	3.25302e-09
ENSG00000137807	En	4.65019	-3.46755	-11.062	2.20557e-10	3.25302e-09
ENSG00000185338	En	0.733759	-3.44267	-10.873	2.20557e-10	3.25302e-09
ENSG00000112773	En	6.46748	-3.43522	-10.8169	2.20557e-10	3.25302e-09
ENSG00000237928	En	2.78373	-3.42402	-10.7333	2.20557e-10	3.25302e-09
ENSG00000003436	En	6.30623	-3.392	-10.4977	2.20557e-10	3.25302e-09
ENSG00000176597	En	6.03209	-3.3038	-9.87516	2.20557e-10	3.25302e-09
ENSG00000162873	En	6.83816	-3.23287	-9.40135	2.20557e-10	3.25302e-09
ENSG00000002586	En	8.14876	-3.22753	-9.36664	2.20557e-10	3.25302e-09
ENSG00000066294	En	6.52765	-3.14662	-8.85578	2.20557e-10	3.25302e-09
ENSG00000134690	En	3.80811	-3.10543	-8.60651	2.20557e-10	3.25302e-09
ENSG00000124549	En	3.65198	-3.09715	-8.55728	2.20557e-10	3.25302e-09
ENSG00000139734	En	4.47789	-3.03133	-8.17563	2.20557e-10	3.25302e-09
ENSG00000164649	En	6.72847	-3.02429	-8.13582	2.20557e-10	3.25302e-09
ENSG00000147536	En	3.87292	-2.90496	-7.49	2.20557e-10	3.25302e-09
ENSG00000138778	En	6.4156	-2.88267	-7.37514	2.20557e-10	3.25302e-09
ENSG00000234745	En	9.7364	-2.87711	-7.34678	2.20557e-10	3.25302e-09
ENSG00000141756	En	7.74953	-2.85449	-7.2325	2.20557e-10	3.25302e-09
ENSG00000197093	En	5.86482	-2.84712	-7.19563	2.20557e-10	3.25302e-09
ENSG00000267519	En	3.46694	-2.83584	-7.13959	2.20557e-10	3.25302e-09
ENSG00000005059	En	5.72016	-2.80211	-6.9746	2.20557e-10	3.25302e-09
ENSG00000113555	En	5.39332	-2.71317	-6.55761	2.20557e-10	3.25302e-09
ENSG00000164342	En	5.37256	-2.64639	-6.26101	2.20557e-10	3.25302e-09
ENSG00000152518	En	8.75479	-2.63446	-6.20944	2.20557e-10	3.25302e-09
ENSG00000239887	En	5.61094	-2.56903	-5.93408	2.20557e-10	3.25302e-09
ENSG00000171940	En	7.24172	-2.5389	-5.81145	2.20557e-10	3.25302e-09
ENSG00000113368	En	7.19901	-2.50673	-5.6833	2.20557e-10	3.25302e-09
ENSG00000143545	En	6.99089	-2.48268	-5.58934	2.20557e-10	3.25302e-09
ENSG00000183853	En	7.25834	-2.44386	-5.44094	2.20557e-10	3.25302e-09
ENSG00000120889	En	7.214	-2.42265	-5.36156	2.20557e-10	3.25302e-09
ENSG00000122952	En	5.24354	-2.36063	-5.13595	2.20557e-10	3.25302e-09
ENSG00000118257	En	8.99957	-2.31172	-4.96473	2.20557e-10	3.25302e-09
ENSG00000104870	En	7.96375	-2.2865	-4.8787	2.20557e-10	3.25302e-09
ENSG00000148400	En	9.9284	-2.25509	-4.77364	2.20557e-10	3.25302e-09
ENSG00000106799	En	9.30034	-2.22519	-4.67573	2.20557e-10	3.25302e-09
ENSG00000177697	En	8.11098	-2.22246	-4.66687	2.20557e-10	3.25302e-09
ENSG00000172380	En	8.9317	-2.207	-4.61714	2.20557e-10	3.25302e-09
ENSG00000115325	En	5.40766	-2.20692	-4.61687	2.20557e-10	3.25302e-09
ENSG00000168476	En	4.84595	-2.20231	-4.60216	2.20557e-10	3.25302e-09
ENSG00000155366	En	8.04148	-2.19542	-4.58023	2.20557e-10	3.25302e-09
ENSG00000177674	En	5.8759	-2.16636	-4.48888	2.20557e-10	3.25302e-09
ENSG00000184635	En	5.90735	-2.03924	-4.11028	2.20557e-10	3.25302e-09
ENSG00000101888	En	6.36941	-2.0167	-4.04658	2.20557e-10	3.25302e-09
ENSG00000122591	En	9.11903	-1.99589	-3.98862	2.20557e-10	3.25302e-09
ENSG00000114251	En	7.7783	-1.96953	-3.9164	2.20557e-10	3.25302e-09
ENSG00000102699	En	8.69777	-1.93921	-3.83495	2.20557e-10	3.25302e-09
ENSG00000125753	En	7.12407	-1.89474	-3.71855	2.20557e-10	3.25302e-09
ENSG00000179967	En	4.97016	-1.8663	-3.64596	2.20557e-10	3.25302e-09
ENSG00000068001	En	6.9894	-1.86482	-3.64222	2.20557e-10	3.25302e-09
ENSG00000168487	En	7.35261	-1.86294	-3.63748	2.20557e-10	3.25302e-09
ENSG00000012048	En	7.5779	-1.86044	-3.63118	2.20557e-10	3.25302e-09
ENSG00000137710	En	10.6208	-1.835	-3.5677	2.20557e-10	3.25302e-09
ENSG00000135404	En	10.3691	-1.83049	-3.55657	2.20557e-10	3.25302e-09
ENSG00000157191	En	7.92711	-1.82584	-3.54513	2.20557e-10	3.25302e-09
ENSG00000167081	En	7.30034	-1.81199	-3.51125	2.20557e-10	3.25302e-09
ENSG00000167565	En	5.5795	-1.75345	-3.37163	2.20557e-10	3.25302e-09
ENSG00000180198	En	6.59011	-1.74185	-3.34463	2.20557e-10	3.25302e-09
ENSG00000133639	En	9.01283	-1.74133	-3.34344	2.20557e-10	3.25302e-09
ENSG00000114978	En	9.59685	-1.73985	-3.34001	2.20557e-10	3.25302e-09
ENSG00000153094	En	7.02877	-1.69448	-3.23661	2.20557e-10	3.25302e-09
ENSG00000090776	En	6.76516	-1.66752	-3.17667	2.20557e-10	3.25302e-09
ENSG00000143977	En	6.95597	-1.62995	-3.09502	2.20557e-10	3.25302e-09
ENSG00000116478	En	8.03116	-1.59683	-3.02479	2.20557e-10	3.25302e-09
ENSG00000231607	En	7.12481	-1.57039	-2.96986	2.20557e-10	3.25302e-09
ENSG00000001036	En	7.72381	-1.56967	-2.96838	2.20557e-10	3.25302e-09
ENSG00000010292	En	8.74072	-1.5586	-2.94569	2.20557e-10	3.25302e-09
ENSG00000067167	En	9.85712	-1.5125	-2.85305	2.20557e-10	3.25302e-09
ENSG00000185624	En	10.4807	-1.48914	-2.80721	2.20557e-10	3.25302e-09
ENSG00000153896	En	6.04439	-1.47524	-2.7803	2.20557e-10	3.25302e-09
ENSG00000169919	En	8.01828	-1.46624	-2.763	2.20557e-10	3.25302e-09
ENSG00000187079	En	10.3324	-1.45052	-2.73307	2.20557e-10	3.25302e-09
ENSG00000149923	En	7.92806	-1.43877	-2.71091	2.20557e-10	3.25302e-09
ENSG00000112531	En	13.4376	-1.43245	-2.69904	2.20557e-10	3.25302e-09
ENSG00000072506	En	7.65242	-1.4226	-2.68067	2.20557e-10	3.25302e-09
ENSG00000068697	En	9.36645	-1.38368	-2.60934	2.20557e-10	3.25302e-09
ENSG00000135677	En	10.5473	-1.37842	-2.59984	2.20557e-10	3.25302e-09
ENSG00000030066	En	9.28901	-1.34793	-2.54547	2.20557e-10	3.25302e-09
ENSG00000111328	En	8.88531	-1.34221	-2.5354	2.20557e-10	3.25302e-09
ENSG00000176624	En	9.24868	-1.3163	-2.49027	2.20557e-10	3.25302e-09
ENSG00000128708	En	8.28836	-1.31583	-2.48945	2.20557e-10	3.25302e-09
ENSG00000161791	En	9.83799	-1.31474	-2.48757	2.20557e-10	3.25302e-09
ENSG00000180879	En	8.42076	-1.30397	-2.46907	2.20557e-10	3.25302e-09
ENSG00000179218	En	11.5919	-1.28321	-2.4338	2.20557e-10	3.25302e-09
ENSG00000105750	En	6.81917	-1.27735	-2.42393	2.20557e-10	3.25302e-09
ENSG00000213442	En	7.91117	-1.27274	-2.4162	2.20557e-10	3.25302e-09
ENSG00000185591	En	9.91157	-1.26305	-2.40002	2.20557e-10	3.25302e-09
ENSG00000125458	En	6.67758	-1.25813	-2.39186	2.20557e-10	3.25302e-09
ENSG00000119004	En	7.4353	-1.24936	-2.37737	2.20557e-10	3.25302e-09
ENSG00000213281	En	9.51012	-1.24848	-2.37591	2.20557e-10	3.25302e-09
ENSG00000157184	En	7.44861	-1.22849	-2.34322	2.20557e-10	3.25302e-09
ENSG00000120699	En	7.41534	-1.2266	-2.34014	2.20557e-10	3.25302e-09
ENSG00000064490	En	7.31074	-1.21732	-2.32514	2.20557e-10	3.25302e-09
ENSG00000128513	En	8.63542	-1.20094	-2.2989	2.20557e-10	3.25302e-09
ENSG00000198876	En	8.59678	-1.20022	-2.29775	2.20557e-10	3.25302e-09
ENSG00000112977	En	8.62521	-1.19413	-2.28808	2.20557e-10	3.25302e-09
ENSG00000166526	En	8.67945	-1.18978	-2.28118	2.20557e-10	3.25302e-09
ENSG00000197056	En	7.90886	-1.18279	-2.27016	2.20557e-10	3.25302e-09
ENSG00000166797	En	7.5232	-1.1826	-2.26986	2.20557e-10	3.25302e-09
ENSG00000103274	En	6.66252	-1.16506	-2.24243	2.20557e-10	3.25302e-09
ENSG00000228474	En	8.32467	-1.13305	-2.19323	2.20557e-10	3.25302e-09
ENSG00000142676	En	10.9806	-1.11984	-2.17323	2.20557e-10	3.25302e-09
ENSG00000283041	En	8.83766	-1.10933	-2.15745	2.20557e-10	3.25302e-09
ENSG00000169223	En	9.03257	-1.10077	-2.14469	2.20557e-10	3.25302e-09
ENSG00000204387	En	8.82547	-1.07819	-2.11139	2.20557e-10	3.25302e-09
ENSG00000142867	En	7.4837	-1.07786	-2.1109	2.20557e-10	3.25302e-09
ENSG00000135451	En	0.74694	-5.96081	-62.2847	3.97537e-10	5.34001e-09
ENSG00000275126	En	0.980459	-5.86499	-58.2824	3.97537e-10	5.34001e-09
ENSG00000136231	En	3.47352	-5.53964	-46.5155	3.97537e-10	5.34001e-09
ENSG00000186871	En	0.829076	-4.85387	-28.9174	3.97537e-10	5.34001e-09
ENSG00000135406	En	1.86653	-4.56297	-23.637	3.97537e-10	5.34001e-09
ENSG00000254726	En	4.48203	-4.49857	-22.6051	3.97537e-10	5.34001e-09
ENSG00000145703	En	5.69461	-3.97449	-15.7196	3.97537e-10	5.34001e-09
ENSG00000101955	En	5.32101	-3.97445	-15.7191	3.97537e-10	5.34001e-09
ENSG00000091128	En	2.38728	-3.94104	-15.3593	3.97537e-10	5.34001e-09
ENSG00000124766	En	7.24443	-3.91779	-15.1138	3.97537e-10	5.34001e-09
ENSG00000254416	En	0.0530104	-3.74173	-13.3774	3.97537e-10	5.34001e-09
ENSG00000166803	En	1.91956	-3.72667	-13.2385	3.97537e-10	5.34001e-09
ENSG00000275221	En	3.32476	-3.5641	-11.8277	3.97537e-10	5.34001e-09
ENSG00000134013	En	5.57211	-3.54501	-11.6723	3.97537e-10	5.34001e-09
ENSG00000139354	En	5.1917	-3.52396	-11.5032	3.97537e-10	5.34001e-09
ENSG00000072571	En	3.53814	-3.5133	-11.4185	3.97537e-10	5.34001e-09
ENSG00000260035	En	1.06307	-3.49593	-11.2819	3.97537e-10	5.34001e-09
ENSG00000173894	En	3.83784	-3.43796	-10.8375	3.97537e-10	5.34001e-09
ENSG00000051180	En	2.55403	-3.25977	-9.57832	3.97537e-10	5.34001e-09
ENSG00000227214	En	0.443672	-3.19339	-9.14756	3.97537e-10	5.34001e-09
ENSG00000134802	En	4.60452	-3.18358	-9.08559	3.97537e-10	5.34001e-09
ENSG00000116962	En	7.79462	-2.98837	-7.93575	3.97537e-10	5.34001e-09
ENSG00000104081	En	4.69991	-2.9089	-7.51044	3.97537e-10	5.34001e-09
ENSG00000273768	En	2.42492	-2.8516	-7.21798	3.97537e-10	5.34001e-09
ENSG00000175183	En	7.16526	-2.82558	-7.08898	3.97537e-10	5.34001e-09
ENSG00000132256	En	5.74506	-2.80012	-6.96497	3.97537e-10	5.34001e-09
ENSG00000112029	En	5.32181	-2.76333	-6.78961	3.97537e-10	5.34001e-09
ENSG00000161921	En	6.43453	-2.75742	-6.76185	3.97537e-10	5.34001e-09
ENSG00000187951	En	4.72351	-2.72672	-6.61949	3.97537e-10	5.34001e-09
ENSG00000126453	En	2.58871	-2.71292	-6.55649	3.97537e-10	5.34001e-09
ENSG00000111247	En	4.885	-2.7084	-6.53596	3.97537e-10	5.34001e-09
ENSG00000260971	En	2.15126	-2.68269	-6.42054	3.97537e-10	5.34001e-09
ENSG00000169504	En	10.6401	-2.61343	-6.11957	3.97537e-10	5.34001e-09
ENSG00000166710	En	11.4606	-2.59861	-6.05702	3.97537e-10	5.34001e-09
ENSG00000144554	En	6.23414	-2.49522	-5.63813	3.97537e-10	5.34001e-09
ENSG00000102174	En	4.69735	-2.44263	-5.4363	3.97537e-10	5.34001e-09
ENSG00000204410	En	3.76908	-2.39293	-5.25223	3.97537e-10	5.34001e-09
ENSG00000105810	En	9.74927	-2.39017	-5.24219	3.97537e-10	5.34001e-09
ENSG00000111348	En	7.51818	-2.2881	-4.88412	3.97537e-10	5.34001e-09
ENSG00000139289	En	9.98506	-2.27825	-4.85088	3.97537e-10	5.34001e-09
ENSG00000168672	En	7.56308	-2.27759	-4.84866	3.97537e-10	5.34001e-09
ENSG00000257027	En	5.61115	-2.27359	-4.83526	3.97537e-10	5.34001e-09
ENSG00000135862	En	9.72988	-2.22307	-4.66886	3.97537e-10	5.34001e-09
ENSG00000092470	En	6.14715	-2.20561	-4.61268	3.97537e-10	5.34001e-09
ENSG00000049192	En	6.28556	-2.18535	-4.54836	3.97537e-10	5.34001e-09
ENSG00000076604	En	7.36712	-2.16715	-4.49135	3.97537e-10	5.34001e-09
ENSG00000116157	En	5.33408	-2.13085	-4.37976	3.97537e-10	5.34001e-09
ENSG00000129680	En	5.91636	-2.11451	-4.33042	3.97537e-10	5.34001e-09
ENSG00000105855	En	11.6475	-2.08185	-4.2335	3.97537e-10	5.34001e-09
ENSG00000106268	En	5.17918	-2.0777	-4.22133	3.97537e-10	5.34001e-09
ENSG00000119969	En	7.15546	-2.04472	-4.12594	3.97537e-10	5.34001e-09
ENSG00000145685	En	9.07851	-2.03293	-4.09235	3.97537e-10	5.34001e-09
ENSG00000174705	En	9.07141	-2.02393	-4.0669	3.97537e-10	5.34001e-09
ENSG00000158373	En	7.71209	-2.00828	-4.02303	3.97537e-10	5.34001e-09
ENSG00000101384	En	9.37577	-1.98399	-3.95585	3.97537e-10	5.34001e-09
ENSG00000189343	En	6.35266	-1.96456	-3.90294	3.97537e-10	5.34001e-09
ENSG00000213445	En	7.15037	-1.93273	-3.81777	3.97537e-10	5.34001e-09
ENSG00000143570	En	8.20651	-1.9308	-3.81265	3.97537e-10	5.34001e-09
ENSG00000163297	En	7.23876	-1.8969	-3.72413	3.97537e-10	5.34001e-09
ENSG00000184260	En	7.3597	-1.83453	-3.56655	3.97537e-10	5.34001e-09
ENSG00000059378	En	6.86409	-1.82417	-3.54104	3.97537e-10	5.34001e-09
ENSG00000120334	En	5.92325	-1.78025	-3.43485	3.97537e-10	5.34001e-09
ENSG00000128791	En	8.74822	-1.7709	-3.41267	3.97537e-10	5.34001e-09
ENSG00000140988	En	9.9102	-1.73743	-3.33442	3.97537e-10	5.34001e-09
ENSG00000128595	En	10.3222	-1.7264	-3.309	3.97537e-10	5.34001e-09
ENSG00000162889	En	8.51009	-1.62764	-3.09008	3.97537e-10	5.34001e-09
ENSG00000117242	En	5.51536	-1.62377	-3.0818	3.97537e-10	5.34001e-09
ENSG00000165895	En	8.23354	-1.58437	-2.99877	3.97537e-10	5.34001e-09
ENSG00000137076	En	11.2685	-1.55152	-2.93126	3.97537e-10	5.34001e-09
ENSG00000196417	En	7.25234	-1.5163	-2.86056	3.97537e-10	5.34001e-09
ENSG00000256229	En	6.24983	-1.49658	-2.82173	3.97537e-10	5.34001e-09
ENSG00000071127	En	10.3865	-1.48365	-2.79655	3.97537e-10	5.34001e-09
ENSG00000172469	En	8.00423	-1.43016	-2.69476	3.97537e-10	5.34001e-09
ENSG00000233276	En	9.4137	-1.42433	-2.68391	3.97537e-10	5.34001e-09
ENSG00000173821	En	11.5035	-1.41539	-2.66732	3.97537e-10	5.34001e-09
ENSG00000008405	En	8.33352	-1.33321	-2.51962	3.97537e-10	5.34001e-09
ENSG00000131652	En	5.98649	-1.33243	-2.51827	3.97537e-10	5.34001e-09
ENSG00000114738	En	7.56312	-1.32607	-2.50719	3.97537e-10	5.34001e-09
ENSG00000198887	En	9.79517	-1.3243	-2.50411	3.97537e-10	5.34001e-09
ENSG00000168256	En	7.66498	-1.28175	-2.43134	3.97537e-10	5.34001e-09
ENSG00000186446	En	7.06228	-1.22362	-2.33532	3.97537e-10	5.34001e-09
ENSG00000197020	En	8.25421	-1.21428	-2.32024	3.97537e-10	5.34001e-09
ENSG00000162909	En	10.7788	-1.17774	-2.26222	3.97537e-10	5.34001e-09
ENSG00000101166	En	8.84866	-1.16533	-2.24284	3.97537e-10	5.34001e-09
ENSG00000112473	En	9.0713	-1.15611	-2.22856	3.97537e-10	5.34001e-09
ENSG00000205581	En	9.82322	-1.15408	-2.22542	3.97537e-10	5.34001e-09
ENSG00000155561	En	10.1388	-1.15032	-2.21963	3.97537e-10	5.34001e-09
ENSG00000088298	En	7.34819	-1.15019	-2.21943	3.97537e-10	5.34001e-09
ENSG00000114353	En	10.7885	-1.10795	-2.15539	3.97537e-10	5.34001e-09
ENSG00000135535	En	10.4724	-1.08824	-2.12615	3.97537e-10	5.34001e-09
ENSG00000070756	En	11.4207	-1.07973	-2.11365	3.97537e-10	5.34001e-09
ENSG00000006652	En	9.70931	-1.06522	-2.09249	3.97537e-10	5.34001e-09
ENSG00000122435	En	8.04407	-1.05962	-2.08438	3.97537e-10	5.34001e-09
ENSG00000095319	En	9.48326	-1.05787	-2.08185	3.97537e-10	5.34001e-09
ENSG00000185803	En	7.39444	-1.05029	-2.07095	3.97537e-10	5.34001e-09
ENSG00000142541	En	11.4973	-1.03693	-2.05185	3.97537e-10	5.34001e-09
ENSG00000160783	En	6.1867	-1.0345	-2.04841	3.97537e-10	5.34001e-09
ENSG00000113615	En	9.56121	-1.01061	-2.01477	3.97537e-10	5.34001e-09
ENSG00000275713	En	2.55486	-5.95908	-62.2101	7.11057e-10	8.72478e-09
ENSG00000165891	En	2.13184	-5.25977	-38.3133	7.11057e-10	8.72478e-09
ENSG00000198353	En	0.344907	-5.08032	-33.8321	7.11057e-10	8.72478e-09
ENSG00000075218	En	2.42863	-4.80241	-27.9042	7.11057e-10	8.72478e-09
ENSG00000133937	En	0.129329	-4.70019	-25.9955	7.11057e-10	8.72478e-09
ENSG00000038945	En	5.92387	-4.54806	-23.3939	7.11057e-10	8.72478e-09
ENSG00000278463	En	3.16567	-4.39381	-21.0217	7.11057e-10	8.72478e-09
ENSG00000188060	En	1.66286	-4.38885	-20.9497	7.11057e-10	8.72478e-09
ENSG00000112559	En	3.84427	-4.26895	-19.279	7.11057e-10	8.72478e-09
ENSG00000230798	En	0.208165	-4.13222	-17.5357	7.11057e-10	8.72478e-09
ENSG00000074410	En	5.62119	-4.08441	-16.9641	7.11057e-10	8.72478e-09
ENSG00000135046	En	7.21759	-4.04793	-16.5404	7.11057e-10	8.72478e-09
ENSG00000064300	En	4.11849	-4.03806	-16.4277	7.11057e-10	8.72478e-09
ENSG00000100162	En	1.82075	-3.96967	-15.6671	7.11057e-10	8.72478e-09
ENSG00000091986	En	7.48758	-3.64521	-12.5117	7.11057e-10	8.72478e-09
ENSG00000272711	En	1.35238	-3.54708	-11.689	7.11057e-10	8.72478e-09
ENSG00000276410	En	4.54044	-3.43541	-10.8183	7.11057e-10	8.72478e-09
ENSG00000185862	En	4.39561	-2.95824	-7.77175	7.11057e-10	8.72478e-09
ENSG00000249476	En	3.68673	-2.95765	-7.7686	7.11057e-10	8.72478e-09
ENSG00000170006	En	4.43557	-2.86889	-7.30505	7.11057e-10	8.72478e-09
ENSG00000064012	En	4.87552	-2.68716	-6.44044	7.11057e-10	8.72478e-09
ENSG00000237499	En	1.99286	-2.67794	-6.39942	7.11057e-10	8.72478e-09
ENSG00000115919	En	4.23621	-2.64149	-6.23976	7.11057e-10	8.72478e-09
ENSG00000111145	En	6.96293	-2.56568	-5.92034	7.11057e-10	8.72478e-09
ENSG00000116132	En	8.6737	-2.5246	-5.75415	7.11057e-10	8.72478e-09
ENSG00000108679	En	8.84614	-2.50296	-5.66847	7.11057e-10	8.72478e-09
ENSG00000138160	En	6.39753	-2.4729	-5.55158	7.11057e-10	8.72478e-09
ENSG00000153044	En	4.77832	-2.46583	-5.52443	7.11057e-10	8.72478e-09
ENSG00000172201	En	9.22786	-2.40352	-5.29094	7.11057e-10	8.72478e-09
ENSG00000076770	En	6.66073	-2.37911	-5.20216	7.11057e-10	8.72478e-09
ENSG00000197299	En	6.86706	-2.2783	-4.85108	7.11057e-10	8.72478e-09
ENSG00000278705	En	6.66966	-2.24671	-4.74599	7.11057e-10	8.72478e-09
ENSG00000132561	En	8.44407	-2.24605	-4.74381	7.11057e-10	8.72478e-09
ENSG00000112769	En	9.11552	-2.23866	-4.71959	7.11057e-10	8.72478e-09
ENSG00000138449	En	7.78253	-2.23297	-4.701	7.11057e-10	8.72478e-09
ENSG00000138646	En	6.45605	-2.13342	-4.38756	7.11057e-10	8.72478e-09
ENSG00000213859	En	5.39013	-2.11689	-4.33757	7.11057e-10	8.72478e-09
ENSG00000154553	En	7.54396	-2.07798	-4.22216	7.11057e-10	8.72478e-09
ENSG00000178202	En	7.37618	-2.05893	-4.16677	7.11057e-10	8.72478e-09
ENSG00000162946	En	7.37498	-2.01682	-4.04692	7.11057e-10	8.72478e-09
ENSG00000166845	En	6.44	-1.96111	-3.89361	7.11057e-10	8.72478e-09
ENSG00000112902	En	10.45	-1.95347	-3.87304	7.11057e-10	8.72478e-09
ENSG00000110057	En	6.18398	-1.95129	-3.86721	7.11057e-10	8.72478e-09
ENSG00000187837	En	9.65318	-1.88237	-3.6868	7.11057e-10	8.72478e-09
ENSG00000162337	En	7.46156	-1.85035	-3.60589	7.11057e-10	8.72478e-09
ENSG00000197324	En	9.18492	-1.81063	-3.50795	7.11057e-10	8.72478e-09
ENSG00000169302	En	7.82272	-1.75753	-3.38119	7.11057e-10	8.72478e-09
ENSG00000257354	En	6.51841	-1.75104	-3.36602	7.11057e-10	8.72478e-09
ENSG00000184678	En	7.92311	-1.73016	-3.31764	7.11057e-10	8.72478e-09
ENSG00000146918	En	8.03467	-1.70291	-3.25557	7.11057e-10	8.72478e-09
ENSG00000008282	En	8.72061	-1.68983	-3.22619	7.11057e-10	8.72478e-09
ENSG00000104626	En	7.752	-1.64357	-3.12439	7.11057e-10	8.72478e-09
ENSG00000130147	En	8.35286	-1.6406	-3.11796	7.11057e-10	8.72478e-09
ENSG00000177839	En	7.10951	-1.60404	-3.03993	7.11057e-10	8.72478e-09
ENSG00000167470	En	8.90083	-1.57191	-2.97298	7.11057e-10	8.72478e-09
ENSG00000108828	En	9.13851	-1.54495	-2.91794	7.11057e-10	8.72478e-09
ENSG00000116670	En	7.27839	-1.5154	-2.85878	7.11057e-10	8.72478e-09
ENSG00000145431	En	8.07427	-1.49406	-2.81681	7.11057e-10	8.72478e-09
ENSG00000165476	En	9.26716	-1.49331	-2.81533	7.11057e-10	8.72478e-09
ENSG00000185475	En	6.53035	-1.45962	-2.75035	7.11057e-10	8.72478e-09
ENSG00000105612	En	7.69665	-1.44247	-2.71786	7.11057e-10	8.72478e-09
ENSG00000103187	En	8.9721	-1.44196	-2.71691	7.11057e-10	8.72478e-09
ENSG00000255717	En	7.84875	-1.42045	-2.67669	7.11057e-10	8.72478e-09
ENSG00000112312	En	6.80299	-1.41289	-2.66271	7.11057e-10	8.72478e-09
ENSG00000104375	En	7.74854	-1.38833	-2.61775	7.11057e-10	8.72478e-09
ENSG00000164305	En	8.22925	-1.38678	-2.61494	7.11057e-10	8.72478e-09
ENSG00000147251	En	8.5767	-1.3632	-2.57256	7.11057e-10	8.72478e-09
ENSG00000133739	En	8.20688	-1.3115	-2.48199	7.11057e-10	8.72478e-09
ENSG00000165512	En	8.06671	-1.31139	-2.48181	7.11057e-10	8.72478e-09
ENSG00000049541	En	7.69397	-1.29013	-2.44549	7.11057e-10	8.72478e-09
ENSG00000243317	En	8.86332	-1.23723	-2.35746	7.11057e-10	8.72478e-09
ENSG00000172888	En	9.31708	-1.22526	-2.33797	7.11057e-10	8.72478e-09
ENSG00000111581	En	8.63592	-1.22096	-2.33102	7.11057e-10	8.72478e-09
ENSG00000197451	En	8.88712	-1.21964	-2.32888	7.11057e-10	8.72478e-09
ENSG00000106080	En	8.25259	-1.21946	-2.3286	7.11057e-10	8.72478e-09
ENSG00000204392	En	6.62175	-1.1967	-2.29215	7.11057e-10	8.72478e-09
ENSG00000132819	En	7.2927	-1.15445	-2.22599	7.11057e-10	8.72478e-09
ENSG00000273749	En	10.7294	-1.1508	-2.22037	7.11057e-10	8.72478e-09
ENSG00000116679	En	10.5333	-1.14468	-2.21096	7.11057e-10	8.72478e-09
ENSG00000181038	En	6.22746	-1.12978	-2.18825	7.11057e-10	8.72478e-09
ENSG00000167785	En	8.64287	-1.12389	-2.17933	7.11057e-10	8.72478e-09
ENSG00000163479	En	9.29907	-1.1195	-2.17272	7.11057e-10	8.72478e-09
ENSG00000177600	En	10.0949	-1.10752	-2.15475	7.11057e-10	8.72478e-09
ENSG00000097033	En	10.7793	-1.09192	-2.13157	7.11057e-10	8.72478e-09
ENSG00000109618	En	7.78732	-1.07641	-2.10879	7.11057e-10	8.72478e-09
ENSG00000256525	En	6.7648	-1.06465	-2.09166	7.11057e-10	8.72478e-09
ENSG00000155438	En	8.33821	-1.0626	-2.08869	7.11057e-10	8.72478e-09
ENSG00000174989	En	7.97483	-1.05322	-2.07516	7.11057e-10	8.72478e-09
ENSG00000167461	En	8.58912	-1.04597	-2.06475	7.11057e-10	8.72478e-09
ENSG00000256628	En	5.59795	-1.04572	-2.0644	7.11057e-10	8.72478e-09
ENSG00000106628	En	8.85979	-1.0428	-2.06022	7.11057e-10	8.72478e-09
ENSG00000168916	En	9.96371	-1.03561	-2.04997	7.11057e-10	8.72478e-09
ENSG00000164818	En	8.07559	-1.03127	-2.04383	7.11057e-10	8.72478e-09
ENSG00000142937	En	11.1186	-1.02937	-2.04114	7.11057e-10	8.72478e-09
ENSG00000105438	En	8.77196	-1.02683	-2.03754	7.11057e-10	8.72478e-09
ENSG00000140299	En	9.82719	-1.02532	-2.03541	7.11057e-10	8.72478e-09
ENSG00000125485	En	7.64001	-1.02309	-2.03227	7.11057e-10	8.72478e-09
ENSG00000142534	En	11.2985	-1.0159	-2.02217	7.11057e-10	8.72478e-09
ENSG00000109787	En	9.71097	-1.01104	-2.01537	7.11057e-10	8.72478e-09
ENSG00000153922	En	10.15	-1.0095	-2.01321	7.11057e-10	8.72478e-09
ENSG00000158201	En	7.30312	-1.00703	-2.00977	7.11057e-10	8.72478e-09
ENSG00000171657	En	0.702709	-5.13047	-35.0288	1.26212e-09	1.43859e-08
ENSG00000245694	En	1.82922	-5.09791	-34.2472	1.26212e-09	1.43859e-08
ENSG00000108846	En	4.69086	-4.66244	-25.3242	1.26212e-09	1.43859e-08
ENSG00000177602	En	1.17791	-4.36674	-20.6309	1.26212e-09	1.43859e-08
ENSG00000102359	En	4.76672	-4.33579	-20.1931	1.26212e-09	1.43859e-08
ENSG00000256663	En	1.90598	-4.11183	-17.2896	1.26212e-09	1.43859e-08
ENSG00000154920	En	2.48585	-3.89945	-14.9228	1.26212e-09	1.43859e-08
ENSG00000106066	En	5.77098	-3.53301	-11.5755	1.26212e-09	1.43859e-08
ENSG00000115414	En	11.3951	-3.52745	-11.531	1.26212e-09	1.43859e-08
ENSG00000248690	En	1.28796	-3.36637	-10.3129	1.26212e-09	1.43859e-08
ENSG00000231389	En	7.65337	-3.36377	-10.2943	1.26212e-09	1.43859e-08
ENSG00000011600	En	5.14431	-3.31868	-9.97748	1.26212e-09	1.43859e-08
ENSG00000085840	En	3.27466	-3.2265	-9.35994	1.26212e-09	1.43859e-08
ENSG00000279602	En	4.13043	-3.1295	-8.7513	1.26212e-09	1.43859e-08
ENSG00000274750	En	4.19266	-3.07299	-8.41515	1.26212e-09	1.43859e-08
ENSG00000164045	En	4.05147	-3.0672	-8.38143	1.26212e-09	1.43859e-08
ENSG00000227199	En	2.61793	-3.04184	-8.23538	1.26212e-09	1.43859e-08
ENSG00000141506	En	5.32135	-2.92136	-7.5756	1.26212e-09	1.43859e-08
ENSG00000133874	En	4.28496	-2.90134	-7.47122	1.26212e-09	1.43859e-08
ENSG00000164920	En	0	-2.89897	-7.45894	1.26212e-09	1.43859e-08
ENSG00000214826	En	3.85808	-2.78587	-6.89653	1.26212e-09	1.43859e-08
ENSG00000227502	En	4.23543	-2.77143	-6.82782	1.26212e-09	1.43859e-08
ENSG00000136492	En	5.4111	-2.69168	-6.46063	1.26212e-09	1.43859e-08
ENSG00000088325	En	6.77437	-2.68944	-6.45064	1.26212e-09	1.43859e-08
ENSG00000171241	En	5.24896	-2.4931	-5.62985	1.26212e-09	1.43859e-08
ENSG00000245904	En	2.2515	-2.4831	-5.59099	1.26212e-09	1.43859e-08
ENSG00000277245	En	0.949799	-2.4589	-5.49796	1.26212e-09	1.43859e-08
ENSG00000116815	En	5.30395	-2.39361	-5.25471	1.26212e-09	1.43859e-08
ENSG00000075884	En	4.7011	-2.39186	-5.24835	1.26212e-09	1.43859e-08
ENSG00000102384	En	5.12583	-2.37401	-5.18379	1.26212e-09	1.43859e-08
ENSG00000176971	En	7.40046	-2.3533	-5.10993	1.26212e-09	1.43859e-08
ENSG00000175899	En	11.8209	-2.30692	-4.94827	1.26212e-09	1.43859e-08
ENSG00000146112	En	7.64833	-2.26107	-4.79346	1.26212e-09	1.43859e-08
ENSG00000177119	En	9.2632	-2.20142	-4.59932	1.26212e-09	1.43859e-08
ENSG00000188001	En	4.37643	-2.16483	-4.48414	1.26212e-09	1.43859e-08
ENSG00000173546	En	9.08053	-2.11663	-4.33681	1.26212e-09	1.43859e-08
ENSG00000105329	En	6.65011	-2.11375	-4.32815	1.26212e-09	1.43859e-08
ENSG00000262119	En	7.27674	-2.04795	-4.13519	1.26212e-09	1.43859e-08
ENSG00000179455	En	6.47346	-2.02661	-4.07447	1.26212e-09	1.43859e-08
ENSG00000085117	En	7.57532	-1.90584	-3.74728	1.26212e-09	1.43859e-08
ENSG00000182179	En	7.26865	-1.88071	-3.68257	1.26212e-09	1.43859e-08
ENSG00000166401	En	6.15647	-1.84633	-3.59585	1.26212e-09	1.43859e-08
ENSG00000225889	En	4.13862	-1.84411	-3.59031	1.26212e-09	1.43859e-08
ENSG00000101974	En	7.57721	-1.74204	-3.34508	1.26212e-09	1.43859e-08
ENSG00000198001	En	7.03105	-1.71792	-3.28963	1.26212e-09	1.43859e-08
ENSG00000168884	En	6.59151	-1.67233	-3.18728	1.26212e-09	1.43859e-08
ENSG00000168615	En	10.482	-1.66896	-3.17986	1.26212e-09	1.43859e-08
ENSG00000004864	En	7.77115	-1.66196	-3.16447	1.26212e-09	1.43859e-08
ENSG00000100106	En	7.88257	-1.63923	-3.11499	1.26212e-09	1.43859e-08
ENSG00000153363	En	5.19863	-1.61719	-3.06778	1.26212e-09	1.43859e-08
ENSG00000214654	En	5.09038	-1.57187	-2.9729	1.26212e-09	1.43859e-08
ENSG00000183943	En	7.8032	-1.52031	-2.86853	1.26212e-09	1.43859e-08
ENSG00000172687	En	6.61179	-1.5082	-2.84455	1.26212e-09	1.43859e-08
ENSG00000103260	En	9.1232	-1.47816	-2.78592	1.26212e-09	1.43859e-08
ENSG00000140937	En	10.1024	-1.43317	-2.70039	1.26212e-09	1.43859e-08
ENSG00000129566	En	8.70334	-1.42701	-2.68889	1.26212e-09	1.43859e-08
ENSG00000256043	En	8.25292	-1.42351	-2.68237	1.26212e-09	1.43859e-08
ENSG00000185262	En	7.07872	-1.4051	-2.64837	1.26212e-09	1.43859e-08
ENSG00000188985	En	4.73806	-1.39073	-2.62211	1.26212e-09	1.43859e-08
ENSG00000132475	En	11.4917	-1.37296	-2.59002	1.26212e-09	1.43859e-08
ENSG00000055070	En	9.04892	-1.34353	-2.53772	1.26212e-09	1.43859e-08
ENSG00000092841	En	10.6616	-1.34127	-2.53375	1.26212e-09	1.43859e-08
ENSG00000136149	En	5.57895	-1.32518	-2.50564	1.26212e-09	1.43859e-08
ENSG00000269958	En	6.36838	-1.30222	-2.46608	1.26212e-09	1.43859e-08
ENSG00000196576	En	10.4515	-1.28606	-2.43862	1.26212e-09	1.43859e-08
ENSG00000146757	En	8.4861	-1.28133	-2.43064	1.26212e-09	1.43859e-08
ENSG00000095209	En	7.12676	-1.26961	-2.41097	1.26212e-09	1.43859e-08
ENSG00000099203	En	6.68339	-1.26637	-2.40556	1.26212e-09	1.43859e-08
ENSG00000166484	En	7.14538	-1.25245	-2.38246	1.26212e-09	1.43859e-08
ENSG00000176225	En	9.11681	-1.2252	-2.33789	1.26212e-09	1.43859e-08
ENSG00000165458	En	9.79627	-1.21251	-2.3174	1.26212e-09	1.43859e-08
ENSG00000213625	En	9.26423	-1.20208	-2.3007	1.26212e-09	1.43859e-08
ENSG00000188486	En	7.91667	-1.14303	-2.20844	1.26212e-09	1.43859e-08
ENSG00000134419	En	9.0583	-1.12134	-2.17548	1.26212e-09	1.43859e-08
ENSG00000109066	En	7.50187	-1.11574	-2.16705	1.26212e-09	1.43859e-08
ENSG00000125995	En	7.24112	-1.1064	-2.15308	1.26212e-09	1.43859e-08
ENSG00000137185	En	7.16095	-1.08807	-2.1259	1.26212e-09	1.43859e-08
ENSG00000141543	En	8.67381	-1.07759	-2.11051	1.26212e-09	1.43859e-08
ENSG00000076641	En	10.2111	-1.07086	-2.10069	1.26212e-09	1.43859e-08
ENSG00000240376	En	7.36492	-1.02722	-2.0381	1.26212e-09	1.43859e-08
ENSG00000173402	En	10.3932	-1.02384	-2.03332	1.26212e-09	1.43859e-08
ENSG00000158006	En	7.12559	-1.02192	-2.03061	1.26212e-09	1.43859e-08
ENSG00000106366	En	4.39418	-6.19663	-73.3451	1.84239e-09	2.01329e-08
ENSG00000116833	En	0.912712	-4.83403	-28.5226	1.84239e-09	2.01329e-08
ENSG00000106483	En	3.91766	-4.3038	-19.7502	1.84239e-09	2.01329e-08
ENSG00000116745	En	3.95611	-3.83062	-14.2276	1.84239e-09	2.01329e-08
ENSG00000222000	En	1.25859	-3.81187	-14.0439	1.84239e-09	2.01329e-08
ENSG00000011028	En	7.6909	-3.49668	-11.2877	1.84239e-09	2.01329e-08
ENSG00000130589	En	6.7725	-2.79803	-6.9549	1.84239e-09	2.01329e-08
ENSG00000164949	En	6.5403	-2.4452	-5.446	1.84239e-09	2.01329e-08
ENSG00000273466	En	2.34236	-2.35185	-5.10479	1.84239e-09	2.01329e-08
ENSG00000175305	En	6.08578	-2.2025	-4.60275	1.84239e-09	2.01329e-08
ENSG00000169871	En	8.31565	-2.19634	-4.58317	1.84239e-09	2.01329e-08
ENSG00000213398	En	5.45249	-2.01232	-4.03429	1.84239e-09	2.01329e-08
ENSG00000112655	En	7.57965	-1.99028	-3.97314	1.84239e-09	2.01329e-08
ENSG00000171316	En	9.96007	-1.94337	-3.84602	1.84239e-09	2.01329e-08
ENSG00000115935	En	8.54155	-1.91716	-3.77679	1.84239e-09	2.01329e-08
ENSG00000130203	En	11.5065	-1.84029	-3.58083	1.84239e-09	2.01329e-08
ENSG00000100439	En	7.50048	-1.80263	-3.48856	1.84239e-09	2.01329e-08
ENSG00000206053	En	7.4821	-1.78145	-3.43771	1.84239e-09	2.01329e-08
ENSG00000100644	En	11.088	-1.77437	-3.42088	1.84239e-09	2.01329e-08
ENSG00000182158	En	8.64363	-1.75411	-3.37318	1.84239e-09	2.01329e-08
ENSG00000205730	En	8.42774	-1.72795	-3.31258	1.84239e-09	2.01329e-08
ENSG00000008311	En	8.90365	-1.68115	-3.20684	1.84239e-09	2.01329e-08
ENSG00000133131	En	6.99025	-1.58196	-2.99376	1.84239e-09	2.01329e-08
ENSG00000168385	En	11.9755	-1.39124	-2.62305	1.84239e-09	2.01329e-08
ENSG00000144579	En	8.36845	-1.391	-2.6226	1.84239e-09	2.01329e-08
ENSG00000177694	En	7.11642	-1.38695	-2.61526	1.84239e-09	2.01329e-08
ENSG00000134250	En	11.5197	-1.34375	-2.5381	1.84239e-09	2.01329e-08
ENSG00000198830	En	8.96244	-1.33685	-2.52599	1.84239e-09	2.01329e-08
ENSG00000140497	En	8.26219	-1.3026	-2.46674	1.84239e-09	2.01329e-08
ENSG00000165389	En	8.16468	-1.26166	-2.39771	1.84239e-09	2.01329e-08
ENSG00000151491	En	9.13514	-1.2358	-2.35512	1.84239e-09	2.01329e-08
ENSG00000197329	En	8.90685	-1.23244	-2.34964	1.84239e-09	2.01329e-08
ENSG00000157593	En	7.90062	-1.19664	-2.29206	1.84239e-09	2.01329e-08
ENSG00000163064	En	0.287966	-5.1856	-36.3934	2.22314e-09	2.35512e-08
ENSG00000123342	En	1.26019	-5.00285	-32.0633	2.22314e-09	2.35512e-08
ENSG00000128652	En	0	-4.82055	-28.2574	2.22314e-09	2.35512e-08
ENSG00000134028	En	0.0530104	-4.35695	-20.4914	2.22314e-09	2.35512e-08
ENSG00000154839	En	1.9606	-4.25203	-19.0541	2.22314e-09	2.35512e-08
ENSG00000158402	En	2.08332	-3.61734	-12.2723	2.22314e-09	2.35512e-08
ENSG00000244509	En	3.45194	-3.6141	-12.2448	2.22314e-09	2.35512e-08
ENSG00000164749	En	3.28594	-3.48688	-11.2113	2.22314e-09	2.35512e-08
ENSG00000162511	En	8.47786	-3.23937	-9.44384	2.22314e-09	2.35512e-08
ENSG00000026025	En	11.392	-3.23392	-9.40824	2.22314e-09	2.35512e-08
ENSG00000282608	En	4.71473	-3.1849	-9.09391	2.22314e-09	2.35512e-08
ENSG00000102034	En	3.94627	-3.09476	-8.54309	2.22314e-09	2.35512e-08
ENSG00000223865	En	6.78976	-3.04052	-8.22786	2.22314e-09	2.35512e-08
ENSG00000235568	En	4.17184	-3.03778	-8.21226	2.22314e-09	2.35512e-08
ENSG00000123975	En	4.53865	-2.85499	-7.23499	2.22314e-09	2.35512e-08
ENSG00000138080	En	6.65491	-2.74937	-6.72423	2.22314e-09	2.35512e-08
ENSG00000146410	En	2.04891	-2.73796	-6.67125	2.22314e-09	2.35512e-08
ENSG00000179627	En	3.68369	-2.73603	-6.66233	2.22314e-09	2.35512e-08
ENSG00000177409	En	7.84231	-2.67984	-6.40784	2.22314e-09	2.35512e-08
ENSG00000235499	En	2.27749	-2.63816	-6.22537	2.22314e-09	2.35512e-08
ENSG00000156509	En	1.85249	-2.63021	-6.19115	2.22314e-09	2.35512e-08
ENSG00000267742	En	0.0689787	-2.60887	-6.10026	2.22314e-09	2.35512e-08
ENSG00000106003	En	7.29006	-2.51877	-5.73092	2.22314e-09	2.35512e-08
ENSG00000106560	En	5.01236	-2.41453	-5.33145	2.22314e-09	2.35512e-08
ENSG00000196411	En	6.06102	-2.39505	-5.25997	2.22314e-09	2.35512e-08
ENSG00000237931	En	4.34455	-2.35362	-5.11106	2.22314e-09	2.35512e-08
ENSG00000198113	En	4.04183	-2.31566	-4.97831	2.22314e-09	2.35512e-08
ENSG00000223584	En	2.61329	-2.31334	-4.97034	2.22314e-09	2.35512e-08
ENSG00000169756	En	8.33175	-2.29076	-4.89312	2.22314e-09	2.35512e-08
ENSG00000236739	En	4.76938	-2.25897	-4.78649	2.22314e-09	2.35512e-08
ENSG00000147065	En	10.1189	-2.24431	-4.73811	2.22314e-09	2.35512e-08
ENSG00000100300	En	6.06856	-2.19346	-4.57402	2.22314e-09	2.35512e-08
ENSG00000181481	En	5.77811	-2.13412	-4.38969	2.22314e-09	2.35512e-08
ENSG00000054654	En	10.5372	-2.01433	-4.03992	2.22314e-09	2.35512e-08
ENSG00000132109	En	5.53222	-1.9938	-3.98285	2.22314e-09	2.35512e-08
ENSG00000101003	En	6.0425	-1.96207	-3.89621	2.22314e-09	2.35512e-08
ENSG00000170779	En	5.077	-1.96012	-3.89094	2.22314e-09	2.35512e-08
ENSG00000137628	En	7.87482	-1.91855	-3.78043	2.22314e-09	2.35512e-08
ENSG00000122863	En	8.4174	-1.88063	-3.68235	2.22314e-09	2.35512e-08
ENSG00000136122	En	5.05928	-1.87298	-3.66287	2.22314e-09	2.35512e-08
ENSG00000203814	En	7.09334	-1.86534	-3.64353	2.22314e-09	2.35512e-08
ENSG00000168268	En	7.2437	-1.85559	-3.619	2.22314e-09	2.35512e-08
ENSG00000176124	En	4.5354	-1.84862	-3.60155	2.22314e-09	2.35512e-08
ENSG00000166450	En	6.79532	-1.78108	-3.43684	2.22314e-09	2.35512e-08
ENSG00000121577	En	3.36627	-1.77405	-3.42014	2.22314e-09	2.35512e-08
ENSG00000140575	En	10.5263	-1.75022	-3.36409	2.22314e-09	2.35512e-08
ENSG00000134256	En	5.1685	-1.72526	-3.30639	2.22314e-09	2.35512e-08
ENSG00000130413	En	7.36031	-1.70131	-3.25196	2.22314e-09	2.35512e-08
ENSG00000003096	En	7.28545	-1.65684	-3.15326	2.22314e-09	2.35512e-08
ENSG00000144730	En	8.50915	-1.63219	-3.09982	2.22314e-09	2.35512e-08
ENSG00000181026	En	7.37936	-1.61939	-3.07246	2.22314e-09	2.35512e-08
ENSG00000115758	En	9.14577	-1.61198	-3.05672	2.22314e-09	2.35512e-08
ENSG00000198918	En	8.91169	-1.60054	-3.03258	2.22314e-09	2.35512e-08
ENSG00000102221	En	6.77388	-1.58778	-3.00586	2.22314e-09	2.35512e-08
ENSG00000146143	En	6.36176	-1.57294	-2.97511	2.22314e-09	2.35512e-08
ENSG00000201772	En	5.31961	-1.52967	-2.8872	2.22314e-09	2.35512e-08
ENSG00000269825	En	6.25862	-1.51177	-2.8516	2.22314e-09	2.35512e-08
ENSG00000051128	En	6.40195	-1.4921	-2.81299	2.22314e-09	2.35512e-08
ENSG00000245571	En	4.70498	-1.45514	-2.74183	2.22314e-09	2.35512e-08
ENSG00000130309	En	8.87174	-1.38883	-2.61865	2.22314e-09	2.35512e-08
ENSG00000174851	En	7.17667	-1.38192	-2.60615	2.22314e-09	2.35512e-08
ENSG00000173085	En	6.32121	-1.37309	-2.59025	2.22314e-09	2.35512e-08
ENSG00000104885	En	8.6344	-1.37005	-2.58479	2.22314e-09	2.35512e-08
ENSG00000200312	En	6.79802	-1.35414	-2.55644	2.22314e-09	2.35512e-08
ENSG00000118855	En	9.17853	-1.33147	-2.51659	2.22314e-09	2.35512e-08
ENSG00000116729	En	10.5571	-1.32906	-2.51239	2.22314e-09	2.35512e-08
ENSG00000171649	En	7.62587	-1.26594	-2.40484	2.22314e-09	2.35512e-08
ENSG00000161847	En	7.17166	-1.25879	-2.39295	2.22314e-09	2.35512e-08
ENSG00000242299	En	7.29126	-1.25043	-2.37913	2.22314e-09	2.35512e-08
ENSG00000180891	En	8.40132	-1.24857	-2.37606	2.22314e-09	2.35512e-08
ENSG00000171606	En	8.03091	-1.24441	-2.36921	2.22314e-09	2.35512e-08
ENSG00000198960	En	6.56668	-1.22196	-2.33263	2.22314e-09	2.35512e-08
ENSG00000178464	En	7.3832	-1.21926	-2.32828	2.22314e-09	2.35512e-08
ENSG00000141696	En	7.00486	-1.21739	-2.32526	2.22314e-09	2.35512e-08
ENSG00000109814	En	8.07993	-1.21069	-2.31448	2.22314e-09	2.35512e-08
ENSG00000076053	En	7.39183	-1.1853	-2.2741	2.22314e-09	2.35512e-08
ENSG00000044115	En	11.3971	-1.18518	-2.27392	2.22314e-09	2.35512e-08
ENSG00000151239	En	9.27845	-1.18283	-2.27021	2.22314e-09	2.35512e-08
ENSG00000231500	En	11.0412	-1.16619	-2.24418	2.22314e-09	2.35512e-08
ENSG00000176619	En	8.86663	-1.1397	-2.20335	2.22314e-09	2.35512e-08
ENSG00000146828	En	8.46628	-1.12595	-2.18246	2.22314e-09	2.35512e-08
ENSG00000181450	En	8.77575	-1.11754	-2.16976	2.22314e-09	2.35512e-08
ENSG00000004455	En	9.37773	-1.07362	-2.10471	2.22314e-09	2.35512e-08
ENSG00000162695	En	9.23376	-1.05526	-2.07809	2.22314e-09	2.35512e-08
ENSG00000115084	En	9.78056	-1.00587	-2.00815	2.22314e-09	2.35512e-08
ENSG00000170776	En	11.2138	-1.00297	-2.00413	2.22314e-09	2.35512e-08
ENSG00000093009	En	1.62914	-4.95396	-30.9948	3.22871e-09	3.28875e-08
ENSG00000233429	En	0.294927	-4.59484	-24.1649	3.22871e-09	3.28875e-08
ENSG00000101670	En	4.32709	-3.91305	-15.0641	3.22871e-09	3.28875e-08
ENSG00000159399	En	6.86071	-3.72923	-13.262	3.22871e-09	3.28875e-08
ENSG00000171227	En	2.21436	-3.31622	-9.96053	3.22871e-09	3.28875e-08
ENSG00000065911	En	6.98469	-2.95199	-7.73814	3.22871e-09	3.28875e-08
ENSG00000018408	En	8.80749	-2.83824	-7.15145	3.22871e-09	3.28875e-08
ENSG00000118523	En	7.54774	-2.66399	-6.33781	3.22871e-09	3.28875e-08
ENSG00000006534	En	4.691	-2.44638	-5.45046	3.22871e-09	3.28875e-08
ENSG00000168394	En	7.83236	-2.20407	-4.60777	3.22871e-09	3.28875e-08
ENSG00000183765	En	4.77689	-2.10706	-4.30813	3.22871e-09	3.28875e-08
ENSG00000114480	En	8.26675	-1.89175	-3.71084	3.22871e-09	3.28875e-08
ENSG00000122786	En	10.4344	-1.77133	-3.41369	3.22871e-09	3.28875e-08
ENSG00000127946	En	9.82476	-1.716	-3.28523	3.22871e-09	3.28875e-08
ENSG00000196935	En	9.01933	-1.61374	-3.06044	3.22871e-09	3.28875e-08
ENSG00000158122	En	6.62564	-1.5128	-2.85364	3.22871e-09	3.28875e-08
ENSG00000150907	En	8.80118	-1.45304	-2.73784	3.22871e-09	3.28875e-08
ENSG00000099331	En	10.4602	-1.42288	-2.6812	3.22871e-09	3.28875e-08
ENSG00000185222	En	8.17219	-1.33848	-2.52885	3.22871e-09	3.28875e-08
ENSG00000155363	En	8.16095	-1.32445	-2.50437	3.22871e-09	3.28875e-08
ENSG00000169813	En	9.41052	-1.29757	-2.45814	3.22871e-09	3.28875e-08
ENSG00000130332	En	7.20374	-1.2699	-2.41145	3.22871e-09	3.28875e-08
ENSG00000099385	En	7.45783	-1.24255	-2.36616	3.22871e-09	3.28875e-08
ENSG00000167930	En	7.2552	-1.21353	-2.31904	3.22871e-09	3.28875e-08
ENSG00000104365	En	9.18684	-1.00524	-2.00728	3.22871e-09	3.28875e-08
ENSG00000168779	En	0.433845	-5.90281	-59.8307	3.88601e-09	3.84317e-08
ENSG00000168542	En	5.81515	-5.72071	-52.7357	3.88601e-09	3.84317e-08
ENSG00000253293	En	0.147954	-5.42115	-42.8478	3.88601e-09	3.84317e-08
ENSG00000175879	En	0.0820704	-4.00149	-16.0166	3.88601e-09	3.84317e-08
ENSG00000182718	En	7.43169	-3.98475	-15.8317	3.88601e-09	3.84317e-08
ENSG00000175857	En	1.49356	-3.96516	-15.6183	3.88601e-09	3.84317e-08
ENSG00000115457	En	7.43628	-3.85985	-14.5188	3.88601e-09	3.84317e-08
ENSG00000170439	En	4.92527	-3.8295	-14.2166	3.88601e-09	3.84317e-08
ENSG00000116039	En	1.34086	-3.68444	-12.8566	3.88601e-09	3.84317e-08
ENSG00000204287	En	8.25802	-3.66351	-12.6714	3.88601e-09	3.84317e-08
ENSG00000184730	En	2.66898	-3.62187	-12.3109	3.88601e-09	3.84317e-08
ENSG00000123374	En	5.17906	-3.49807	-11.2986	3.88601e-09	3.84317e-08
ENSG00000237380	En	0	-3.49537	-11.2774	3.88601e-09	3.84317e-08
ENSG00000121594	En	0.890973	-3.36602	-10.3103	3.88601e-09	3.84317e-08
ENSG00000213719	En	6.96472	-3.31644	-9.96203	3.88601e-09	3.84317e-08
ENSG00000260981	En	0.264086	-3.31141	-9.92738	3.88601e-09	3.84317e-08
ENSG00000231991	En	4.59273	-3.30059	-9.8532	3.88601e-09	3.84317e-08
ENSG00000095970	En	5.54876	-3.2855	-9.75066	3.88601e-09	3.84317e-08
ENSG00000213420	En	4.22857	-3.28181	-9.72577	3.88601e-09	3.84317e-08
ENSG00000121005	En	7.43408	-3.1903	-9.128	3.88601e-09	3.84317e-08
ENSG00000187140	En	0	-3.18317	-9.08303	3.88601e-09	3.84317e-08
ENSG00000174371	En	4.17804	-3.04224	-8.23767	3.88601e-09	3.84317e-08
ENSG00000155307	En	5.60179	-2.98954	-7.94223	3.88601e-09	3.84317e-08
ENSG00000163874	En	3.30371	-2.92069	-7.57206	3.88601e-09	3.84317e-08
ENSG00000229391	En	2.67222	-2.83877	-7.15411	3.88601e-09	3.84317e-08
ENSG00000278048	En	3.18087	-2.80477	-6.98749	3.88601e-09	3.84317e-08
ENSG00000186517	En	5.54844	-2.76406	-6.79304	3.88601e-09	3.84317e-08
ENSG00000100479	En	3.56898	-2.60773	-6.09544	3.88601e-09	3.84317e-08
ENSG00000035499	En	4.32347	-2.59132	-6.02648	3.88601e-09	3.84317e-08
ENSG00000135378	En	3.04817	-2.57409	-5.95497	3.88601e-09	3.84317e-08
ENSG00000125319	En	2.99168	-2.56912	-5.93446	3.88601e-09	3.84317e-08
ENSG00000138496	En	7.94948	-2.46062	-5.50453	3.88601e-09	3.84317e-08
ENSG00000185130	En	4.84808	-2.44675	-5.45188	3.88601e-09	3.84317e-08
ENSG00000042493	En	6.9858	-2.41047	-5.31649	3.88601e-09	3.84317e-08
ENSG00000281344	En	4.64599	-2.40883	-5.31045	3.88601e-09	3.84317e-08
ENSG00000111665	En	4.31048	-2.39414	-5.25662	3.88601e-09	3.84317e-08
ENSG00000110900	En	6.64821	-2.35839	-5.12796	3.88601e-09	3.84317e-08
ENSG00000075702	En	5.27391	-2.29342	-4.90216	3.88601e-09	3.84317e-08
ENSG00000087586	En	5.26582	-2.2606	-4.79191	3.88601e-09	3.84317e-08
ENSG00000237493	En	3.83704	-2.1673	-4.49181	3.88601e-09	3.84317e-08
ENSG00000230149	En	0.752849	-2.1593	-4.46698	3.88601e-09	3.84317e-08
ENSG00000173193	En	9.55903	-2.06668	-4.18921	3.88601e-09	3.84317e-08
ENSG00000140525	En	7.55126	-2.02467	-4.069	3.88601e-09	3.84317e-08
ENSG00000188643	En	7.84014	-2.02183	-4.061	3.88601e-09	3.84317e-08
ENSG00000171621	En	6.59223	-2.00001	-4.00002	3.88601e-09	3.84317e-08
ENSG00000196584	En	6.03432	-1.97669	-3.93589	3.88601e-09	3.84317e-08
ENSG00000179314	En	9.06757	-1.90296	-3.7398	3.88601e-09	3.84317e-08
ENSG00000175356	En	6.30701	-1.87302	-3.66299	3.88601e-09	3.84317e-08
ENSG00000160789	En	8.76514	-1.86753	-3.64908	3.88601e-09	3.84317e-08
ENSG00000163535	En	6.69929	-1.84128	-3.58329	3.88601e-09	3.84317e-08
ENSG00000178458	En	3.86993	-1.83544	-3.5688	3.88601e-09	3.84317e-08
ENSG00000219665	En	5.17295	-1.82631	-3.54629	3.88601e-09	3.84317e-08
ENSG00000130958	En	6.6601	-1.75373	-3.37229	3.88601e-09	3.84317e-08
ENSG00000198856	En	7.26994	-1.70458	-3.25933	3.88601e-09	3.84317e-08
ENSG00000115267	En	7.02286	-1.67978	-3.2038	3.88601e-09	3.84317e-08
ENSG00000205220	En	4.72439	-1.64963	-3.13753	3.88601e-09	3.84317e-08
ENSG00000240184	En	10.66	-1.64416	-3.12567	3.88601e-09	3.84317e-08
ENSG00000275180	En	4.22994	-1.62973	-3.09455	3.88601e-09	3.84317e-08
ENSG00000182199	En	8.33725	-1.59906	-3.02947	3.88601e-09	3.84317e-08
ENSG00000183386	En	5.91859	-1.59643	-3.02394	3.88601e-09	3.84317e-08
ENSG00000176208	En	6.95215	-1.58126	-2.99231	3.88601e-09	3.84317e-08
ENSG00000134954	En	9.09758	-1.54917	-2.92649	3.88601e-09	3.84317e-08
ENSG00000129116	En	10.1507	-1.52544	-2.87874	3.88601e-09	3.84317e-08
ENSG00000169604	En	9.87634	-1.50219	-2.83272	3.88601e-09	3.84317e-08
ENSG00000125257	En	7.88151	-1.41423	-2.66518	3.88601e-09	3.84317e-08
ENSG00000185088	En	8.26056	-1.39182	-2.62409	3.88601e-09	3.84317e-08
ENSG00000149782	En	7.5864	-1.34988	-2.54891	3.88601e-09	3.84317e-08
ENSG00000166813	En	6.98217	-1.30181	-2.46539	3.88601e-09	3.84317e-08
ENSG00000106144	En	8.25678	-1.25208	-2.38185	3.88601e-09	3.84317e-08
ENSG00000119333	En	7.41351	-1.23132	-2.34782	3.88601e-09	3.84317e-08
ENSG00000027697	En	9.49436	-1.22629	-2.33965	3.88601e-09	3.84317e-08
ENSG00000235174	En	7.2466	-1.22567	-2.33864	3.88601e-09	3.84317e-08
ENSG00000175895	En	7.73599	-1.18692	-2.27666	3.88601e-09	3.84317e-08
ENSG00000124570	En	9.08223	-1.16536	-2.24289	3.88601e-09	3.84317e-08
ENSG00000131871	En	7.86659	-1.13633	-2.19821	3.88601e-09	3.84317e-08
ENSG00000162627	En	7.66153	-1.13108	-2.19023	3.88601e-09	3.84317e-08
ENSG00000101347	En	9.88119	-1.1277	-2.1851	3.88601e-09	3.84317e-08
ENSG00000120324	En	7.74918	-1.12746	-2.18474	3.88601e-09	3.84317e-08
ENSG00000156587	En	8.64585	-1.10298	-2.14798	3.88601e-09	3.84317e-08
ENSG00000108406	En	9.56957	-1.07991	-2.11391	3.88601e-09	3.84317e-08
ENSG00000230844	En	5.57905	-1.04143	-2.05826	3.88601e-09	3.84317e-08
ENSG00000145220	En	6.32705	-1.03538	-2.04965	3.88601e-09	3.84317e-08
ENSG00000151116	En	8.50054	-1.0244	-2.03411	3.88601e-09	3.84317e-08
ENSG00000128050	En	10.0763	-1.01411	-2.01966	3.88601e-09	3.84317e-08
ENSG00000179051	En	9.85877	-1.01244	-2.01732	3.88601e-09	3.84317e-08
ENSG00000148484	En	8.72602	-1.0003	-2.00041	3.88601e-09	3.84317e-08
ENSG00000277632	En	2.12878	-5.12593	-34.9188	5.61495e-09	5.35398e-08
ENSG00000162692	En	5.72167	-4.02318	-16.2591	5.61495e-09	5.35398e-08
ENSG00000168528	En	2.43539	-3.5314	-11.5626	5.61495e-09	5.35398e-08
ENSG00000242540	En	0.591188	-3.51661	-11.4447	5.61495e-09	5.35398e-08
ENSG00000105281	En	4.60396	-3.44416	-10.8842	5.61495e-09	5.35398e-08
ENSG00000024526	En	3.99274	-3.41818	-10.69	5.61495e-09	5.35398e-08
ENSG00000163191	En	5.46534	-3.30976	-9.91598	5.61495e-09	5.35398e-08
ENSG00000149257	En	7.14565	-3.06772	-8.38448	5.61495e-09	5.35398e-08
ENSG00000186818	En	5.82879	-3.06696	-8.38006	5.61495e-09	5.35398e-08
ENSG00000134871	En	9.43379	-3.04608	-8.25965	5.61495e-09	5.35398e-08
ENSG00000280206	En	3.61475	-2.61981	-6.14668	5.61495e-09	5.35398e-08
ENSG00000196924	En	11.5814	-2.57448	-5.95656	5.61495e-09	5.35398e-08
ENSG00000163453	En	9.65859	-2.48	-5.57896	5.61495e-09	5.35398e-08
ENSG00000186340	En	8.90302	-2.10948	-4.31535	5.61495e-09	5.35398e-08
ENSG00000146592	En	8.9443	-1.88544	-3.69465	5.61495e-09	5.35398e-08
ENSG00000177738	En	4.21866	-1.88478	-3.69298	5.61495e-09	5.35398e-08
ENSG00000189362	En	6.00474	-1.71821	-3.29027	5.61495e-09	5.35398e-08
ENSG00000100139	En	7.64643	-1.62664	-3.08793	5.61495e-09	5.35398e-08
ENSG00000267169	En	4.49955	-1.49205	-2.81288	5.61495e-09	5.35398e-08
ENSG00000132846	En	6.94391	-1.45691	-2.7452	5.61495e-09	5.35398e-08
ENSG00000146966	En	9.02237	-1.41512	-2.66681	5.61495e-09	5.35398e-08
ENSG00000160410	En	6.7532	-1.41105	-2.6593	5.61495e-09	5.35398e-08
ENSG00000173349	En	6.226	-1.31727	-2.49195	5.61495e-09	5.35398e-08
ENSG00000145012	En	11.0527	-1.24742	-2.37416	5.61495e-09	5.35398e-08
ENSG00000155189	En	9.97337	-1.23871	-2.35987	5.61495e-09	5.35398e-08
ENSG00000092531	En	8.34411	-1.1886	-2.27931	5.61495e-09	5.35398e-08
ENSG00000127314	En	8.72338	-1.1605	-2.23535	5.61495e-09	5.35398e-08
ENSG00000134686	En	10.1538	-1.14853	-2.21688	5.61495e-09	5.35398e-08
ENSG00000110880	En	10.9261	-1.01439	-2.02004	5.61495e-09	5.35398e-08
ENSG00000187474	En	2.70277	-4.9687	-31.3133	6.74079e-09	6.23283e-08
ENSG00000137203	En	1.28752	-4.69945	-25.9821	6.74079e-09	6.23283e-08
ENSG00000174343	En	0.959575	-4.60789	-24.3845	6.74079e-09	6.23283e-08
ENSG00000144481	En	1.08305	-4.56499	-23.67	6.74079e-09	6.23283e-08
ENSG00000253552	En	0	-4.23229	-18.7952	6.74079e-09	6.23283e-08
ENSG00000102265	En	6.84106	-3.97551	-15.7307	6.74079e-09	6.23283e-08
ENSG00000100292	En	5.99047	-3.79362	-13.8674	6.74079e-09	6.23283e-08
ENSG00000162493	En	7.08808	-3.71595	-13.1405	6.74079e-09	6.23283e-08
ENSG00000106952	En	2.00023	-3.60295	-12.1505	6.74079e-09	6.23283e-08
ENSG00000105991	En	0.195183	-3.60049	-12.1299	6.74079e-09	6.23283e-08
ENSG00000100558	En	0.739447	-3.41196	-10.644	6.74079e-09	6.23283e-08
ENSG00000233611	En	0.139186	-3.40118	-10.5647	6.74079e-09	6.23283e-08
ENSG00000128591	En	8.38359	-3.35963	-10.2648	6.74079e-09	6.23283e-08
ENSG00000114013	En	4.87426	-3.21482	-9.28444	6.74079e-09	6.23283e-08
ENSG00000162490	En	5.80354	-3.19437	-9.15381	6.74079e-09	6.23283e-08
ENSG00000165480	En	3.57316	-3.09676	-8.55494	6.74079e-09	6.23283e-08
ENSG00000171659	En	6.34326	-3.06914	-8.39275	6.74079e-09	6.23283e-08
ENSG00000124575	En	6.80887	-3.0193	-8.10776	6.74079e-09	6.23283e-08
ENSG00000100504	En	7.35722	-2.95614	-7.76045	6.74079e-09	6.23283e-08
ENSG00000165168	En	8.17986	-2.92569	-7.59839	6.74079e-09	6.23283e-08
ENSG00000161888	En	4.36851	-2.80191	-6.97365	6.74079e-09	6.23283e-08
ENSG00000105383	En	3.52133	-2.80182	-6.97322	6.74079e-09	6.23283e-08
ENSG00000165140	En	3.0392	-2.79411	-6.93604	6.74079e-09	6.23283e-08
ENSG00000170166	En	0	-2.79228	-6.92722	6.74079e-09	6.23283e-08
ENSG00000213468	En	4.58783	-2.7885	-6.9091	6.74079e-09	6.23283e-08
ENSG00000163565	En	8.00123	-2.75716	-6.76066	6.74079e-09	6.23283e-08
ENSG00000229124	En	2.60981	-2.73665	-6.66519	6.74079e-09	6.23283e-08
ENSG00000121797	En	2.51152	-2.69146	-6.45965	6.74079e-09	6.23283e-08
ENSG00000155926	En	7.07005	-2.68495	-6.43058	6.74079e-09	6.23283e-08
ENSG00000140853	En	6.92864	-2.56802	-5.92994	6.74079e-09	6.23283e-08
ENSG00000173926	En	5.52702	-2.47177	-5.54723	6.74079e-09	6.23283e-08
ENSG00000175093	En	4.93502	-2.42129	-5.35651	6.74079e-09	6.23283e-08
ENSG00000163840	En	8.17392	-2.41814	-5.34483	6.74079e-09	6.23283e-08
ENSG00000165071	En	3.7496	-2.40337	-5.29039	6.74079e-09	6.23283e-08
ENSG00000256571	En	2.29468	-2.3824	-5.21404	6.74079e-09	6.23283e-08
ENSG00000164430	En	4.19351	-2.33987	-5.06258	6.74079e-09	6.23283e-08
ENSG00000110446	En	5.64785	-2.29797	-4.91764	6.74079e-09	6.23283e-08
ENSG00000172123	En	4.54044	-2.274	-4.83664	6.74079e-09	6.23283e-08
ENSG00000167984	En	3.04983	-2.21152	-4.63162	6.74079e-09	6.23283e-08
ENSG00000277224	En	6.15232	-2.13795	-4.40136	6.74079e-09	6.23283e-08
ENSG00000189067	En	8.28907	-2.10835	-4.31199	6.74079e-09	6.23283e-08
ENSG00000087077	En	7.35913	-2.09471	-4.27139	6.74079e-09	6.23283e-08
ENSG00000253541	En	2.4034	-2.06466	-4.18334	6.74079e-09	6.23283e-08
ENSG00000095303	En	6.81969	-2.0184	-4.05135	6.74079e-09	6.23283e-08
ENSG00000175538	En	5.288	-1.989	-3.9696	6.74079e-09	6.23283e-08
ENSG00000139679	En	7.26047	-1.94785	-3.85799	6.74079e-09	6.23283e-08
ENSG00000146376	En	7.4394	-1.91585	-3.77336	6.74079e-09	6.23283e-08
ENSG00000261490	En	4.60229	-1.91224	-3.76394	6.74079e-09	6.23283e-08
ENSG00000260578	En	5.43134	-1.90959	-3.75702	6.74079e-09	6.23283e-08
ENSG00000131351	En	4.72775	-1.88603	-3.69616	6.74079e-09	6.23283e-08
ENSG00000006468	En	10.1604	-1.80835	-3.50241	6.74079e-09	6.23283e-08
ENSG00000173846	En	6.55344	-1.79567	-3.47177	6.74079e-09	6.23283e-08
ENSG00000087266	En	9.25923	-1.77061	-3.41199	6.74079e-09	6.23283e-08
ENSG00000197956	En	9.33047	-1.76858	-3.40717	6.74079e-09	6.23283e-08
ENSG00000247240	En	4.17023	-1.72445	-3.30454	6.74079e-09	6.23283e-08
ENSG00000089159	En	8.37	-1.71765	-3.289	6.74079e-09	6.23283e-08
ENSG00000131470	En	5.02746	-1.69623	-3.24054	6.74079e-09	6.23283e-08
ENSG00000183010	En	6.48393	-1.65631	-3.15209	6.74079e-09	6.23283e-08
ENSG00000182957	En	8.9385	-1.63949	-3.11555	6.74079e-09	6.23283e-08
ENSG00000172164	En	7.80908	-1.6234	-3.08099	6.74079e-09	6.23283e-08
ENSG00000075234	En	6.75622	-1.59642	-3.02392	6.74079e-09	6.23283e-08
ENSG00000132122	En	8.76073	-1.58117	-2.99213	6.74079e-09	6.23283e-08
ENSG00000153029	En	7.48244	-1.57874	-2.98709	6.74079e-09	6.23283e-08
ENSG00000256124	En	4.79338	-1.5641	-2.95692	6.74079e-09	6.23283e-08
ENSG00000006634	En	7.05915	-1.50216	-2.83267	6.74079e-09	6.23283e-08
ENSG00000114268	En	7.3972	-1.45001	-2.7321	6.74079e-09	6.23283e-08
ENSG00000205208	En	6.23771	-1.4303	-2.69503	6.74079e-09	6.23283e-08
ENSG00000168792	En	6.20244	-1.3869	-2.61515	6.74079e-09	6.23283e-08
ENSG00000161960	En	6.42081	-1.36101	-2.56865	6.74079e-09	6.23283e-08
ENSG00000205336	En	10.8657	-1.32811	-2.51074	6.74079e-09	6.23283e-08
ENSG00000169299	En	8.06301	-1.30281	-2.46709	6.74079e-09	6.23283e-08
ENSG00000241343	En	5.42073	-1.29248	-2.44948	6.74079e-09	6.23283e-08
ENSG00000163521	En	5.82521	-1.25535	-2.38724	6.74079e-09	6.23283e-08
ENSG00000111684	En	7.4335	-1.20938	-2.31238	6.74079e-09	6.23283e-08
ENSG00000172725	En	8.16908	-1.19489	-2.28927	6.74079e-09	6.23283e-08
ENSG00000252481	En	9.55228	-1.18854	-2.27921	6.74079e-09	6.23283e-08
ENSG00000170365	En	8.38451	-1.15497	-2.2268	6.74079e-09	6.23283e-08
ENSG00000163597	En	8.78825	-1.13521	-2.19651	6.74079e-09	6.23283e-08
ENSG00000198795	En	8.83137	-1.12455	-2.18034	6.74079e-09	6.23283e-08
ENSG00000171016	En	8.70498	-1.11378	-2.16412	6.74079e-09	6.23283e-08
ENSG00000203644	En	5.59019	-1.05039	-2.0711	6.74079e-09	6.23283e-08
ENSG00000097007	En	10.0536	-1.04701	-2.06624	6.74079e-09	6.23283e-08
ENSG00000137509	En	10.0735	-1.03703	-2.05199	6.74079e-09	6.23283e-08
ENSG00000184216	En	9.52294	-1.00746	-2.01036	6.74079e-09	6.23283e-08
ENSG00000107020	En	6.44428	-1.00651	-2.00905	6.74079e-09	6.23283e-08
ENSG00000163661	En	3.47725	-4.36362	-20.5864	9.69019e-09	8.66473e-08
ENSG00000120708	En	6.90591	-3.98334	-15.8163	9.69019e-09	8.66473e-08
ENSG00000187498	En	8.99965	-3.90744	-15.0057	9.69019e-09	8.66473e-08
ENSG00000224238	En	0.508584	-3.81418	-14.0664	9.69019e-09	8.66473e-08
ENSG00000130300	En	3.95704	-3.62405	-12.3295	9.69019e-09	8.66473e-08
ENSG00000212195	En	2.54926	-3.44683	-10.9043	9.69019e-09	8.66473e-08
ENSG00000142798	En	8.25592	-3.22964	-9.38033	9.69019e-09	8.66473e-08
ENSG00000269974	En	0.338737	-3.21619	-9.29329	9.69019e-09	8.66473e-08
ENSG00000140682	En	4.75997	-3.16808	-8.98852	9.69019e-09	8.66473e-08
ENSG00000129474	En	4.2275	-2.9475	-7.71409	9.69019e-09	8.66473e-08
ENSG00000262001	En	3.94155	-2.66033	-6.32176	9.69019e-09	8.66473e-08
ENSG00000203497	En	0.687998	-2.51351	-5.71008	9.69019e-09	8.66473e-08
ENSG00000125347	En	6.35194	-2.49965	-5.65549	9.69019e-09	8.66473e-08
ENSG00000144843	En	5.27173	-2.22354	-4.67037	9.69019e-09	8.66473e-08
ENSG00000131153	En	4.92365	-2.14526	-4.42371	9.69019e-09	8.66473e-08
ENSG00000100979	En	9.17557	-2.03277	-4.09189	9.69019e-09	8.66473e-08
ENSG00000159388	En	8.79562	-2.00874	-4.02432	9.69019e-09	8.66473e-08
ENSG00000232134	En	3.09294	-2.00114	-4.00316	9.69019e-09	8.66473e-08
ENSG00000213903	En	5.096	-1.68964	-3.22577	9.69019e-09	8.66473e-08
ENSG00000101265	En	10.8012	-1.67153	-3.18552	9.69019e-09	8.66473e-08
ENSG00000214189	En	6.16205	-1.56375	-2.95621	9.69019e-09	8.66473e-08
ENSG00000140848	En	8.45149	-1.49836	-2.82521	9.69019e-09	8.66473e-08
ENSG00000213977	En	5.00005	-1.35455	-2.55717	9.69019e-09	8.66473e-08
ENSG00000031081	En	9.85552	-1.30993	-2.47929	9.69019e-09	8.66473e-08
ENSG00000250182	En	5.3175	-1.28493	-2.43669	9.69019e-09	8.66473e-08
ENSG00000158195	En	10.1169	-1.27838	-2.42567	9.69019e-09	8.66473e-08
ENSG00000170142	En	9.55187	-1.13319	-2.19343	9.69019e-09	8.66473e-08
ENSG00000012660	En	10.2557	-1.1216	-2.17588	9.69019e-09	8.66473e-08
ENSG00000125991	En	9.79579	-1.02872	-2.04021	9.69019e-09	8.66473e-08
ENSG00000066855	En	7.11421	-1.01487	-2.02072	9.69019e-09	8.66473e-08
ENSG00000134531	En	7.50666	-4.34312	-20.2959	1.16035e-08	1.01212e-07
ENSG00000188488	En	1.55146	-4.17224	-18.0289	1.16035e-08	1.01212e-07
ENSG00000180638	En	1.76744	-4.1201	-17.389	1.16035e-08	1.01212e-07
ENSG00000278588	En	3.48028	-4.10375	-17.193	1.16035e-08	1.01212e-07
ENSG00000270547	En	1.42962	-3.65924	-12.634	1.16035e-08	1.01212e-07
ENSG00000151388	En	3.56122	-3.6358	-12.4304	1.16035e-08	1.01212e-07
ENSG00000161929	En	2.81955	-3.5446	-11.669	1.16035e-08	1.01212e-07
ENSG00000123610	En	3.32754	-3.47545	-11.1228	1.16035e-08	1.01212e-07
ENSG00000168421	En	1.75661	-3.45555	-10.9705	1.16035e-08	1.01212e-07
ENSG00000129654	En	3.61986	-3.28912	-9.77514	1.16035e-08	1.01212e-07
ENSG00000229950	En	0.0691536	-3.27558	-9.68385	1.16035e-08	1.01212e-07
ENSG00000164251	En	3.07014	-3.26823	-9.63463	1.16035e-08	1.01212e-07
ENSG00000275830	En	4.97554	-3.19013	-9.12695	1.16035e-08	1.01212e-07
ENSG00000258754	En	3.08727	-3.05377	-8.30382	1.16035e-08	1.01212e-07
ENSG00000019582	En	9.96677	-3.043	-8.24204	1.16035e-08	1.01212e-07
ENSG00000160255	En	7.45926	-3.03492	-8.19599	1.16035e-08	1.01212e-07
ENSG00000273703	En	3.63609	-2.96105	-7.78691	1.16035e-08	1.01212e-07
ENSG00000264635	En	1.05972	-2.82659	-7.09397	1.16035e-08	1.01212e-07
ENSG00000154451	En	3.66693	-2.82207	-7.07174	1.16035e-08	1.01212e-07
ENSG00000122122	En	5.08529	-2.7985	-6.95715	1.16035e-08	1.01212e-07
ENSG00000239713	En	3.78275	-2.79776	-6.95358	1.16035e-08	1.01212e-07
ENSG00000258457	En	0.672884	-2.78489	-6.89183	1.16035e-08	1.01212e-07
ENSG00000115884	En	4.58439	-2.68563	-6.43363	1.16035e-08	1.01212e-07
ENSG00000206341	En	4.85334	-2.56383	-5.91276	1.16035e-08	1.01212e-07
ENSG00000163808	En	6.06638	-2.55661	-5.88323	1.16035e-08	1.01212e-07
ENSG00000223969	En	1.57299	-2.5421	-5.82436	1.16035e-08	1.01212e-07
ENSG00000261504	En	0.582014	-2.52938	-5.77324	1.16035e-08	1.01212e-07
ENSG00000165025	En	6.7475	-2.41155	-5.32046	1.16035e-08	1.01212e-07
ENSG00000169403	En	5.98052	-2.32558	-5.01269	1.16035e-08	1.01212e-07
ENSG00000010610	En	7.1575	-2.2289	-4.68776	1.16035e-08	1.01212e-07
ENSG00000264350	En	2.19715	-2.22379	-4.6712	1.16035e-08	1.01212e-07
ENSG00000278637	En	5.69587	-2.17006	-4.50042	1.16035e-08	1.01212e-07
ENSG00000184060	En	6.93052	-2.12467	-4.36103	1.16035e-08	1.01212e-07
ENSG00000168994	En	7.14845	-2.06088	-4.17242	1.16035e-08	1.01212e-07
ENSG00000142731	En	5.75287	-1.97108	-3.92062	1.16035e-08	1.01212e-07
ENSG00000235508	En	2.38701	-1.95722	-3.88314	1.16035e-08	1.01212e-07
ENSG00000185480	En	5.26012	-1.94409	-3.84796	1.16035e-08	1.01212e-07
ENSG00000125845	En	6.12849	-1.90125	-3.73537	1.16035e-08	1.01212e-07
ENSG00000101096	En	6.61522	-1.86705	-3.64785	1.16035e-08	1.01212e-07
ENSG00000273449	En	2.88008	-1.77153	-3.41416	1.16035e-08	1.01212e-07
ENSG00000124782	En	8.05133	-1.75304	-3.37068	1.16035e-08	1.01212e-07
ENSG00000167747	En	6.62832	-1.71664	-3.28669	1.16035e-08	1.01212e-07
ENSG00000260136	En	2.28901	-1.70741	-3.26573	1.16035e-08	1.01212e-07
ENSG00000237172	En	6.46957	-1.65049	-3.13941	1.16035e-08	1.01212e-07
ENSG00000130202	En	7.63521	-1.53663	-2.90116	1.16035e-08	1.01212e-07
ENSG00000182185	En	6.09147	-1.52096	-2.86982	1.16035e-08	1.01212e-07
ENSG00000168389	En	7.8484	-1.51319	-2.8544	1.16035e-08	1.01212e-07
ENSG00000229586	En	3.14552	-1.49984	-2.82812	1.16035e-08	1.01212e-07
ENSG00000164683	En	9.17319	-1.49394	-2.81657	1.16035e-08	1.01212e-07
ENSG00000198937	En	5.94233	-1.46983	-2.76989	1.16035e-08	1.01212e-07
ENSG00000135679	En	11.0273	-1.44536	-2.72332	1.16035e-08	1.01212e-07
ENSG00000171700	En	6.21673	-1.40659	-2.6511	1.16035e-08	1.01212e-07
ENSG00000122483	En	6.87539	-1.36989	-2.5845	1.16035e-08	1.01212e-07
ENSG00000229152	En	6.68387	-1.35818	-2.56362	1.16035e-08	1.01212e-07
ENSG00000180257	En	5.8308	-1.33274	-2.5188	1.16035e-08	1.01212e-07
ENSG00000178295	En	7.7516	-1.28776	-2.44149	1.16035e-08	1.01212e-07
ENSG00000139192	En	6.62384	-1.26711	-2.4068	1.16035e-08	1.01212e-07
ENSG00000126391	En	8.01827	-1.17082	-2.25139	1.16035e-08	1.01212e-07
ENSG00000189050	En	6.53272	-1.15941	-2.23367	1.16035e-08	1.01212e-07
ENSG00000167543	En	7.02274	-1.15066	-2.22015	1.16035e-08	1.01212e-07
ENSG00000135506	En	11.0712	-1.14454	-2.21076	1.16035e-08	1.01212e-07
ENSG00000198715	En	7.19339	-1.1287	-2.18662	1.16035e-08	1.01212e-07
ENSG00000233762	En	6.83057	-1.10255	-2.14734	1.16035e-08	1.01212e-07
ENSG00000213390	En	7.18199	-1.09926	-2.14245	1.16035e-08	1.01212e-07
ENSG00000183684	En	7.89479	-1.09109	-2.13034	1.16035e-08	1.01212e-07
ENSG00000184840	En	8.94632	-1.08711	-2.12448	1.16035e-08	1.01212e-07
ENSG00000124795	En	10.1801	-1.08619	-2.12313	1.16035e-08	1.01212e-07
ENSG00000066379	En	6.17473	-1.08615	-2.12307	1.16035e-08	1.01212e-07
ENSG00000122565	En	10.4502	-1.06199	-2.0878	1.16035e-08	1.01212e-07
ENSG00000100911	En	8.27591	-1.06073	-2.08599	1.16035e-08	1.01212e-07
ENSG00000166997	En	7.28003	-1.0503	-2.07096	1.16035e-08	1.01212e-07
ENSG00000100075	En	7.73774	-1.05017	-2.07077	1.16035e-08	1.01212e-07
ENSG00000088448	En	10.4423	-1.03348	-2.04695	1.16035e-08	1.01212e-07
ENSG00000127947	En	10.2623	-1.01067	-2.01484	1.16035e-08	1.01212e-07
ENSG00000197565	En	2.57597	-3.84195	-14.3398	1.65954e-08	1.39939e-07
ENSG00000136689	En	0.770791	-3.77053	-13.6472	1.65954e-08	1.39939e-07
ENSG00000102575	En	1.77904	-3.6928	-12.9313	1.65954e-08	1.39939e-07
ENSG00000176890	En	5.02446	-3.52002	-11.4718	1.65954e-08	1.39939e-07
ENSG00000167900	En	3.02996	-3.42936	-10.7731	1.65954e-08	1.39939e-07
ENSG00000129226	En	0.847815	-3.32184	-9.99937	1.65954e-08	1.39939e-07
ENSG00000162641	En	1.54789	-3.31382	-9.94398	1.65954e-08	1.39939e-07
ENSG00000115461	En	10.528	-3.24009	-9.44853	1.65954e-08	1.39939e-07
ENSG00000161638	En	6.97336	-3.22858	-9.37346	1.65954e-08	1.39939e-07
ENSG00000181284	En	1.4222	-3.09055	-8.5182	1.65954e-08	1.39939e-07
ENSG00000182704	En	5.41556	-2.53047	-5.77761	1.65954e-08	1.39939e-07
ENSG00000268001	En	2.84066	-2.51144	-5.70187	1.65954e-08	1.39939e-07
ENSG00000184371	En	7.50335	-2.46297	-5.5135	1.65954e-08	1.39939e-07
ENSG00000142347	En	6.53084	-2.44438	-5.4429	1.65954e-08	1.39939e-07
ENSG00000123146	En	6.47793	-2.25395	-4.76987	1.65954e-08	1.39939e-07
ENSG00000229119	En	4.24322	-2.24105	-4.72741	1.65954e-08	1.39939e-07
ENSG00000228817	En	3.16432	-2.1823	-4.53877	1.65954e-08	1.39939e-07
ENSG00000163430	En	9.66163	-2.08288	-4.23651	1.65954e-08	1.39939e-07
ENSG00000135362	En	6.81168	-1.82367	-3.5398	1.65954e-08	1.39939e-07
ENSG00000072864	En	7.64168	-1.61039	-3.05335	1.65954e-08	1.39939e-07
ENSG00000103966	En	7.60645	-1.57912	-2.98788	1.65954e-08	1.39939e-07
ENSG00000178685	En	7.48783	-1.54942	-2.92699	1.65954e-08	1.39939e-07
ENSG00000120992	En	8.35109	-1.38474	-2.61126	1.65954e-08	1.39939e-07
ENSG00000202058	En	8.77254	-1.18839	-2.27898	1.65954e-08	1.39939e-07
ENSG00000005469	En	8.31947	-1.18544	-2.27433	1.65954e-08	1.39939e-07
ENSG00000170348	En	11.4052	-1.18516	-2.27388	1.65954e-08	1.39939e-07
ENSG00000116044	En	10.0339	-1.17699	-2.26105	1.65954e-08	1.39939e-07
ENSG00000156171	En	8.09044	-1.1198	-2.17316	1.65954e-08	1.39939e-07
ENSG00000168890	En	6.22341	-1.08721	-2.12463	1.65954e-08	1.39939e-07
ENSG00000179869	En	1.86129	-5.51236	-45.6444	1.98214e-08	1.63674e-07
ENSG00000106004	En	0.142182	-5.36904	-41.3278	1.98214e-08	1.63674e-07
ENSG00000104415	En	2.46045	-4.55786	-23.5533	1.98214e-08	1.63674e-07
ENSG00000105996	En	0	-4.3027	-19.7352	1.98214e-08	1.63674e-07
ENSG00000175505	En	1.5508	-4.01596	-16.1779	1.98214e-08	1.63674e-07
ENSG00000143851	En	1.96446	-3.88763	-14.8011	1.98214e-08	1.63674e-07
ENSG00000260027	En	0.345984	-3.75989	-13.5469	1.98214e-08	1.63674e-07
ENSG00000204252	En	4.76682	-3.68049	-12.8214	1.98214e-08	1.63674e-07
ENSG00000050344	En	3.18254	-3.58265	-11.9808	1.98214e-08	1.63674e-07
ENSG00000163694	En	4.98102	-3.48286	-11.1801	1.98214e-08	1.63674e-07
ENSG00000257803	En	1.0564	-3.40743	-10.6106	1.98214e-08	1.63674e-07
ENSG00000142227	En	5.22737	-3.07016	-8.39865	1.98214e-08	1.63674e-07
ENSG00000121039	En	6.8891	-3.03458	-8.19409	1.98214e-08	1.63674e-07
ENSG00000116035	En	2.08182	-2.99485	-7.9715	1.98214e-08	1.63674e-07
ENSG00000279873	En	2.0956	-2.98671	-7.92664	1.98214e-08	1.63674e-07
ENSG00000183856	En	5.31112	-2.98379	-7.9106	1.98214e-08	1.63674e-07
ENSG00000170345	En	9.16135	-2.96402	-7.80298	1.98214e-08	1.63674e-07
ENSG00000234869	En	0	-2.76939	-6.81821	1.98214e-08	1.63674e-07
ENSG00000156869	En	3.41402	-2.74907	-6.72282	1.98214e-08	1.63674e-07
ENSG00000265206	En	1.80991	-2.7193	-6.58555	1.98214e-08	1.63674e-07
ENSG00000179299	En	3.49003	-2.71007	-6.54352	1.98214e-08	1.63674e-07
ENSG00000143178	En	2.81258	-2.57815	-5.97174	1.98214e-08	1.63674e-07
ENSG00000140749	En	5.20491	-2.57031	-5.93939	1.98214e-08	1.63674e-07
ENSG00000123427	En	5.53643	-2.44993	-5.46388	1.98214e-08	1.63674e-07
ENSG00000089127	En	5.75408	-2.41604	-5.33703	1.98214e-08	1.63674e-07
ENSG00000119655	En	7.51226	-2.39653	-5.26534	1.98214e-08	1.63674e-07
ENSG00000168961	En	5.44643	-2.36119	-5.13794	1.98214e-08	1.63674e-07
ENSG00000150893	En	8.73079	-2.35887	-5.12968	1.98214e-08	1.63674e-07
ENSG00000010671	En	5.23924	-2.25052	-4.75856	1.98214e-08	1.63674e-07
ENSG00000164611	En	5.66803	-2.14881	-4.43461	1.98214e-08	1.63674e-07
ENSG00000269378	En	4.68985	-2.13778	-4.40084	1.98214e-08	1.63674e-07
ENSG00000272070	En	5.84081	-2.0895	-4.25599	1.98214e-08	1.63674e-07
ENSG00000117519	En	11.063	-2.07532	-4.21438	1.98214e-08	1.63674e-07
ENSG00000168679	En	5.96681	-2.07317	-4.20809	1.98214e-08	1.63674e-07
ENSG00000270194	En	3.254	-2.01152	-4.03207	1.98214e-08	1.63674e-07
ENSG00000110934	En	5.54697	-2.00166	-4.0046	1.98214e-08	1.63674e-07
ENSG00000173083	En	5.54007	-1.96852	-3.91368	1.98214e-08	1.63674e-07
ENSG00000104856	En	5.0414	-1.9671	-3.90982	1.98214e-08	1.63674e-07
ENSG00000071539	En	5.00805	-1.95794	-3.88507	1.98214e-08	1.63674e-07
ENSG00000284686	En	1.90084	-1.89388	-3.71634	1.98214e-08	1.63674e-07
ENSG00000135899	En	6.86545	-1.86006	-3.63023	1.98214e-08	1.63674e-07
ENSG00000231064	En	6.41212	-1.85156	-3.60891	1.98214e-08	1.63674e-07
ENSG00000173207	En	4.81431	-1.84831	-3.60079	1.98214e-08	1.63674e-07
ENSG00000150687	En	7.97492	-1.81778	-3.52538	1.98214e-08	1.63674e-07
ENSG00000101104	En	7.01847	-1.80994	-3.50627	1.98214e-08	1.63674e-07
ENSG00000105894	En	10.9897	-1.76933	-3.40896	1.98214e-08	1.63674e-07
ENSG00000257167	En	3.74377	-1.75986	-3.38666	1.98214e-08	1.63674e-07
ENSG00000169083	En	7.20241	-1.6865	-3.21875	1.98214e-08	1.63674e-07
ENSG00000204592	En	10.7424	-1.67242	-3.18748	1.98214e-08	1.63674e-07
ENSG00000130755	En	5.37267	-1.66044	-3.16112	1.98214e-08	1.63674e-07
ENSG00000100906	En	9.14774	-1.46715	-2.76474	1.98214e-08	1.63674e-07
ENSG00000105287	En	6.97122	-1.36217	-2.57072	1.98214e-08	1.63674e-07
ENSG00000136161	En	8.12526	-1.34004	-2.53158	1.98214e-08	1.63674e-07
ENSG00000198951	En	7.81738	-1.3304	-2.51473	1.98214e-08	1.63674e-07
ENSG00000167695	En	6.68339	-1.30044	-2.46304	1.98214e-08	1.63674e-07
ENSG00000178409	En	6.08261	-1.29916	-2.46086	1.98214e-08	1.63674e-07
ENSG00000143418	En	9.33754	-1.29381	-2.45175	1.98214e-08	1.63674e-07
ENSG00000101871	En	8.49152	-1.28992	-2.44515	1.98214e-08	1.63674e-07
ENSG00000150540	En	8.3842	-1.28474	-2.43638	1.98214e-08	1.63674e-07
ENSG00000073712	En	10.3058	-1.28117	-2.43036	1.98214e-08	1.63674e-07
ENSG00000167397	En	5.83738	-1.23646	-2.35619	1.98214e-08	1.63674e-07
ENSG00000174799	En	7.70547	-1.22826	-2.34284	1.98214e-08	1.63674e-07
ENSG00000161800	En	8.21305	-1.20129	-2.29946	1.98214e-08	1.63674e-07
ENSG00000163660	En	10.0295	-1.1624	-2.23829	1.98214e-08	1.63674e-07
ENSG00000105486	En	7.95338	-1.15014	-2.21936	1.98214e-08	1.63674e-07
ENSG00000197989	En	6.86478	-1.12442	-2.18013	1.98214e-08	1.63674e-07
ENSG00000152926	En	9.71	-1.1094	-2.15756	1.98214e-08	1.63674e-07
ENSG00000161996	En	7.8362	-1.06537	-2.09271	1.98214e-08	1.63674e-07
ENSG00000106785	En	8.18173	-1.06247	-2.08851	1.98214e-08	1.63674e-07
ENSG00000146733	En	7.71754	-1.05882	-2.08323	1.98214e-08	1.63674e-07
ENSG00000124614	En	7.32563	-1.04197	-2.05903	1.98214e-08	1.63674e-07
ENSG00000105202	En	8.086	-1.03439	-2.04824	1.98214e-08	1.63674e-07
ENSG00000135912	En	8.60675	-1.0214	-2.02989	1.98214e-08	1.63674e-07
ENSG00000132965	En	5.17984	-3.54966	-11.7099	2.82043e-08	2.26017e-07
ENSG00000197747	En	6.27352	-3.45246	-10.947	2.82043e-08	2.26017e-07
ENSG00000110492	En	5.81927	-3.13609	-8.79139	2.82043e-08	2.26017e-07
ENSG00000204540	En	2.02216	-3.05881	-8.33287	2.82043e-08	2.26017e-07
ENSG00000271984	En	1.48706	-2.86543	-7.28754	2.82043e-08	2.26017e-07
ENSG00000118503	En	6.23667	-2.82616	-7.09183	2.82043e-08	2.26017e-07
ENSG00000281162	En	0.836616	-2.80295	-6.97868	2.82043e-08	2.26017e-07
ENSG00000158710	En	7.96453	-2.63784	-6.22398	2.82043e-08	2.26017e-07
ENSG00000230176	En	0.959706	-2.60342	-6.07725	2.82043e-08	2.26017e-07
ENSG00000155760	En	6.2911	-2.57421	-5.95546	2.82043e-08	2.26017e-07
ENSG00000213694	En	7.31048	-2.53498	-5.79568	2.82043e-08	2.26017e-07
ENSG00000204525	En	9.1202	-2.45748	-5.49256	2.82043e-08	2.26017e-07
ENSG00000123338	En	7.55891	-2.41895	-5.34783	2.82043e-08	2.26017e-07
ENSG00000267317	En	2.93127	-2.30658	-4.94709	2.82043e-08	2.26017e-07
ENSG00000178093	En	2.24605	-2.24197	-4.73043	2.82043e-08	2.26017e-07
ENSG00000177721	En	4.0638	-2.18346	-4.54241	2.82043e-08	2.26017e-07
ENSG00000197712	En	7.00067	-2.167	-4.49089	2.82043e-08	2.26017e-07
ENSG00000213654	En	4.99042	-2.15337	-4.44867	2.82043e-08	2.26017e-07
ENSG00000141497	En	3.68538	-2.14623	-4.42668	2.82043e-08	2.26017e-07
ENSG00000246223	En	4.34604	-1.94721	-3.85629	2.82043e-08	2.26017e-07
ENSG00000127084	En	5.45984	-1.89674	-3.72371	2.82043e-08	2.26017e-07
ENSG00000184988	En	5.55208	-1.78406	-3.44394	2.82043e-08	2.26017e-07
ENSG00000144476	En	6.82217	-1.76829	-3.40649	2.82043e-08	2.26017e-07
ENSG00000143578	En	4.72514	-1.66201	-3.16456	2.82043e-08	2.26017e-07
ENSG00000135097	En	6.91308	-1.54993	-2.92803	2.82043e-08	2.26017e-07
ENSG00000255517	En	3.56743	-1.5126	-2.85324	2.82043e-08	2.26017e-07
ENSG00000185839	En	4.54446	-1.42538	-2.68585	2.82043e-08	2.26017e-07
ENSG00000277443	En	11.6084	-1.35928	-2.56557	2.82043e-08	2.26017e-07
ENSG00000148143	En	10.6018	-1.28279	-2.4331	2.82043e-08	2.26017e-07
ENSG00000130827	En	9.0478	-1.26477	-2.40289	2.82043e-08	2.26017e-07
ENSG00000168003	En	10.327	-1.05684	-2.08036	2.82043e-08	2.26017e-07
ENSG00000049245	En	9.57851	-1.02891	-2.04049	2.82043e-08	2.26017e-07
ENSG00000104312	En	7.41626	-1.00002	-2.00002	2.82043e-08	2.26017e-07
ENSG00000128710	En	0.0685613	-5.87139	-58.5417	3.36009e-08	2.63294e-07
ENSG00000258227	En	2.0276	-5.42979	-43.1051	3.36009e-08	2.63294e-07
ENSG00000122592	En	0.205457	-5.05706	-33.291	3.36009e-08	2.63294e-07
ENSG00000105997	En	0.0741951	-4.96724	-31.2816	3.36009e-08	2.63294e-07
ENSG00000169245	En	1.39461	-4.63747	-24.8897	3.36009e-08	2.63294e-07
ENSG00000130513	En	1.25459	-4.49811	-22.5979	3.36009e-08	2.63294e-07
ENSG00000126778	En	2.46665	-4.03103	-16.3478	3.36009e-08	2.63294e-07
ENSG00000106031	En	0.274436	-4.01247	-16.1389	3.36009e-08	2.63294e-07
ENSG00000197757	En	0	-3.93072	-15.2498	3.36009e-08	2.63294e-07
ENSG00000175592	En	1.25098	-3.74645	-13.4213	3.36009e-08	2.63294e-07
ENSG00000162645	En	6.57716	-3.47915	-11.1514	3.36009e-08	2.63294e-07
ENSG00000165178	En	1.25768	-3.32288	-10.0066	3.36009e-08	2.63294e-07
ENSG00000284650	En	1.15137	-3.16608	-8.97602	3.36009e-08	2.63294e-07
ENSG00000197646	En	2.7615	-3.15973	-8.93665	3.36009e-08	2.63294e-07
ENSG00000251493	En	3.80981	-3.07173	-8.40782	3.36009e-08	2.63294e-07
ENSG00000102007	En	4.87552	-3.06362	-8.36066	3.36009e-08	2.63294e-07
ENSG00000134363	En	2.12136	-3.04865	-8.27436	3.36009e-08	2.63294e-07
ENSG00000144191	En	5.2147	-2.99698	-7.98326	3.36009e-08	2.63294e-07
ENSG00000258334	En	0.619663	-2.93985	-7.67332	3.36009e-08	2.63294e-07
ENSG00000163362	En	3.54955	-2.71301	-6.55688	3.36009e-08	2.63294e-07
ENSG00000163131	En	7.29318	-2.70699	-6.52956	3.36009e-08	2.63294e-07
ENSG00000182487	En	1.11939	-2.6994	-6.49531	3.36009e-08	2.63294e-07
ENSG00000145386	En	5.64271	-2.58462	-5.99859	3.36009e-08	2.63294e-07
ENSG00000136732	En	5.59809	-2.52047	-5.73768	3.36009e-08	2.63294e-07
ENSG00000171522	En	4.29479	-2.51164	-5.70266	3.36009e-08	2.63294e-07
ENSG00000161911	En	2.15474	-2.50804	-5.68848	3.36009e-08	2.63294e-07
ENSG00000106025	En	6.4398	-2.45053	-5.46617	3.36009e-08	2.63294e-07
ENSG00000235590	En	2.58404	-2.42461	-5.36884	3.36009e-08	2.63294e-07
ENSG00000229591	En	2.06358	-2.40314	-5.28954	3.36009e-08	2.63294e-07
ENSG00000213539	En	1.78735	-2.38567	-5.22588	3.36009e-08	2.63294e-07
ENSG00000197496	En	6.11966	-2.3806	-5.20753	3.36009e-08	2.63294e-07
ENSG00000059377	En	6.30276	-2.35916	-5.13071	3.36009e-08	2.63294e-07
ENSG00000176170	En	4.37147	-2.31465	-4.97483	3.36009e-08	2.63294e-07
ENSG00000164691	En	4.90765	-2.31399	-4.97257	3.36009e-08	2.63294e-07
ENSG00000277778	En	4.37408	-2.29657	-4.91289	3.36009e-08	2.63294e-07
ENSG00000111331	En	7.83771	-2.17637	-4.52016	3.36009e-08	2.63294e-07
ENSG00000257298	En	4.69902	-2.1122	-4.32351	3.36009e-08	2.63294e-07
ENSG00000262251	En	2.55657	-2.04931	-4.13908	3.36009e-08	2.63294e-07
ENSG00000067066	En	7.66867	-2.02322	-4.0649	3.36009e-08	2.63294e-07
ENSG00000184500	En	7.97907	-1.99147	-3.97642	3.36009e-08	2.63294e-07
ENSG00000214783	En	4.43364	-1.88901	-3.7038	3.36009e-08	2.63294e-07
ENSG00000128606	En	5.47868	-1.87583	-3.67012	3.36009e-08	2.63294e-07
ENSG00000270276	En	4.98118	-1.79965	-3.48135	3.36009e-08	2.63294e-07
ENSG00000168938	En	5.52157	-1.7118	-3.2757	3.36009e-08	2.63294e-07
ENSG00000182103	En	8.15534	-1.69859	-3.24584	3.36009e-08	2.63294e-07
ENSG00000113369	En	10.0463	-1.62542	-3.08531	3.36009e-08	2.63294e-07
ENSG00000103855	En	8.31096	-1.59881	-3.02893	3.36009e-08	2.63294e-07
ENSG00000183763	En	4.89985	-1.53362	-2.8951	3.36009e-08	2.63294e-07
ENSG00000110693	En	9.77977	-1.49468	-2.81803	3.36009e-08	2.63294e-07
ENSG00000125885	En	7.62386	-1.42869	-2.69202	3.36009e-08	2.63294e-07
ENSG00000227640	En	6.23778	-1.42247	-2.68045	3.36009e-08	2.63294e-07
ENSG00000103335	En	9.08484	-1.36385	-2.57371	3.36009e-08	2.63294e-07
ENSG00000236618	En	4.63014	-1.33291	-2.5191	3.36009e-08	2.63294e-07
ENSG00000138185	En	8.17382	-1.3279	-2.51037	3.36009e-08	2.63294e-07
ENSG00000134247	En	9.86056	-1.31175	-2.48243	3.36009e-08	2.63294e-07
ENSG00000111801	En	7.56095	-1.21127	-2.31541	3.36009e-08	2.63294e-07
ENSG00000113583	En	8.69621	-1.18546	-2.27435	3.36009e-08	2.63294e-07
ENSG00000172340	En	8.2715	-1.13952	-2.20308	3.36009e-08	2.63294e-07
ENSG00000168374	En	9.89212	-1.10956	-2.1578	3.36009e-08	2.63294e-07
ENSG00000147403	En	10.7161	-1.08127	-2.1159	3.36009e-08	2.63294e-07
ENSG00000105722	En	8.26469	-1.08006	-2.11413	3.36009e-08	2.63294e-07
ENSG00000138756	En	10.3977	-1.04936	-2.06962	3.36009e-08	2.63294e-07
ENSG00000138182	En	7.54467	-1.04132	-2.05811	3.36009e-08	2.63294e-07
ENSG00000182628	En	8.87926	-1.03313	-2.04647	3.36009e-08	2.63294e-07
ENSG00000224578	En	6.65863	-1.01953	-2.02726	3.36009e-08	2.63294e-07
ENSG00000173039	En	8.59198	-1.01493	-2.02081	3.36009e-08	2.63294e-07
ENSG00000149781	En	5.33382	-2.68807	-6.44451	3.9996e-08	3.0806e-07
ENSG00000138794	En	5.19756	-1.75612	-3.37789	3.9996e-08	3.0806e-07
ENSG00000164778	En	0.435152	-4.40867	-21.2393	4.75677e-08	3.631e-07
ENSG00000137869	En	0.556651	-4.16221	-17.904	4.75677e-08	3.631e-07
ENSG00000275302	En	1.93964	-4.08696	-16.9941	4.75677e-08	3.631e-07
ENSG00000176842	En	0.277209	-3.91168	-15.0498	4.75677e-08	3.631e-07
ENSG00000233038	En	1.45654	-3.58964	-12.0389	4.75677e-08	3.631e-07
ENSG00000175489	En	3.1073	-3.56019	-11.7957	4.75677e-08	3.631e-07
ENSG00000158473	En	1.33707	-3.08354	-8.47693	4.75677e-08	3.631e-07
ENSG00000139832	En	4.59471	-2.97355	-7.85468	4.75677e-08	3.631e-07
ENSG00000280132	En	0.801789	-2.89988	-7.46365	4.75677e-08	3.631e-07
ENSG00000164171	En	6.66875	-2.87292	-7.32549	4.75677e-08	3.631e-07
ENSG00000105967	En	5.37153	-2.85171	-7.21856	4.75677e-08	3.631e-07
ENSG00000136514	En	3.02184	-2.75345	-6.74329	4.75677e-08	3.631e-07
ENSG00000173281	En	6.34488	-2.64551	-6.25717	4.75677e-08	3.631e-07
ENSG00000152253	En	3.80837	-2.61986	-6.14693	4.75677e-08	3.631e-07
ENSG00000229474	En	2.74773	-2.50211	-5.66514	4.75677e-08	3.631e-07
ENSG00000200816	En	4.27242	-2.28033	-4.85788	4.75677e-08	3.631e-07
ENSG00000188610	En	2.2593	-2.24665	-4.74578	4.75677e-08	3.631e-07
ENSG00000110719	En	6.29194	-2.16719	-4.49146	4.75677e-08	3.631e-07
ENSG00000135736	En	3.80694	-2.15852	-4.46457	4.75677e-08	3.631e-07
ENSG00000246090	En	4.02376	-1.97215	-3.92354	4.75677e-08	3.631e-07
ENSG00000139263	En	6.44966	-1.83305	-3.56289	4.75677e-08	3.631e-07
ENSG00000185650	En	9.73114	-1.72365	-3.3027	4.75677e-08	3.631e-07
ENSG00000081320	En	8.48066	-1.70562	-3.26169	4.75677e-08	3.631e-07
ENSG00000214114	En	4.91632	-1.66604	-3.17342	4.75677e-08	3.631e-07
ENSG00000164104	En	8.41787	-1.60899	-3.05038	4.75677e-08	3.631e-07
ENSG00000213347	En	5.44937	-1.57685	-2.98318	4.75677e-08	3.631e-07
ENSG00000278948	En	6.04018	-1.51179	-2.85164	4.75677e-08	3.631e-07
ENSG00000158163	En	6.3473	-1.4871	-2.80325	4.75677e-08	3.631e-07
ENSG00000184743	En	10.0901	-1.32125	-2.49883	4.75677e-08	3.631e-07
ENSG00000217555	En	4.72032	-1.2499	-2.37826	4.75677e-08	3.631e-07
ENSG00000164307	En	9.37093	-1.13249	-2.19237	4.75677e-08	3.631e-07
ENSG00000116830	En	8.0366	-1.12662	-2.18346	4.75677e-08	3.631e-07
ENSG00000159055	En	6.18966	-1.0155	-2.02161	4.75677e-08	3.631e-07
ENSG00000185753	En	7.68545	-1.0036	-2.005	4.75677e-08	3.631e-07
ENSG00000272686	En	6.11135	-1.00146	-2.00202	4.75677e-08	3.631e-07
ENSG00000026508	En	7.85041	-5.1514	-35.5406	5.65246e-08	4.24002e-07
ENSG00000143355	En	1.0276	-4.66379	-25.3478	5.65246e-08	4.24002e-07
ENSG00000124731	En	2.05286	-4.42292	-21.4502	5.65246e-08	4.24002e-07
ENSG00000117091	En	1.44579	-3.65125	-12.5643	5.65246e-08	4.24002e-07
ENSG00000143768	En	0.417783	-3.53123	-11.5613	5.65246e-08	4.24002e-07
ENSG00000244682	En	2.99331	-3.51658	-11.4444	5.65246e-08	4.24002e-07
ENSG00000260422	En	0.83582	-3.38309	-10.433	5.65246e-08	4.24002e-07
ENSG00000187546	En	2.93387	-3.23654	-9.42532	5.65246e-08	4.24002e-07
ENSG00000179073	En	0.147954	-3.06009	-8.34026	5.65246e-08	4.24002e-07
ENSG00000166292	En	5.38475	-2.85038	-7.21192	5.65246e-08	4.24002e-07
ENSG00000180353	En	6.98844	-2.6738	-6.38106	5.65246e-08	4.24002e-07
ENSG00000154080	En	6.08725	-2.60108	-6.06742	5.65246e-08	4.24002e-07
ENSG00000136378	En	4.42186	-2.59145	-6.02704	5.65246e-08	4.24002e-07
ENSG00000053918	En	4.08127	-2.46576	-5.52418	5.65246e-08	4.24002e-07
ENSG00000250629	En	0	-2.43753	-5.41714	5.65246e-08	4.24002e-07
ENSG00000198885	En	4.7891	-2.26609	-4.81018	5.65246e-08	4.24002e-07
ENSG00000074219	En	5.18709	-2.23677	-4.71342	5.65246e-08	4.24002e-07
ENSG00000162723	En	0.475007	-2.18943	-4.56126	5.65246e-08	4.24002e-07
ENSG00000185507	En	5.37833	-2.08848	-4.253	5.65246e-08	4.24002e-07
ENSG00000068079	En	5.44434	-1.99605	-3.98906	5.65246e-08	4.24002e-07
ENSG00000137331	En	5.34606	-1.9225	-3.79078	5.65246e-08	4.24002e-07
ENSG00000150637	En	5.47292	-1.90663	-3.74932	5.65246e-08	4.24002e-07
ENSG00000251593	En	4.68121	-1.89789	-3.72667	5.65246e-08	4.24002e-07
ENSG00000204642	En	6.97178	-1.76613	-3.4014	5.65246e-08	4.24002e-07
ENSG00000100599	En	6.55716	-1.75664	-3.37911	5.65246e-08	4.24002e-07
ENSG00000272674	En	7.21172	-1.73668	-3.33268	5.65246e-08	4.24002e-07
ENSG00000179431	En	7.66629	-1.68824	-3.22263	5.65246e-08	4.24002e-07
ENSG00000214188	En	4.17657	-1.64357	-3.12438	5.65246e-08	4.24002e-07
ENSG00000143995	En	7.49774	-1.58651	-3.00322	5.65246e-08	4.24002e-07
ENSG00000125398	En	10.0983	-1.56262	-2.9539	5.65246e-08	4.24002e-07
ENSG00000083444	En	9.2529	-1.5366	-2.9011	5.65246e-08	4.24002e-07
ENSG00000274290	En	6.59017	-1.46136	-2.75368	5.65246e-08	4.24002e-07
ENSG00000177606	En	10.5862	-1.4082	-2.65407	5.65246e-08	4.24002e-07
ENSG00000107719	En	8.54329	-1.36795	-2.58103	5.65246e-08	4.24002e-07
ENSG00000180211	En	5.85385	-1.28999	-2.44526	5.65246e-08	4.24002e-07
ENSG00000186395	En	6.01389	-1.25991	-2.39481	5.65246e-08	4.24002e-07
ENSG00000167393	En	6.90583	-1.17792	-2.2625	5.65246e-08	4.24002e-07
ENSG00000254893	En	4.69233	-1.1765	-2.26028	5.65246e-08	4.24002e-07
ENSG00000176422	En	7.65758	-1.15916	-2.23327	5.65246e-08	4.24002e-07
ENSG00000138092	En	7.67911	-1.10646	-2.15316	5.65246e-08	4.24002e-07
ENSG00000213740	En	4.59364	-1.09314	-2.13338	5.65246e-08	4.24002e-07
ENSG00000115128	En	8.10781	-1.09001	-2.12876	5.65246e-08	4.24002e-07
ENSG00000083857	En	11.8832	-1.04787	-2.06747	5.65246e-08	4.24002e-07
ENSG00000141429	En	9.88288	-1.04744	-2.06686	5.65246e-08	4.24002e-07
ENSG00000143621	En	10.0052	-1.01471	-2.0205	5.65246e-08	4.24002e-07
ENSG00000064886	En	3.72001	-6.51417	-91.4029	1.32225e-07	4.30096e-07
ENSG00000275395	En	7.637	-5.17061	-36.0171	6.71109e-08	4.30096e-07
ENSG00000164283	En	1.32982	-5.06386	-33.4482	7.9612e-08	4.30096e-07
ENSG00000090104	En	6.09343	-4.90012	-29.8595	6.71109e-08	4.30096e-07
ENSG00000128709	En	0.0691536	-4.5865	-24.0255	9.43613e-08	4.30096e-07
ENSG00000106006	En	0.173962	-4.54761	-23.3866	7.9612e-08	4.30096e-07
ENSG00000180818	En	0	-4.49786	-22.5938	9.43613e-08	4.30096e-07
ENSG00000128713	En	0	-4.37315	-20.7228	1.56322e-07	4.30096e-07
ENSG00000137673	En	0.144938	-4.2337	-18.8135	1.56322e-07	4.30096e-07
ENSG00000140030	En	3.13063	-4.17583	-18.0738	1.11748e-07	4.30096e-07
ENSG00000128262	En	1.58633	-4.13659	-17.5888	6.71109e-08	4.30096e-07
ENSG00000128714	En	0	-4.1127	-17.3	1.56322e-07	4.30096e-07
ENSG00000251194	En	1.16761	-3.86274	-14.5479	9.43613e-08	4.30096e-07
ENSG00000138755	En	0.473084	-3.81445	-14.069	1.56322e-07	4.30096e-07
ENSG00000180806	En	0	-3.80924	-14.0183	1.56322e-07	4.30096e-07
ENSG00000205403	En	5.84127	-3.76168	-13.5637	1.56322e-07	4.30096e-07
ENSG00000134061	En	3.26232	-3.43939	-10.8482	1.32225e-07	4.30096e-07
ENSG00000078399	En	0	-3.38439	-10.4424	1.56322e-07	4.30096e-07
ENSG00000276269	En	2.48201	-3.37294	-10.3599	7.9612e-08	4.30096e-07
ENSG00000169508	En	3.89258	-3.37264	-10.3578	1.32225e-07	4.30096e-07
ENSG00000173372	En	7.07844	-3.37252	-10.3569	6.71109e-08	4.30096e-07
ENSG00000158869	En	5.16971	-3.36935	-10.3342	1.11748e-07	4.30096e-07
ENSG00000117226	En	5.4559	-3.34509	-10.1618	1.56322e-07	4.30096e-07
ENSG00000037965	En	0	-3.343	-10.1471	1.56322e-07	4.30096e-07
ENSG00000249001	En	0.0741951	-3.32883	-10.048	7.9612e-08	4.30096e-07
ENSG00000072694	En	2.51576	-3.32435	-10.0168	9.43613e-08	4.30096e-07
ENSG00000123364	En	0	-3.28244	-9.73003	1.56322e-07	4.30096e-07
ENSG00000090382	En	5.29638	-3.27377	-9.67172	9.43613e-08	4.30096e-07
ENSG00000242797	En	0.289888	-3.26906	-9.64016	1.32225e-07	4.30096e-07
ENSG00000167207	En	2.80624	-3.24394	-9.47376	1.32225e-07	4.30096e-07
ENSG00000170891	En	2.81229	-3.24102	-9.45461	7.9612e-08	4.30096e-07
ENSG00000129038	En	3.30144	-3.21638	-9.2945	9.43613e-08	4.30096e-07
ENSG00000203852	En	0.190452	-3.20158	-9.19967	9.43613e-08	4.30096e-07
ENSG00000197576	En	0	-3.19043	-9.1288	9.43613e-08	4.30096e-07
ENSG00000242574	En	5.60989	-3.16216	-8.95171	7.9612e-08	4.30096e-07
ENSG00000171860	En	5.46975	-3.14525	-8.8474	1.32225e-07	4.30096e-07
ENSG00000159556	En	0.264246	-3.10735	-8.61797	1.11748e-07	4.30096e-07
ENSG00000116824	En	0.584309	-3.08374	-8.47809	9.43613e-08	4.30096e-07
ENSG00000123388	En	0	-3.07691	-8.43805	1.56322e-07	4.30096e-07
ENSG00000207274	En	0.803852	-3.03506	-8.19681	9.43613e-08	4.30096e-07
ENSG00000159263	En	3.79978	-3.01408	-8.07847	9.43613e-08	4.30096e-07
ENSG00000135842	En	7.02011	-3.00817	-8.04545	1.32225e-07	4.30096e-07
ENSG00000164220	En	1.83211	-2.97372	-7.85558	1.56322e-07	4.30096e-07
ENSG00000166106	En	4.83476	-2.95439	-7.75104	1.11748e-07	4.30096e-07
ENSG00000257612	En	0.557143	-2.85638	-7.24194	1.11748e-07	4.30096e-07
ENSG00000185499	En	3.55063	-2.81741	-7.04898	1.11748e-07	4.30096e-07
ENSG00000124102	En	0	-2.8159	-7.04159	1.56322e-07	4.30096e-07
ENSG00000141526	En	6.49673	-2.78723	-6.90304	7.9612e-08	4.30096e-07
ENSG00000111012	En	2.52605	-2.76149	-6.78098	7.9612e-08	4.30096e-07
ENSG00000137752	En	5.01135	-2.73918	-6.6769	9.43613e-08	4.30096e-07
ENSG00000106823	En	5.94766	-2.73602	-6.66229	9.43613e-08	4.30096e-07
ENSG00000146674	En	8.03536	-2.71915	-6.58487	9.43613e-08	4.30096e-07
ENSG00000232031	En	0.678185	-2.70427	-6.51726	1.56322e-07	4.30096e-07
ENSG00000257702	En	0.91706	-2.68194	-6.4172	9.43613e-08	4.30096e-07
ENSG00000188523	En	0.101808	-2.6712	-6.36959	7.9612e-08	4.30096e-07
ENSG00000257842	En	3.15691	-2.6598	-6.31945	9.43613e-08	4.30096e-07
ENSG00000121316	En	4.05133	-2.65919	-6.31677	1.32225e-07	4.30096e-07
ENSG00000276216	En	2.17491	-2.62626	-6.17425	1.32225e-07	4.30096e-07
ENSG00000279606	En	1.72953	-2.61334	-6.1192	1.56322e-07	4.30096e-07
ENSG00000204257	En	6.07334	-2.59852	-6.05664	1.32225e-07	4.30096e-07
ENSG00000106624	En	9.06211	-2.59241	-6.03104	7.9612e-08	4.30096e-07
ENSG00000111679	En	5.40431	-2.58644	-6.00614	1.11748e-07	4.30096e-07
ENSG00000197766	En	2.72541	-2.52832	-5.76899	1.56322e-07	4.30096e-07
ENSG00000179044	En	2.3748	-2.51322	-5.70891	7.9612e-08	4.30096e-07
ENSG00000261889	En	0.484747	-2.51273	-5.70697	1.56322e-07	4.30096e-07
ENSG00000245729	En	0.851399	-2.51104	-5.70031	9.43613e-08	4.30096e-07
ENSG00000273338	En	1.58527	-2.5006	-5.65922	1.32225e-07	4.30096e-07
ENSG00000251131	En	0.199908	-2.47669	-5.56619	7.9612e-08	4.30096e-07
ENSG00000142698	En	2.494	-2.46261	-5.51212	9.43613e-08	4.30096e-07
ENSG00000174125	En	6.26551	-2.44598	-5.44895	9.43613e-08	4.30096e-07
ENSG00000174600	En	5.73116	-2.44148	-5.43199	1.32225e-07	4.30096e-07
ENSG00000239922	En	4.36721	-2.41821	-5.34506	1.32225e-07	4.30096e-07
ENSG00000008196	En	0	-2.37476	-5.18651	1.56322e-07	4.30096e-07
ENSG00000173391	En	6.95668	-2.33162	-5.03372	1.32225e-07	4.30096e-07
ENSG00000051341	En	5.76877	-2.29015	-4.89106	1.56322e-07	4.30096e-07
ENSG00000171388	En	7.47591	-2.28666	-4.87925	1.56322e-07	4.30096e-07
ENSG00000172936	En	5.87623	-2.28576	-4.87621	7.9612e-08	4.30096e-07
ENSG00000148841	En	6.32692	-2.28441	-4.87164	1.56322e-07	4.30096e-07
ENSG00000167513	En	4.2327	-2.28226	-4.8644	7.9612e-08	4.30096e-07
ENSG00000277851	En	1.27149	-2.27957	-4.85532	9.43613e-08	4.30096e-07
ENSG00000131203	En	0	-2.27761	-4.84873	1.56322e-07	4.30096e-07
ENSG00000142694	En	3.85516	-2.2671	-4.81356	7.9612e-08	4.30096e-07
ENSG00000171428	En	2.743	-2.26315	-4.80037	1.56322e-07	4.30096e-07
ENSG00000276256	En	4.11444	-2.26243	-4.79797	1.32225e-07	4.30096e-07
ENSG00000138119	En	8.14077	-2.2624	-4.7979	1.56322e-07	4.30096e-07
ENSG00000251442	En	6.63727	-2.21788	-4.65208	1.32225e-07	4.30096e-07
ENSG00000136574	En	0	-2.20643	-4.6153	1.56322e-07	4.30096e-07
ENSG00000256235	En	6.6464	-2.20514	-4.6112	1.32225e-07	4.30096e-07
ENSG00000121895	En	3.40782	-2.20319	-4.60497	1.56322e-07	4.30096e-07
ENSG00000274210	En	3.74471	-2.18606	-4.55061	9.43613e-08	4.30096e-07
ENSG00000172789	En	0	-2.16322	-4.47914	1.56322e-07	4.30096e-07
ENSG00000117090	En	0	-2.16302	-4.47853	1.56322e-07	4.30096e-07
ENSG00000125148	En	8.75449	-2.15898	-4.466	7.9612e-08	4.30096e-07
ENSG00000148908	En	5.63408	-2.1549	-4.45337	7.9612e-08	4.30096e-07
ENSG00000198223	En	5.82033	-2.14654	-4.42764	9.43613e-08	4.30096e-07
ENSG00000131724	En	8.4251	-2.1392	-4.40519	9.43613e-08	4.30096e-07
ENSG00000229400	En	0	-2.13759	-4.40025	1.56322e-07	4.30096e-07
ENSG00000206828	En	2.33346	-2.11233	-4.32388	1.32225e-07	4.30096e-07
ENSG00000136630	En	3.88846	-2.10778	-4.31027	1.56322e-07	4.30096e-07
ENSG00000237886	En	1.34626	-2.10732	-4.30891	1.56322e-07	4.30096e-07
ENSG00000134516	En	7.53265	-2.08808	-4.25181	9.43613e-08	4.30096e-07
ENSG00000132692	En	10.9706	-2.08025	-4.22879	1.56322e-07	4.30096e-07
ENSG00000243179	En	0.340935	-2.07015	-4.19931	9.43613e-08	4.30096e-07
ENSG00000086062	En	6.61594	-2.05841	-4.16528	9.43613e-08	4.30096e-07
ENSG00000015285	En	4.96394	-2.05047	-4.1424	9.43613e-08	4.30096e-07
ENSG00000247416	En	2.82405	-2.03802	-4.10681	9.43613e-08	4.30096e-07
ENSG00000182578	En	8.97589	-2.03512	-4.09858	9.43613e-08	4.30096e-07
ENSG00000260850	En	0	-2.00845	-4.02351	1.56322e-07	4.30096e-07
ENSG00000134242	En	3.92351	-1.97778	-3.93887	1.56322e-07	4.30096e-07
ENSG00000161940	En	4.861	-1.97596	-3.93389	7.9612e-08	4.30096e-07
ENSG00000276045	En	4.70769	-1.97112	-3.92072	6.71109e-08	4.30096e-07
ENSG00000153071	En	7.9165	-1.96881	-3.91444	7.9612e-08	4.30096e-07
ENSG00000188493	En	4.64288	-1.95728	-3.8833	7.9612e-08	4.30096e-07
ENSG00000121068	En	6.23252	-1.95709	-3.88278	9.43613e-08	4.30096e-07
ENSG00000226363	En	0	-1.92614	-3.80037	1.56322e-07	4.30096e-07
ENSG00000279838	En	3.9156	-1.92517	-3.79783	1.56322e-07	4.30096e-07
ENSG00000228775	En	4.26823	-1.92324	-3.79275	1.32225e-07	4.30096e-07
ENSG00000077420	En	7.06224	-1.91688	-3.77606	9.43613e-08	4.30096e-07
ENSG00000135436	En	1.68649	-1.90155	-3.73615	9.43613e-08	4.30096e-07
ENSG00000282961	En	2.801	-1.89995	-3.73199	9.43613e-08	4.30096e-07
ENSG00000167553	En	7.75428	-1.89618	-3.72227	1.56322e-07	4.30096e-07
ENSG00000152953	En	5.83928	-1.89107	-3.7091	1.56322e-07	4.30096e-07
ENSG00000269834	En	5.78047	-1.88993	-3.70617	7.9612e-08	4.30096e-07
ENSG00000154016	En	4.28871	-1.88614	-3.69645	1.32225e-07	4.30096e-07
ENSG00000261662	En	3.71954	-1.8778	-3.67514	7.9612e-08	4.30096e-07
ENSG00000271936	En	3.32708	-1.8607	-3.63184	1.56322e-07	4.30096e-07
ENSG00000130303	En	6.95344	-1.84941	-3.60354	1.32225e-07	4.30096e-07
ENSG00000128815	En	7.0763	-1.84644	-3.59611	1.56322e-07	4.30096e-07
ENSG00000249492	En	1.83619	-1.84202	-3.58513	1.32225e-07	4.30096e-07
ENSG00000249641	En	0	-1.83348	-3.56396	1.56322e-07	4.30096e-07
ENSG00000257178	En	0	-1.83083	-3.55742	1.56322e-07	4.30096e-07
ENSG00000101608	En	8.01666	-1.83016	-3.55577	1.56322e-07	4.30096e-07
ENSG00000150551	En	7.68155	-1.81613	-3.52136	1.56322e-07	4.30096e-07
ENSG00000242020	En	3.18416	-1.80775	-3.50097	1.32225e-07	4.30096e-07
ENSG00000100196	En	4.03234	-1.79771	-3.47668	1.56322e-07	4.30096e-07
ENSG00000197582	En	4.08507	-1.79382	-3.46732	9.43613e-08	4.30096e-07
ENSG00000253187	En	0	-1.78949	-3.45694	1.56322e-07	4.30096e-07
ENSG00000244681	En	0	-1.78936	-3.45661	1.56322e-07	4.30096e-07
ENSG00000037280	En	5.53566	-1.77536	-3.42323	1.56322e-07	4.30096e-07
ENSG00000116990	En	4.98115	-1.77328	-3.41829	1.56322e-07	4.30096e-07
ENSG00000163659	En	9.33609	-1.76412	-3.39666	1.32225e-07	4.30096e-07
ENSG00000206588	En	2.09181	-1.74463	-3.35108	1.56322e-07	4.30096e-07
ENSG00000131941	En	7.56211	-1.70358	-3.25708	1.32225e-07	4.30096e-07
ENSG00000120068	En	0	-1.68485	-3.21508	1.56322e-07	4.30096e-07
ENSG00000227145	En	0	-1.67552	-3.19434	1.56322e-07	4.30096e-07
ENSG00000106546	En	7.79311	-1.66983	-3.18177	9.43613e-08	4.30096e-07
ENSG00000110660	En	6.30022	-1.65509	-3.14943	1.56322e-07	4.30096e-07
ENSG00000207744	En	0	-1.6483	-3.13464	1.56322e-07	4.30096e-07
ENSG00000275202	En	2.21074	-1.62935	-3.09373	1.32225e-07	4.30096e-07
ENSG00000240990	En	0	-1.62509	-3.08462	1.56322e-07	4.30096e-07
ENSG00000137831	En	8.70704	-1.60955	-3.05156	1.11748e-07	4.30096e-07
ENSG00000136830	En	8.82883	-1.60435	-3.04058	6.71109e-08	4.30096e-07
ENSG00000186451	En	0	-1.60288	-3.0375	1.56322e-07	4.30096e-07
ENSG00000262406	En	0	-1.59697	-3.02506	1.56322e-07	4.30096e-07
ENSG00000130066	En	10.5378	-1.58996	-3.01041	7.9612e-08	4.30096e-07
ENSG00000130055	En	5.69557	-1.58965	-3.00977	1.56322e-07	4.30096e-07
ENSG00000283083	En	0	-1.58493	-2.99993	1.56322e-07	4.30096e-07
ENSG00000253910	En	7.634	-1.58359	-2.99714	1.56322e-07	4.30096e-07
ENSG00000111783	En	9.03741	-1.57104	-2.97118	1.32225e-07	4.30096e-07
ENSG00000241399	En	7.63891	-1.56809	-2.96511	7.9612e-08	4.30096e-07
ENSG00000250451	En	0	-1.56323	-2.95514	1.56322e-07	4.30096e-07
ENSG00000249216	En	0	-1.55913	-2.94676	1.56322e-07	4.30096e-07
ENSG00000170689	En	0	-1.55316	-2.93459	1.56322e-07	4.30096e-07
ENSG00000006756	En	7.37552	-1.55257	-2.9334	7.9612e-08	4.30096e-07
ENSG00000165762	En	0	-1.55044	-2.92907	1.56322e-07	4.30096e-07
ENSG00000245857	En	0	-1.54265	-2.91329	1.56322e-07	4.30096e-07
ENSG00000184302	En	0	-1.5318	-2.89145	1.56322e-07	4.30096e-07
ENSG00000081059	En	4.78696	-1.52805	-2.88397	1.56322e-07	4.30096e-07
ENSG00000074181	En	9.53508	-1.51923	-2.86638	9.43613e-08	4.30096e-07
ENSG00000214063	En	6.03754	-1.5034	-2.83509	7.9612e-08	4.30096e-07
ENSG00000250133	En	0	-1.49705	-2.82264	1.56322e-07	4.30096e-07
ENSG00000158406	En	7.87937	-1.47415	-2.77819	1.56322e-07	4.30096e-07
ENSG00000258692	En	0	-1.46581	-2.76218	1.56322e-07	4.30096e-07
ENSG00000110092	En	9.11292	-1.45286	-2.73751	9.43613e-08	4.30096e-07
ENSG00000196550	En	2.94217	-1.45122	-2.73439	1.56322e-07	4.30096e-07
ENSG00000182963	En	8.15264	-1.44815	-2.72859	1.56322e-07	4.30096e-07
ENSG00000229132	En	5.01247	-1.44176	-2.71652	7.9612e-08	4.30096e-07
ENSG00000204362	En	0	-1.44051	-2.71416	1.56322e-07	4.30096e-07
ENSG00000228304	En	0	-1.4243	-2.68385	1.56322e-07	4.30096e-07
ENSG00000162614	En	5.52589	-1.41893	-2.67387	1.32225e-07	4.30096e-07
ENSG00000168918	En	8.38196	-1.40738	-2.65255	9.43613e-08	4.30096e-07
ENSG00000184486	En	9.46532	-1.40516	-2.64846	1.56322e-07	4.30096e-07
ENSG00000237070	En	0	-1.40429	-2.64687	1.56322e-07	4.30096e-07
ENSG00000112276	En	6.69089	-1.39548	-2.63075	9.43613e-08	4.30096e-07
ENSG00000161618	En	6.35304	-1.38791	-2.61698	9.43613e-08	4.30096e-07
ENSG00000065308	En	7.76735	-1.37569	-2.59492	9.43613e-08	4.30096e-07
ENSG00000089116	En	0	-1.35757	-2.56254	1.56322e-07	4.30096e-07
ENSG00000133561	En	6.99938	-1.35693	-2.5614	1.56322e-07	4.30096e-07
ENSG00000270959	En	5.14315	-1.35263	-2.55378	7.9612e-08	4.30096e-07
ENSG00000233473	En	0	-1.34605	-2.54215	1.56322e-07	4.30096e-07
ENSG00000164266	En	0	-1.33742	-2.52699	1.56322e-07	4.30096e-07
ENSG00000277945	En	0	-1.33104	-2.51583	1.56322e-07	4.30096e-07
ENSG00000254235	En	0	-1.33071	-2.51527	1.56322e-07	4.30096e-07
ENSG00000227094	En	0	-1.32871	-2.51178	1.56322e-07	4.30096e-07
ENSG00000168610	En	10.9071	-1.32409	-2.50375	7.9612e-08	4.30096e-07
ENSG00000267131	En	0	-1.32328	-2.50235	1.56322e-07	4.30096e-07
ENSG00000176177	En	0	-1.31887	-2.49471	1.56322e-07	4.30096e-07
ENSG00000187714	En	0	-1.31766	-2.49262	1.56322e-07	4.30096e-07
ENSG00000049239	En	9.29412	-1.31532	-2.48857	7.9612e-08	4.30096e-07
ENSG00000135540	En	8.99742	-1.31026	-2.47987	7.9612e-08	4.30096e-07
ENSG00000280890	En	0	-1.31017	-2.4797	1.56322e-07	4.30096e-07
ENSG00000266928	En	0	-1.30149	-2.46483	1.56322e-07	4.30096e-07
ENSG00000251374	En	0	-1.30145	-2.46477	1.56322e-07	4.30096e-07
ENSG00000226702	En	0	-1.29883	-2.46029	1.56322e-07	4.30096e-07
ENSG00000092421	En	10.0596	-1.296	-2.45547	1.32225e-07	4.30096e-07
ENSG00000176826	En	4.65255	-1.29372	-2.45159	1.56322e-07	4.30096e-07
ENSG00000120075	En	0	-1.29307	-2.45049	1.56322e-07	4.30096e-07
ENSG00000198771	En	7.51619	-1.27466	-2.41943	9.43613e-08	4.30096e-07
ENSG00000223722	En	0	-1.26268	-2.39941	1.56322e-07	4.30096e-07
ENSG00000187510	En	0	-1.2617	-2.39777	1.56322e-07	4.30096e-07
ENSG00000251151	En	0	-1.26013	-2.39517	1.56322e-07	4.30096e-07
ENSG00000251230	En	0	-1.24566	-2.37126	1.56322e-07	4.30096e-07
ENSG00000102445	En	7.2897	-1.2438	-2.36822	1.56322e-07	4.30096e-07
ENSG00000213886	En	0	-1.2334	-2.3512	1.56322e-07	4.30096e-07
ENSG00000103023	En	0	-1.23173	-2.34848	1.56322e-07	4.30096e-07
ENSG00000214973	En	4.25264	-1.22839	-2.34306	9.43613e-08	4.30096e-07
ENSG00000163879	En	7.52582	-1.22704	-2.34086	9.43613e-08	4.30096e-07
ENSG00000165181	En	0	-1.22051	-2.3303	1.56322e-07	4.30096e-07
ENSG00000182175	En	9.79407	-1.21042	-2.31406	1.56322e-07	4.30096e-07
ENSG00000259396	En	0	-1.20597	-2.30692	1.56322e-07	4.30096e-07
ENSG00000228716	En	7.50872	-1.20263	-2.30159	1.32225e-07	4.30096e-07
ENSG00000051620	En	7.5251	-1.2012	-2.29931	1.11748e-07	4.30096e-07
ENSG00000170178	En	0	-1.19233	-2.28521	1.56322e-07	4.30096e-07
ENSG00000163219	En	6.81719	-1.18176	-2.26853	9.43613e-08	4.30096e-07
ENSG00000119408	En	9.88542	-1.17777	-2.26227	9.43613e-08	4.30096e-07
ENSG00000102032	En	6.20552	-1.17534	-2.25846	9.43613e-08	4.30096e-07
ENSG00000123473	En	7.03895	-1.17281	-2.25451	1.32225e-07	4.30096e-07
ENSG00000255450	En	0	-1.17181	-2.25295	1.56322e-07	4.30096e-07
ENSG00000248749	En	0	-1.17032	-2.25062	1.56322e-07	4.30096e-07
ENSG00000248340	En	0	-1.1561	-2.22854	1.56322e-07	4.30096e-07
ENSG00000150773	En	4.93531	-1.15145	-2.22137	1.32225e-07	4.30096e-07
ENSG00000177663	En	8.58467	-1.14949	-2.21835	9.43613e-08	4.30096e-07
ENSG00000167173	En	6.97602	-1.14555	-2.2123	1.56322e-07	4.30096e-07
ENSG00000163322	En	6.35578	-1.14077	-2.20498	6.71109e-08	4.30096e-07
ENSG00000276272	En	0	-1.14052	-2.20461	1.56322e-07	4.30096e-07
ENSG00000226197	En	0	-1.14043	-2.20447	1.56322e-07	4.30096e-07
ENSG00000162771	En	0	-1.13753	-2.20004	1.56322e-07	4.30096e-07
ENSG00000109220	En	7.17568	-1.13579	-2.19739	1.56322e-07	4.30096e-07
ENSG00000091073	En	5.76385	-1.13232	-2.19211	7.9612e-08	4.30096e-07
ENSG00000231317	En	0	-1.13042	-2.18923	1.56322e-07	4.30096e-07
ENSG00000108688	En	0	-1.13023	-2.18894	1.56322e-07	4.30096e-07
ENSG00000236453	En	0	-1.12775	-2.18518	1.56322e-07	4.30096e-07
ENSG00000283559	En	0	-1.12483	-2.18076	1.56322e-07	4.30096e-07
ENSG00000261268	En	0	-1.12389	-2.17934	1.56322e-07	4.30096e-07
ENSG00000227471	En	0	-1.12284	-2.17775	1.56322e-07	4.30096e-07
ENSG00000255443	En	0	-1.11562	-2.16688	1.56322e-07	4.30096e-07
ENSG00000168246	En	8.33955	-1.11271	-2.16251	1.56322e-07	4.30096e-07
ENSG00000257769	En	0	-1.11118	-2.16022	1.56322e-07	4.30096e-07
ENSG00000092036	En	5.91696	-1.10765	-2.15495	7.9612e-08	4.30096e-07
ENSG00000253931	En	0	-1.1044	-2.1501	1.56322e-07	4.30096e-07
ENSG00000234066	En	0	-1.104	-2.1495	1.56322e-07	4.30096e-07
ENSG00000074621	En	6.45345	-1.09683	-2.13885	1.56322e-07	4.30096e-07
ENSG00000139433	En	8.72627	-1.09436	-2.13518	6.71109e-08	4.30096e-07
ENSG00000173905	En	10.5189	-1.09066	-2.12971	1.56322e-07	4.30096e-07
ENSG00000229637	En	0	-1.08794	-2.1257	1.56322e-07	4.30096e-07
ENSG00000088280	En	8.84638	-1.08406	-2.12	9.43613e-08	4.30096e-07
ENSG00000163918	En	7.18922	-1.08214	-2.11718	9.43613e-08	4.30096e-07
ENSG00000153944	En	11.4377	-1.08164	-2.11644	7.9612e-08	4.30096e-07
ENSG00000222881	En	0	-1.07592	-2.10807	1.56322e-07	4.30096e-07
ENSG00000205542	En	12.1385	-1.07029	-2.09986	9.43613e-08	4.30096e-07
ENSG00000284387	En	0	-1.07021	-2.09974	1.56322e-07	4.30096e-07
ENSG00000168282	En	7.92153	-1.06669	-2.09463	7.9612e-08	4.30096e-07
ENSG00000146535	En	10.2501	-1.06196	-2.08776	1.32225e-07	4.30096e-07
ENSG00000170638	En	7.19863	-1.06159	-2.08723	1.56322e-07	4.30096e-07
ENSG00000228742	En	0	-1.05769	-2.08159	1.56322e-07	4.30096e-07
ENSG00000160957	En	6.50885	-1.05398	-2.07624	1.56322e-07	4.30096e-07
ENSG00000251821	En	0	-1.05161	-2.07284	1.56322e-07	4.30096e-07
ENSG00000106305	En	7.26471	-1.04825	-2.06802	7.9612e-08	4.30096e-07
ENSG00000211825	En	0	-1.0409	-2.05751	1.56322e-07	4.30096e-07
ENSG00000270531	En	0	-1.01757	-2.02451	1.56322e-07	4.30096e-07
ENSG00000162704	En	10.1116	-1.01345	-2.01874	9.43613e-08	4.30096e-07
ENSG00000254352	En	0	-1.00298	-2.00413	1.56322e-07	4.30096e-07
ENSG00000106038	En	0	-1.00284	-2.00395	1.56322e-07	4.30096e-07
ENSG00000102245	En	0	-1.00213	-2.00295	1.56322e-07	4.30096e-07
ENSG00000178082	En	6.10503	-1.00136	-2.00189	7.9612e-08	4.30096e-07
ENSG00000110077	En	5.31769	-4.28168	-19.4498	1.84653e-07	5.04761e-07
ENSG00000155659	En	6.42658	-3.8824	-14.7476	1.84653e-07	5.04761e-07
ENSG00000166927	En	5.96084	-3.87194	-14.641	1.84653e-07	5.04761e-07
ENSG00000110079	En	4.38194	-3.75153	-13.4686	1.84653e-07	5.04761e-07
ENSG00000131080	En	3.56029	-3.61991	-12.2943	1.84653e-07	5.04761e-07
ENSG00000121552	En	0.944624	-3.52477	-11.5096	1.84653e-07	5.04761e-07
ENSG00000145936	En	3.08406	-2.79772	-6.95339	1.84653e-07	5.04761e-07
ENSG00000119630	En	4.68141	-2.66089	-6.32424	1.84653e-07	5.04761e-07
ENSG00000087303	En	6.17167	-2.52485	-5.75515	1.84653e-07	5.04761e-07
ENSG00000121211	En	3.3655	-2.44389	-5.44108	1.84653e-07	5.04761e-07
ENSG00000162745	En	5.87526	-2.44009	-5.42677	1.84653e-07	5.04761e-07
ENSG00000273017	En	1.89535	-2.00741	-4.02059	1.84653e-07	5.04761e-07
ENSG00000107249	En	8.84924	-1.88827	-3.70191	1.84653e-07	5.04761e-07
ENSG00000076258	En	4.38146	-1.78422	-3.44432	1.84653e-07	5.04761e-07
ENSG00000196497	En	3.35378	-1.55199	-2.93222	1.84653e-07	5.04761e-07
ENSG00000031691	En	6.08725	-1.27513	-2.42021	1.84653e-07	5.04761e-07
ENSG00000087884	En	5.77488	-1.09436	-2.13518	1.84653e-07	5.04761e-07
ENSG00000164294	En	2.66027	-4.35121	-20.41	2.17932e-07	5.92867e-07
ENSG00000168995	En	1.46822	-3.81464	-14.0709	2.17932e-07	5.92867e-07
ENSG00000173200	En	2.12234	-3.2127	-9.27085	2.17932e-07	5.92867e-07
ENSG00000172243	En	5.03703	-3.14484	-8.84485	2.17932e-07	5.92867e-07
ENSG00000085552	En	1.2997	-3.06075	-8.34407	2.17932e-07	5.92867e-07
ENSG00000197405	En	4.74555	-2.98739	-7.93038	2.17932e-07	5.92867e-07
ENSG00000135604	En	2.32083	-2.9554	-7.75648	2.17932e-07	5.92867e-07
ENSG00000245067	En	2.21906	-2.83364	-7.12869	2.17932e-07	5.92867e-07
ENSG00000245648	En	2.61096	-2.73746	-6.66897	2.17932e-07	5.92867e-07
ENSG00000223773	En	4.39393	-2.63911	-6.22947	2.17932e-07	5.92867e-07
ENSG00000171812	En	4.88106	-2.59081	-6.02436	2.17932e-07	5.92867e-07
ENSG00000135077	En	6.67519	-2.52286	-5.7472	2.17932e-07	5.92867e-07
ENSG00000226869	En	0.162403	-2.43952	-5.4246	2.17932e-07	5.92867e-07
ENSG00000020633	En	3.06774	-2.36303	-5.14451	2.17932e-07	5.92867e-07
ENSG00000114737	En	3.29111	-2.3586	-5.12871	2.17932e-07	5.92867e-07
ENSG00000151617	En	6.4506	-2.33089	-5.03115	2.17932e-07	5.92867e-07
ENSG00000235748	En	0.13704	-2.32078	-4.99604	2.17932e-07	5.92867e-07
ENSG00000109861	En	7.83121	-2.29075	-4.89309	2.17932e-07	5.92867e-07
ENSG00000160219	En	5.47854	-2.24163	-4.7293	2.17932e-07	5.92867e-07
ENSG00000283994	En	0.247729	-2.19781	-4.58783	2.17932e-07	5.92867e-07
ENSG00000154760	En	3.78026	-2.16878	-4.49644	2.17932e-07	5.92867e-07
ENSG00000265451	En	1.14407	-2.09515	-4.2727	2.17932e-07	5.92867e-07
ENSG00000107099	En	7.97357	-2.03956	-4.11121	2.17932e-07	5.92867e-07
ENSG00000144395	En	4.72504	-2.00394	-4.01094	2.17932e-07	5.92867e-07
ENSG00000143333	En	6.47659	-1.99634	-3.98987	2.17932e-07	5.92867e-07
ENSG00000164674	En	4.91703	-1.92433	-3.7956	2.17932e-07	5.92867e-07
ENSG00000266835	En	0.150148	-1.90472	-3.74436	2.17932e-07	5.92867e-07
ENSG00000180448	En	6.68027	-1.83868	-3.57682	2.17932e-07	5.92867e-07
ENSG00000118515	En	9.67272	-1.79256	-3.4643	2.17932e-07	5.92867e-07
ENSG00000198805	En	7.01031	-1.77536	-3.42323	2.17932e-07	5.92867e-07
ENSG00000152952	En	9.44333	-1.77178	-3.41476	2.17932e-07	5.92867e-07
ENSG00000135437	En	3.87233	-1.70484	-3.25994	2.17932e-07	5.92867e-07
ENSG00000177105	En	6.6566	-1.60665	-3.04545	2.17932e-07	5.92867e-07
ENSG00000214827	En	2.5203	-1.60351	-3.03881	2.17932e-07	5.92867e-07
ENSG00000258727	En	4.96793	-1.57732	-2.98414	2.17932e-07	5.92867e-07
ENSG00000197019	En	5.69705	-1.51698	-2.86191	2.17932e-07	5.92867e-07
ENSG00000255198	En	4.46001	-1.48041	-2.79027	2.17932e-07	5.92867e-07
ENSG00000180596	En	8.61811	-1.29844	-2.45963	2.17932e-07	5.92867e-07
ENSG00000144655	En	8.27121	-1.20468	-2.30487	2.17932e-07	5.92867e-07
ENSG00000104472	En	6.45781	-1.18598	-2.27517	2.17932e-07	5.92867e-07
ENSG00000091436	En	9.19889	-1.08402	-2.11994	2.17932e-07	5.92867e-07
ENSG00000100802	En	5.85657	-1.08188	-2.11679	2.17932e-07	5.92867e-07
ENSG00000129562	En	8.6475	-1.04907	-2.06919	2.17932e-07	5.92867e-07
ENSG00000038002	En	7.17465	-1.04773	-2.06727	2.17932e-07	5.92867e-07
ENSG00000173917	En	0.142874	-4.09199	-17.0534	2.56991e-07	6.94515e-07
ENSG00000121743	En	0.247598	-3.81671	-14.091	2.56991e-07	6.94515e-07
ENSG00000164107	En	0.145407	-3.53433	-11.5862	2.56991e-07	6.94515e-07
ENSG00000115107	En	6.17094	-3.38611	-10.4549	2.56991e-07	6.94515e-07
ENSG00000117228	En	6.68681	-3.29234	-9.79702	2.56991e-07	6.94515e-07
ENSG00000139329	En	4.39991	-3.20177	-9.20088	2.56991e-07	6.94515e-07
ENSG00000279551	En	0.815622	-3.06249	-8.35411	2.56991e-07	6.94515e-07
ENSG00000148848	En	6.1063	-2.90255	-7.47749	2.56991e-07	6.94515e-07
ENSG00000188501	En	2.85476	-2.84185	-7.16938	2.56991e-07	6.94515e-07
ENSG00000115165	En	4.04048	-2.82233	-7.07303	2.56991e-07	6.94515e-07
ENSG00000146648	En	10.5388	-2.72481	-6.61075	2.56991e-07	6.94515e-07
ENSG00000147443	En	1.47694	-2.70159	-6.50519	2.56991e-07	6.94515e-07
ENSG00000169436	En	5.82448	-2.63008	-6.19059	2.56991e-07	6.94515e-07
ENSG00000206633	En	3.54961	-2.61801	-6.13903	2.56991e-07	6.94515e-07
ENSG00000234961	En	0.672649	-2.58767	-6.01127	2.56991e-07	6.94515e-07
ENSG00000265702	En	3.07981	-2.54435	-5.83346	2.56991e-07	6.94515e-07
ENSG00000225649	En	4.77562	-2.52138	-5.7413	2.56991e-07	6.94515e-07
ENSG00000112297	En	5.71225	-2.38636	-5.22838	2.56991e-07	6.94515e-07
ENSG00000264357	En	0.695698	-2.36538	-5.15288	2.56991e-07	6.94515e-07
ENSG00000163154	En	3.37628	-2.2983	-4.91878	2.56991e-07	6.94515e-07
ENSG00000280438	En	0.280341	-2.28813	-4.88421	2.56991e-07	6.94515e-07
ENSG00000183160	En	5.87175	-2.15737	-4.46101	2.56991e-07	6.94515e-07
ENSG00000067182	En	8.06904	-2.15575	-4.456	2.56991e-07	6.94515e-07
ENSG00000245025	En	3.29846	-2.10016	-4.28756	2.56991e-07	6.94515e-07
ENSG00000267886	En	2.86492	-2.05542	-4.15665	2.56991e-07	6.94515e-07
ENSG00000238015	En	0.992134	-1.99435	-3.98437	2.56991e-07	6.94515e-07
ENSG00000156265	En	4.85811	-1.98708	-3.96432	2.56991e-07	6.94515e-07
ENSG00000197471	En	4.21042	-1.92636	-3.80096	2.56991e-07	6.94515e-07
ENSG00000187416	En	7.72055	-1.90551	-3.74642	2.56991e-07	6.94515e-07
ENSG00000271811	En	5.02325	-1.8961	-3.72206	2.56991e-07	6.94515e-07
ENSG00000136160	En	9.9998	-1.83422	-3.56578	2.56991e-07	6.94515e-07
ENSG00000184389	En	0.735438	-1.73917	-3.33843	2.56991e-07	6.94515e-07
ENSG00000131196	En	5.84944	-1.62447	-3.08328	2.56991e-07	6.94515e-07
ENSG00000196081	En	5.0228	-1.60909	-3.05059	2.56991e-07	6.94515e-07
ENSG00000057657	En	6.57496	-1.57747	-2.98447	2.56991e-07	6.94515e-07
ENSG00000213315	En	2.08988	-1.54461	-2.91726	2.56991e-07	6.94515e-07
ENSG00000125844	En	9.68814	-1.47714	-2.78397	2.56991e-07	6.94515e-07
ENSG00000143891	En	5.69615	-1.46585	-2.76226	2.56991e-07	6.94515e-07
ENSG00000228929	En	4.7684	-1.46482	-2.76028	2.56991e-07	6.94515e-07
ENSG00000248449	En	6.24668	-1.41847	-2.67302	2.56991e-07	6.94515e-07
ENSG00000075461	En	8.13801	-1.39949	-2.63808	2.56991e-07	6.94515e-07
ENSG00000198901	En	7.97799	-1.33213	-2.51775	2.56991e-07	6.94515e-07
ENSG00000166341	En	9.82445	-1.31717	-2.49177	2.56991e-07	6.94515e-07
ENSG00000108479	En	6.24676	-1.29865	-2.45999	2.56991e-07	6.94515e-07
ENSG00000214223	En	4.94065	-1.27024	-2.41202	2.56991e-07	6.94515e-07
ENSG00000109667	En	5.06988	-1.21536	-2.32198	2.56991e-07	6.94515e-07
ENSG00000102393	En	6.8121	-1.09448	-2.13537	2.56991e-07	6.94515e-07
ENSG00000200488	En	9.73383	-1.09062	-2.12966	2.56991e-07	6.94515e-07
ENSG00000092010	En	8.08994	-1.02013	-2.0281	2.56991e-07	6.94515e-07
ENSG00000169385	En	1.2587	-3.75165	-13.4697	3.02791e-07	8.13218e-07
ENSG00000201558	En	1.02492	-3.20228	-9.20412	3.02791e-07	8.13218e-07
ENSG00000196126	En	6.44733	-3.12855	-8.74555	3.02791e-07	8.13218e-07
ENSG00000162894	En	0.896459	-2.96027	-7.78272	3.02791e-07	8.13218e-07
ENSG00000125730	En	10.7266	-2.92005	-7.56874	3.02791e-07	8.13218e-07
ENSG00000175567	En	5.51355	-2.54703	-5.84429	3.02791e-07	8.13218e-07
ENSG00000162576	En	5.97489	-2.43708	-5.41544	3.02791e-07	8.13218e-07
ENSG00000204482	En	4.58905	-2.26799	-4.81651	3.02791e-07	8.13218e-07
ENSG00000162542	En	5.36798	-1.71577	-3.28473	3.02791e-07	8.13218e-07
ENSG00000155380	En	9.85532	-1.56314	-2.95496	3.02791e-07	8.13218e-07
ENSG00000007384	En	6.69126	-1.48598	-2.80107	3.02791e-07	8.13218e-07
ENSG00000235655	En	3.95647	-1.45893	-2.74905	3.02791e-07	8.13218e-07
ENSG00000065600	En	7.62147	-1.30705	-2.47436	3.02791e-07	8.13218e-07
ENSG00000173334	En	8.15386	-1.19181	-2.28439	3.02791e-07	8.13218e-07
ENSG00000136938	En	8.30404	-1.08795	-2.12572	3.02791e-07	8.13218e-07
ENSG00000071246	En	9.58003	-1.00002	-2.00003	3.02791e-07	8.13218e-07
ENSG00000100985	En	1.58715	-5.32072	-39.9666	3.5645e-07	9.53092e-07
ENSG00000134460	En	0.39192	-4.09121	-17.0442	3.5645e-07	9.53092e-07
ENSG00000015413	En	0.491897	-3.88485	-14.7726	3.5645e-07	9.53092e-07
ENSG00000113083	En	4.92268	-3.64263	-12.4894	3.5645e-07	9.53092e-07
ENSG00000115363	En	0.7813	-3.18815	-9.11442	3.5645e-07	9.53092e-07
ENSG00000121236	En	1.55324	-3.02829	-8.15842	3.5645e-07	9.53092e-07
ENSG00000158517	En	2.38623	-2.79609	-6.94557	3.5645e-07	9.53092e-07
ENSG00000118640	En	4.43167	-2.71866	-6.58263	3.5645e-07	9.53092e-07
ENSG00000132205	En	5.9943	-2.71577	-6.56945	3.5645e-07	9.53092e-07
ENSG00000253374	En	0.343502	-2.59535	-6.04335	3.5645e-07	9.53092e-07
ENSG00000246203	En	2.04153	-2.5416	-5.82236	3.5645e-07	9.53092e-07
ENSG00000272669	En	1.16135	-2.33893	-5.05927	3.5645e-07	9.53092e-07
ENSG00000205424	En	0.0737956	-2.3099	-4.95849	3.5645e-07	9.53092e-07
ENSG00000229677	En	1.06703	-2.26869	-4.81887	3.5645e-07	9.53092e-07
ENSG00000140678	En	7.07261	-2.25639	-4.77796	3.5645e-07	9.53092e-07
ENSG00000229440	En	0.0741951	-2.2507	-4.75914	3.5645e-07	9.53092e-07
ENSG00000173040	En	4.62335	-2.12673	-4.36727	3.5645e-07	9.53092e-07
ENSG00000019549	En	4.73048	-2.12379	-4.35836	3.5645e-07	9.53092e-07
ENSG00000132432	En	7.87889	-1.98906	-3.96977	3.5645e-07	9.53092e-07
ENSG00000010704	En	5.05354	-1.98456	-3.95741	3.5645e-07	9.53092e-07
ENSG00000157510	En	6.58672	-1.98159	-3.94929	3.5645e-07	9.53092e-07
ENSG00000204444	En	2.78232	-1.9082	-3.7534	3.5645e-07	9.53092e-07
ENSG00000266258	En	3.17996	-1.69136	-3.22962	3.5645e-07	9.53092e-07
ENSG00000111644	En	2.69996	-1.68642	-3.21856	3.5645e-07	9.53092e-07
ENSG00000196517	En	7.53624	-1.62491	-3.08424	3.5645e-07	9.53092e-07
ENSG00000134574	En	6.74609	-1.56018	-2.9489	3.5645e-07	9.53092e-07
ENSG00000118292	En	5.88826	-1.41142	-2.65999	3.5645e-07	9.53092e-07
ENSG00000160447	En	4.91163	-1.35439	-2.5569	3.5645e-07	9.53092e-07
ENSG00000164300	En	10.269	-1.25874	-2.39286	3.5645e-07	9.53092e-07
ENSG00000135452	En	8.78012	-1.21937	-2.32844	3.5645e-07	9.53092e-07
ENSG00000111846	En	6.54337	-1.19404	-2.28792	3.5645e-07	9.53092e-07
ENSG00000105519	En	6.60905	-1.18594	-2.27512	3.5645e-07	9.53092e-07
ENSG00000044459	En	7.95683	-1.17819	-2.26293	3.5645e-07	9.53092e-07
ENSG00000102317	En	9.79975	-1.14431	-2.2104	3.5645e-07	9.53092e-07
ENSG00000078177	En	9.42346	-1.01835	-2.0256	3.5645e-07	9.53092e-07
ENSG00000108821	En	5.75816	-4.70824	-26.1409	4.1926e-07	1.11516e-06
ENSG00000183072	En	0.0658627	-3.7797	-13.7342	4.1926e-07	1.11516e-06
ENSG00000216490	En	0.651756	-3.03155	-8.17687	4.1926e-07	1.11516e-06
ENSG00000011422	En	5.02726	-2.8608	-7.26416	4.1926e-07	1.11516e-06
ENSG00000279002	En	0.255815	-2.85008	-7.21038	4.1926e-07	1.11516e-06
ENSG00000163814	En	4.93449	-2.58697	-6.00834	4.1926e-07	1.11516e-06
ENSG00000081237	En	7.64611	-2.57924	-5.97623	4.1926e-07	1.11516e-06
ENSG00000138829	En	5.46101	-2.52406	-5.75199	4.1926e-07	1.11516e-06
ENSG00000164932	En	4.08412	-2.42023	-5.35257	4.1926e-07	1.11516e-06
ENSG00000105366	En	5.25396	-2.39658	-5.26552	4.1926e-07	1.11516e-06
ENSG00000110324	En	6.89453	-2.11251	-4.32444	4.1926e-07	1.11516e-06
ENSG00000163666	En	2.27722	-2.11146	-4.32129	4.1926e-07	1.11516e-06
ENSG00000165923	En	2.74019	-2.00246	-4.00683	4.1926e-07	1.11516e-06
ENSG00000261478	En	4.13826	-1.89908	-3.72975	4.1926e-07	1.11516e-06
ENSG00000135678	En	7.87783	-1.87136	-3.65876	4.1926e-07	1.11516e-06
ENSG00000258111	En	3.25694	-1.71915	-3.29241	4.1926e-07	1.11516e-06
ENSG00000173218	En	6.15583	-1.71314	-3.27874	4.1926e-07	1.11516e-06
ENSG00000128394	En	2.93513	-1.70069	-3.25057	4.1926e-07	1.11516e-06
ENSG00000189184	En	7.72829	-1.63478	-3.10541	4.1926e-07	1.11516e-06
ENSG00000104518	En	6.43726	-1.61607	-3.0654	4.1926e-07	1.11516e-06
ENSG00000113212	En	6.85927	-1.58734	-3.00496	4.1926e-07	1.11516e-06
ENSG00000124224	En	6.26256	-1.56334	-2.95537	4.1926e-07	1.11516e-06
ENSG00000205683	En	7.70474	-1.55719	-2.9428	4.1926e-07	1.11516e-06
ENSG00000136982	En	5.46168	-1.52076	-2.86942	4.1926e-07	1.11516e-06
ENSG00000131944	En	3.3437	-1.50533	-2.8389	4.1926e-07	1.11516e-06
ENSG00000267040	En	3.98072	-1.4442	-2.72112	4.1926e-07	1.11516e-06
ENSG00000144857	En	8.36925	-1.3487	-2.54682	4.1926e-07	1.11516e-06
ENSG00000173531	En	6.01873	-1.26506	-2.40337	4.1926e-07	1.11516e-06
ENSG00000213793	En	5.62932	-1.2242	-2.33627	4.1926e-07	1.11516e-06
ENSG00000089639	En	7.0404	-1.2213	-2.33157	4.1926e-07	1.11516e-06
ENSG00000077713	En	6.46822	-1.10852	-2.15624	4.1926e-07	1.11516e-06
ENSG00000196275	En	6.2088	-1.07958	-2.11342	4.1926e-07	1.11516e-06
ENSG00000117151	En	7.84391	-1.0695	-2.09871	4.1926e-07	1.11516e-06
ENSG00000158055	En	1.13029	-3.85176	-14.4376	4.92719e-07	1.30133e-06
ENSG00000173110	En	2.79181	-3.8356	-14.2768	4.92719e-07	1.30133e-06
ENSG00000117122	En	0.927447	-3.65106	-12.5626	4.92719e-07	1.30133e-06
ENSG00000173369	En	7.86048	-3.24136	-9.45683	4.92719e-07	1.30133e-06
[truncated: 2,686 more rows]

## Sheet: GSE147352 down in GB
GeneID	SystemCode	avg-n	log_fold-n_vs_gb	fold-n_vs_gb	rawp-n_vs_gb	adjp-n_vs_gb
ENSG00000164794	En	11.182	7.89694	238.35	3.57033e-12	2.3238e-10
ENSG00000135426	En	12.1514	7.85976	232.286	3.57033e-12	2.3238e-10
ENSG00000104722	En	13.196	7.822	226.286	3.57033e-12	2.3238e-10
ENSG00000233123	En	8.39192	7.77148	218.499	3.57033e-12	2.3238e-10
ENSG00000205279	En	8.68657	7.4066	169.671	3.57033e-12	2.3238e-10
ENSG00000141668	En	11.196	7.38809	167.509	3.57033e-12	2.3238e-10
ENSG00000164600	En	9.59111	7.35239	163.414	3.57033e-12	2.3238e-10
ENSG00000022355	En	12.9613	7.27193	154.55	6.77275e-12	2.3238e-10
ENSG00000164588	En	11.7473	7.27019	154.363	3.57033e-12	2.3238e-10
ENSG00000256193	En	9.03714	7.2462	151.818	1.27495e-11	3.45806e-10
ENSG00000130368	En	9.7413	7.224	149.5	3.57033e-12	2.3238e-10
ENSG00000176884	En	13.3104	7.17648	144.656	3.57033e-12	2.3238e-10
ENSG00000147676	En	10.8563	7.11652	138.767	6.77275e-12	2.3238e-10
ENSG00000006116	En	10.1416	7.088	136.051	3.57033e-12	2.3238e-10
ENSG00000124507	En	13.1802	7.05107	132.612	3.57033e-12	2.3238e-10
ENSG00000277586	En	14.3503	7.01959	129.75	3.57033e-12	2.3238e-10
ENSG00000154478	En	9.97032	7.01663	129.484	6.77275e-12	2.3238e-10
ENSG00000011083	En	10.3237	6.9389	122.692	3.57033e-12	2.3238e-10
ENSG00000186732	En	11.2005	6.89938	119.377	3.57033e-12	2.3238e-10
ENSG00000233705	En	10.6378	6.83615	114.258	3.57033e-12	2.3238e-10
ENSG00000152034	En	8.52154	6.78621	110.37	3.57033e-12	2.3238e-10
ENSG00000174145	En	10.0643	6.77761	109.715	6.77275e-12	2.3238e-10
ENSG00000113327	En	12.5436	6.76486	108.749	1.27495e-11	3.45806e-10
ENSG00000072657	En	10.9779	6.75508	108.014	6.77275e-12	2.3238e-10
ENSG00000187094	En	10.9783	6.75163	107.756	6.77275e-12	2.3238e-10
ENSG00000235711	En	8.07338	6.73749	106.705	3.57033e-12	2.3238e-10
ENSG00000166006	En	12.1787	6.73347	106.409	3.57033e-12	2.3238e-10
ENSG00000185518	En	14.1236	6.72933	106.104	3.57033e-12	2.3238e-10
ENSG00000151952	En	10.7545	6.69695	103.749	3.57033e-12	2.3238e-10
ENSG00000104888	En	12.9943	6.68869	103.157	6.77275e-12	2.3238e-10
ENSG00000163032	En	14.1704	6.68178	102.664	3.57033e-12	2.3238e-10
ENSG00000229425	En	9.3278	6.6661	101.554	6.77275e-12	2.3238e-10
ENSG00000167281	En	11.1134	6.66174	101.248	3.57033e-12	2.3238e-10
ENSG00000118733	En	11.0414	6.65017	100.438	3.57033e-12	2.3238e-10
ENSG00000198010	En	11.6382	6.63342	99.2792	3.57033e-12	2.3238e-10
ENSG00000165985	En	10.3315	6.62264	98.5399	1.27495e-11	3.45806e-10
ENSG00000181418	En	12.4533	6.61705	98.1594	3.57033e-12	2.3238e-10
ENSG00000169933	En	11.7393	6.61481	98.0071	3.57033e-12	2.3238e-10
ENSG00000260412	En	9.33511	6.59569	96.7163	6.77275e-12	2.3238e-10
ENSG00000126583	En	10.8023	6.5507	93.7471	3.57033e-12	2.3238e-10
ENSG00000145864	En	13.4223	6.52907	92.3519	3.57033e-12	2.3238e-10
ENSG00000130643	En	10.3569	6.50225	90.6512	3.57033e-12	2.3238e-10
ENSG00000113100	En	9.87592	6.48678	89.6838	1.27495e-11	3.45806e-10
ENSG00000278195	En	8.7718	6.48601	89.636	3.57033e-12	2.3238e-10
ENSG00000156076	En	9.60057	6.44083	86.8725	1.52555e-09	1.67936e-08
ENSG00000070808	En	15.0828	6.43844	86.729	3.57033e-12	2.3238e-10
ENSG00000166111	En	11.5864	6.4121	85.1598	3.57033e-12	2.3238e-10
ENSG00000080224	En	10.7513	6.38473	83.5595	6.77275e-12	2.3238e-10
ENSG00000197106	En	12.6368	6.37212	82.8324	3.57033e-12	2.3238e-10
ENSG00000260328	En	8.16386	6.36135	82.2164	6.77275e-12	2.3238e-10
ENSG00000213424	En	8.38134	6.35458	81.8311	6.77275e-12	2.3238e-10
ENSG00000182230	En	10.1375	6.34722	81.4149	1.27495e-11	3.45806e-10
ENSG00000272321	En	8.75726	6.34101	81.0652	6.77275e-12	2.3238e-10
ENSG00000143858	En	10.7469	6.33788	80.8894	3.57033e-12	2.3238e-10
ENSG00000168539	En	10.6211	6.33743	80.8645	3.57033e-12	2.3238e-10
ENSG00000279668	En	8.65482	6.32813	80.3447	6.77275e-12	2.3238e-10
ENSG00000164326	En	7.70103	6.31693	79.7231	1.48286e-10	2.28035e-09
ENSG00000220575	En	8.32086	6.30523	79.0793	6.77275e-12	2.3238e-10
ENSG00000180440	En	9.08108	6.29513	78.5277	6.77275e-12	2.3238e-10
ENSG00000110148	En	8.32841	6.26726	77.0253	6.77275e-12	2.3238e-10
ENSG00000070729	En	8.21835	6.26254	76.7739	1.27495e-11	3.45806e-10
ENSG00000279674	En	8.99891	6.25083	76.1532	1.27495e-11	3.45806e-10
ENSG00000174482	En	9.3385	6.2477	75.9881	6.77275e-12	2.3238e-10
ENSG00000169035	En	7.79302	6.24658	75.9291	6.77275e-12	2.3238e-10
ENSG00000132938	En	10.5143	6.24519	75.8561	3.57033e-12	2.3238e-10
ENSG00000137766	En	12.5045	6.24187	75.6815	3.57033e-12	2.3238e-10
ENSG00000067842	En	11.4519	6.22892	75.0051	3.57033e-12	2.3238e-10
ENSG00000111249	En	10.9865	6.20898	73.9757	1.27495e-11	3.45806e-10
ENSG00000135638	En	8.84375	6.20186	73.6117	6.77275e-12	2.3238e-10
ENSG00000156486	En	10.3902	6.20127	73.5815	6.77275e-12	2.3238e-10
ENSG00000148408	En	12.07	6.20069	73.5518	6.77275e-12	2.3238e-10
ENSG00000157782	En	12.142	6.19674	73.3505	3.57033e-12	2.3238e-10
ENSG00000157152	En	13.0519	6.1791	72.4593	1.27495e-11	3.45806e-10
ENSG00000100362	En	7.80885	6.17789	72.3984	6.77275e-12	2.3238e-10
ENSG00000107147	En	11.4552	6.17216	72.1119	3.57033e-12	2.3238e-10
ENSG00000248738	En	7.13246	6.16096	71.5539	6.77275e-12	2.3238e-10
ENSG00000171435	En	12.2536	6.15711	71.3631	3.57033e-12	2.3238e-10
ENSG00000124134	En	10.8982	6.15337	71.1785	3.57033e-12	2.3238e-10
ENSG00000186212	En	8.70645	6.14763	70.8961	3.57033e-12	2.3238e-10
ENSG00000118194	En	8.66262	6.13282	70.172	1.27495e-11	3.45806e-10
ENSG00000164112	En	9.93668	6.12725	69.9013	3.57033e-12	2.3238e-10
ENSG00000154162	En	9.63427	6.11364	69.2452	1.27495e-11	3.45806e-10
ENSG00000124140	En	13.1778	6.11275	69.2025	3.57033e-12	2.3238e-10
ENSG00000179542	En	11.5048	6.11023	69.0815	3.57033e-12	2.3238e-10
ENSG00000008118	En	10.2927	6.11002	69.0717	3.57033e-12	2.3238e-10
ENSG00000157219	En	8.50448	6.05877	66.6612	3.57033e-12	2.3238e-10
ENSG00000115194	En	9.93329	6.05067	66.2877	6.77275e-12	2.3238e-10
ENSG00000145920	En	13.9276	6.04171	65.8772	1.27495e-11	3.45806e-10
ENSG00000168830	En	7.56502	6.03366	65.5106	6.77275e-12	2.3238e-10
ENSG00000198626	En	13.6268	6.0327	65.4672	6.77275e-12	2.3238e-10
ENSG00000145526	En	11.0795	6.03106	65.3927	6.77275e-12	2.3238e-10
ENSG00000109158	En	12.2566	6.0307	65.3765	1.27495e-11	3.45806e-10
ENSG00000112038	En	8.15506	6.02077	64.9281	1.27495e-11	3.45806e-10
ENSG00000172782	En	7.58927	6.01814	64.8097	3.57033e-12	2.3238e-10
ENSG00000163833	En	7.49084	6.0015	64.0665	3.57033e-12	2.3238e-10
ENSG00000140015	En	11.0651	5.99721	63.8762	1.27495e-11	3.45806e-10
ENSG00000216863	En	9.13352	5.99714	63.8732	6.77275e-12	2.3238e-10
ENSG00000110975	En	7.42157	5.99506	63.7813	6.77275e-12	2.3238e-10
ENSG00000185742	En	11.8474	5.99433	63.7491	3.57033e-12	2.3238e-10
ENSG00000250366	En	8.95711	5.99244	63.6656	6.77275e-12	2.3238e-10
ENSG00000166159	En	9.27179	5.99056	63.5825	6.77275e-12	2.3238e-10
ENSG00000172209	En	10.0898	5.98569	63.3684	6.77275e-12	2.3238e-10
ENSG00000182674	En	8.78801	5.98301	63.2508	6.77275e-12	2.3238e-10
ENSG00000075035	En	10.2496	5.97732	63.0019	6.77275e-12	2.3238e-10
ENSG00000019505	En	12.3419	5.97662	62.9714	6.77275e-12	2.3238e-10
ENSG00000176769	En	8.44082	5.97295	62.811	6.77275e-12	2.3238e-10
ENSG00000168135	En	10.221	5.96666	62.5381	3.57033e-12	2.3238e-10
ENSG00000181215	En	11.4447	5.96135	62.3081	3.57033e-12	2.3238e-10
ENSG00000149305	En	7.33403	5.92632	60.8135	6.77275e-12	2.3238e-10
ENSG00000165643	En	7.82898	5.92482	60.7504	6.77275e-12	2.3238e-10
ENSG00000139767	En	11.4496	5.92283	60.6665	3.57033e-12	2.3238e-10
ENSG00000100604	En	11.9869	5.90771	60.034	6.77275e-12	2.3238e-10
ENSG00000145451	En	10.6412	5.89714	59.5959	4.41526e-11	9.08951e-10
ENSG00000152931	En	10.6437	5.894	59.4663	6.77275e-12	2.3238e-10
ENSG00000261675	En	9.05338	5.88985	59.2954	3.57033e-12	2.3238e-10
ENSG00000198883	En	8.18473	5.88227	58.9849	6.77275e-12	2.3238e-10
ENSG00000119946	En	10.5415	5.87981	58.8841	3.57033e-12	2.3238e-10
ENSG00000067715	En	15.0472	5.86392	58.2392	6.77275e-12	2.3238e-10
ENSG00000132872	En	12.2471	5.86085	58.1154	6.77275e-12	2.3238e-10
ENSG00000119125	En	12.4327	5.85098	57.7193	6.77275e-12	2.3238e-10
ENSG00000183090	En	9.55279	5.84935	57.6541	4.82973e-10	6.13926e-09
ENSG00000136750	En	11.0738	5.84568	57.5074	2.68644e-10	3.74047e-09
ENSG00000130540	En	11.8922	5.83765	57.1884	6.77275e-12	2.3238e-10
ENSG00000182256	En	9.74742	5.82693	56.7651	1.27495e-11	3.45806e-10
ENSG00000178171	En	10.249	5.80889	56.0597	3.57033e-12	2.3238e-10
ENSG00000164100	En	10.5264	5.80441	55.8858	6.77275e-12	2.3238e-10
ENSG00000170074	En	9.29548	5.80376	55.8605	8.12256e-11	1.39614e-09
ENSG00000185274	En	11.6556	5.79995	55.7135	3.57033e-12	2.3238e-10
ENSG00000175874	En	13.0987	5.79878	55.6681	6.77275e-12	2.3238e-10
ENSG00000186487	En	12.8985	5.79054	55.351	3.57033e-12	2.3238e-10
ENSG00000162989	En	11.4361	5.7886	55.2769	3.57033e-12	2.3238e-10
ENSG00000154146	En	12.5082	5.78715	55.221	3.57033e-12	2.3238e-10
ENSG00000236279	En	8.71319	5.78335	55.0759	3.57033e-12	2.3238e-10
ENSG00000283417	En	7.42962	5.7789	54.9065	1.27495e-11	3.45806e-10
ENSG00000100285	En	11.7383	5.77644	54.8127	3.57033e-12	2.3238e-10
ENSG00000224223	En	8.98686	5.77577	54.7872	2.38171e-11	5.5447e-10
ENSG00000166862	En	8.72405	5.7751	54.762	3.57033e-12	2.3238e-10
ENSG00000116254	En	13.2112	5.77338	54.6967	3.57033e-12	2.3238e-10
ENSG00000078328	En	12.5001	5.77212	54.6489	3.57033e-12	2.3238e-10
ENSG00000136535	En	11.0423	5.76576	54.4085	3.57033e-12	2.3238e-10
ENSG00000236333	En	8.35175	5.75973	54.1816	6.77275e-12	2.3238e-10
ENSG00000261678	En	10.1143	5.75549	54.0224	3.57033e-12	2.3238e-10
ENSG00000060140	En	8.59924	5.74637	53.6822	6.77275e-12	2.3238e-10
ENSG00000182255	En	9.62914	5.74465	53.6182	6.77275e-12	2.3238e-10
ENSG00000236922	En	6.95686	5.74428	53.6043	3.57033e-12	2.3238e-10
ENSG00000259823	En	7.56725	5.73944	53.425	6.77275e-12	2.3238e-10
ENSG00000103316	En	10.7736	5.72799	53.0024	8.12256e-11	1.39614e-09
ENSG00000272163	En	8.77214	5.72039	52.7241	3.57033e-12	2.3238e-10
ENSG00000170419	En	11.3585	5.71229	52.429	2.38171e-11	5.5447e-10
ENSG00000178394	En	7.36719	5.6992	51.9554	6.77275e-12	2.3238e-10
ENSG00000249436	En	6.97963	5.6871	51.5214	6.77275e-12	2.3238e-10
ENSG00000148798	En	12.1718	5.68173	51.3301	3.57033e-12	2.3238e-10
ENSG00000171772	En	7.81112	5.68168	51.3281	1.27495e-11	3.45806e-10
ENSG00000250686	En	9.01052	5.68085	51.2986	6.77275e-12	2.3238e-10
ENSG00000111262	En	11.4513	5.66945	50.8951	3.57033e-12	2.3238e-10
ENSG00000121742	En	9.61113	5.66642	50.7881	1.52555e-09	1.67936e-08
ENSG00000233508	En	7.82081	5.66419	50.7098	3.57033e-12	2.3238e-10
ENSG00000187984	En	8.43916	5.65702	50.4583	6.77275e-12	2.3238e-10
ENSG00000263278	En	7.7675	5.65619	50.4294	1.27495e-11	3.45806e-10
ENSG00000261292	En	8.00889	5.65126	50.2572	8.12256e-11	1.39614e-09
ENSG00000186297	En	10.3756	5.65103	50.2494	6.77275e-12	2.3238e-10
ENSG00000166448	En	12.3256	5.64543	50.0547	3.57033e-12	2.3238e-10
ENSG00000145063	En	7.47017	5.64446	50.0209	3.57033e-12	2.3238e-10
ENSG00000185352	En	12.0715	5.63668	49.7518	6.77275e-12	2.3238e-10
ENSG00000120645	En	11.4827	5.62408	49.3192	3.57033e-12	2.3238e-10
ENSG00000171532	En	9.39961	5.62382	49.3103	6.77275e-12	2.3238e-10
ENSG00000163793	En	7.19344	5.61351	48.9593	6.77275e-12	2.3238e-10
ENSG00000074317	En	11.845	5.61342	48.9563	6.77275e-12	2.3238e-10
ENSG00000185933	En	6.48568	5.61189	48.9043	3.57033e-12	2.3238e-10
ENSG00000054803	En	9.93205	5.60737	48.7512	3.57033e-12	2.3238e-10
ENSG00000047936	En	8.64082	5.60258	48.5896	4.41526e-11	9.08951e-10
ENSG00000259234	En	6.74509	5.59946	48.4848	3.57033e-12	2.3238e-10
ENSG00000170786	En	7.39289	5.59719	48.4085	6.77275e-12	2.3238e-10
ENSG00000135423	En	9.84101	5.59611	48.3722	3.57033e-12	2.3238e-10
ENSG00000171509	En	9.38909	5.59407	48.3039	3.57033e-12	2.3238e-10
ENSG00000175772	En	7.84969	5.59066	48.1898	3.57033e-12	2.3238e-10
ENSG00000072315	En	8.93719	5.58147	47.8838	6.77275e-12	2.3238e-10
ENSG00000163630	En	10.6689	5.57909	47.8051	4.41526e-11	9.08951e-10
ENSG00000205634	En	6.50516	5.57627	47.7116	3.57033e-12	2.3238e-10
ENSG00000082556	En	8.19636	5.57388	47.6328	1.48286e-10	2.28035e-09
ENSG00000196990	En	9.71833	5.5699	47.5014	1.27495e-11	3.45806e-10
ENSG00000118160	En	11.1646	5.56478	47.3332	6.77275e-12	2.3238e-10
ENSG00000181626	En	6.92523	5.56055	47.1946	2.38171e-11	5.5447e-10
ENSG00000122733	En	12.3835	5.55504	47.0147	3.57033e-12	2.3238e-10
ENSG00000132639	En	15.3962	5.54257	46.6101	3.57033e-12	2.3238e-10
ENSG00000128253	En	7.05963	5.53962	46.515	3.57033e-12	2.3238e-10
ENSG00000175766	En	6.90806	5.53169	46.26	3.57033e-12	2.3238e-10
ENSG00000265313	En	6.18476	5.52745	46.1242	6.77275e-12	2.3238e-10
ENSG00000100346	En	10.7044	5.52687	46.1056	3.57033e-12	2.3238e-10
ENSG00000184999	En	7.27937	5.52197	45.9492	1.27495e-11	3.45806e-10
ENSG00000117152	En	13.5538	5.52164	45.9386	3.57033e-12	2.3238e-10
ENSG00000281160	En	6.59306	5.52006	45.8885	6.77275e-12	2.3238e-10
ENSG00000279712	En	7.38367	5.51762	45.811	4.82973e-10	6.13926e-09
ENSG00000108684	En	8.939	5.51347	45.6794	6.77275e-12	2.3238e-10
ENSG00000215196	En	8.12475	5.48694	44.8471	3.57033e-12	2.3238e-10
ENSG00000225110	En	7.29342	5.48268	44.7149	6.77275e-12	2.3238e-10
ENSG00000165553	En	7.68807	5.48155	44.6797	1.27495e-11	3.45806e-10
ENSG00000248455	En	6.34235	5.47985	44.627	3.57033e-12	2.3238e-10
ENSG00000183662	En	9.42228	5.4787	44.5915	6.77275e-12	2.3238e-10
ENSG00000184305	En	10.5739	5.47701	44.5394	3.57033e-12	2.3238e-10
ENSG00000224271	En	7.49575	5.47644	44.5219	2.38171e-11	5.5447e-10
ENSG00000168490	En	13.0704	5.47636	44.5192	3.57033e-12	2.3238e-10
ENSG00000214043	En	6.57399	5.47193	44.3828	6.77275e-12	2.3238e-10
ENSG00000138944	En	11.4831	5.46113	44.0518	6.77275e-12	2.3238e-10
ENSG00000189181	En	6.34308	5.46092	44.0453	6.77275e-12	2.3238e-10
ENSG00000185924	En	9.42476	5.45943	44.0001	6.77275e-12	2.3238e-10
ENSG00000169884	En	8.5604	5.45745	43.9397	3.57033e-12	2.3238e-10
ENSG00000225978	En	7.15892	5.45383	43.8295	3.57033e-12	2.3238e-10
ENSG00000204588	En	7.18088	5.45014	43.7176	3.57033e-12	2.3238e-10
ENSG00000184845	En	8.84023	5.44093	43.4394	3.57033e-12	2.3238e-10
ENSG00000237289	En	8.77883	5.43957	43.3985	3.57033e-12	2.3238e-10
ENSG00000261340	En	7.45003	5.43299	43.201	6.77275e-12	2.3238e-10
ENSG00000156097	En	9.17561	5.42922	43.0882	3.57033e-12	2.3238e-10
ENSG00000171126	En	8.36676	5.42284	42.8982	1.27495e-11	3.45806e-10
ENSG00000149742	En	6.5069	5.42083	42.8382	1.27495e-11	3.45806e-10
ENSG00000230453	En	8.26613	5.41982	42.8083	1.27495e-11	3.45806e-10
ENSG00000269945	En	7.07132	5.41018	42.5232	6.77275e-12	2.3238e-10
ENSG00000139874	En	8.68592	5.40875	42.4812	4.41526e-11	9.08951e-10
ENSG00000225465	En	11.4006	5.40629	42.4089	6.77275e-12	2.3238e-10
ENSG00000204677	En	8.34777	5.40042	42.2367	4.41526e-11	9.08951e-10
ENSG00000110786	En	11.3376	5.39157	41.9784	6.77275e-12	2.3238e-10
ENSG00000180777	En	7.91135	5.38217	41.7055	4.41526e-11	9.08951e-10
ENSG00000102468	En	11.1952	5.35863	41.0307	6.77275e-12	2.3238e-10
ENSG00000254746	En	6.77529	5.35556	40.9434	2.38171e-11	5.5447e-10
ENSG00000184368	En	11.2168	5.35473	40.9199	3.57033e-12	2.3238e-10
ENSG00000205035	En	8.27639	5.35229	40.8509	1.27495e-11	3.45806e-10
ENSG00000143340	En	6.25754	5.35084	40.8096	3.57033e-12	2.3238e-10
ENSG00000144331	En	9.67395	5.34224	40.5671	3.57033e-12	2.3238e-10
ENSG00000283662	En	6.21859	5.33679	40.4142	6.77275e-12	2.3238e-10
ENSG00000053108	En	10.2864	5.33639	40.4029	1.27495e-11	3.45806e-10
ENSG00000233487	En	6.65218	5.32979	40.2185	6.77275e-12	2.3238e-10
ENSG00000154118	En	11.9504	5.3294	40.2076	3.57033e-12	2.3238e-10
ENSG00000184261	En	9.49777	5.32822	40.1748	3.57033e-12	2.3238e-10
ENSG00000165379	En	11.0241	5.31148	39.7114	3.57033e-12	2.3238e-10
ENSG00000174473	En	8.28637	5.30625	39.5676	6.77275e-12	2.3238e-10
ENSG00000256008	En	6.23141	5.30191	39.4488	3.57033e-12	2.3238e-10
ENSG00000033122	En	12.644	5.30076	39.4175	6.77275e-12	2.3238e-10
ENSG00000282692	En	6.67348	5.29434	39.2424	2.38171e-11	5.5447e-10
ENSG00000263878	En	7.46597	5.29262	39.1956	6.77275e-12	2.3238e-10
ENSG00000129682	En	11.5653	5.2898	39.119	6.77275e-12	2.3238e-10
ENSG00000144550	En	8.64225	5.28538	38.9994	3.57033e-12	2.3238e-10
ENSG00000120903	En	6.91825	5.28531	38.9974	8.12256e-11	1.39614e-09
ENSG00000255595	En	6.91513	5.28335	38.9445	2.38171e-11	5.5447e-10
ENSG00000065325	En	7.99785	5.27951	38.8411	1.48286e-10	2.28035e-09
ENSG00000183454	En	13.7311	5.27718	38.7785	6.77275e-12	2.3238e-10
ENSG00000223414	En	8.40105	5.27587	38.7433	3.57033e-12	2.3238e-10
ENSG00000111218	En	9.39053	5.26671	38.4981	3.57033e-12	2.3238e-10
ENSG00000101180	En	8.22897	5.26617	38.4835	6.77275e-12	2.3238e-10
ENSG00000112232	En	9.55199	5.26584	38.4747	6.77275e-12	2.3238e-10
ENSG00000283294	En	6.15041	5.26379	38.4201	6.77275e-12	2.3238e-10
ENSG00000160963	En	9.51754	5.25913	38.2962	3.57033e-12	2.3238e-10
ENSG00000162188	En	10.8048	5.25434	38.1693	6.77275e-12	2.3238e-10
ENSG00000228203	En	8.81211	5.2524	38.1179	6.77275e-12	2.3238e-10
ENSG00000163285	En	11.0073	5.24467	37.9143	1.48286e-10	2.28035e-09
ENSG00000104044	En	7.37981	5.24242	37.8553	6.77275e-12	2.3238e-10
ENSG00000186481	En	8.25404	5.24054	37.8058	6.77275e-12	2.3238e-10
ENSG00000058335	En	12.172	5.23628	37.6944	3.57033e-12	2.3238e-10
ENSG00000261037	En	7.28628	5.23385	37.6311	1.27495e-11	3.45806e-10
ENSG00000163046	En	7.90984	5.22595	37.4256	1.27495e-11	3.45806e-10
ENSG00000235595	En	5.84279	5.21762	37.21	6.77275e-12	2.3238e-10
ENSG00000187730	En	10.6136	5.21715	37.198	3.57033e-12	2.3238e-10
ENSG00000106113	En	7.11255	5.21152	37.053	1.27495e-11	3.45806e-10
ENSG00000132932	En	12.3376	5.20871	36.981	6.77275e-12	2.3238e-10
ENSG00000104435	En	13.3814	5.19944	36.7441	6.77275e-12	2.3238e-10
ENSG00000146469	En	8.16665	5.19861	36.7229	1.27495e-11	3.45806e-10
ENSG00000280776	En	5.97399	5.19494	36.6297	6.77275e-12	2.3238e-10
ENSG00000173267	En	10.4637	5.19476	36.6252	3.57033e-12	2.3238e-10
ENSG00000134343	En	10.7402	5.18691	36.4264	3.57033e-12	2.3238e-10
ENSG00000134709	En	10.4764	5.18617	36.4076	6.77275e-12	2.3238e-10
ENSG00000189056	En	11.2152	5.18581	36.3986	4.82973e-10	6.13926e-09
ENSG00000140798	En	6.964	5.18275	36.3214	6.77275e-12	2.3238e-10
ENSG00000101438	En	8.65429	5.17536	36.136	2.38171e-11	5.5447e-10
ENSG00000183775	En	12.7396	5.16935	35.9856	6.77275e-12	2.3238e-10
ENSG00000008056	En	12.3587	5.16582	35.8977	6.77275e-12	2.3238e-10
ENSG00000236451	En	7.16164	5.1573	35.6863	3.57033e-12	2.3238e-10
ENSG00000237720	En	7.26981	5.15412	35.6077	1.27495e-11	3.45806e-10
ENSG00000006740	En	11.0774	5.15122	35.5362	3.57033e-12	2.3238e-10
ENSG00000125851	En	11.3714	5.14934	35.49	6.77275e-12	2.3238e-10
ENSG00000100884	En	10.099	5.14221	35.3151	1.27495e-11	3.45806e-10
ENSG00000168748	En	7.03559	5.13439	35.1242	6.77275e-12	2.3238e-10
ENSG00000205562	En	7.82828	5.1328	35.0855	3.57033e-12	2.3238e-10
ENSG00000123901	En	8.50957	5.11665	34.6949	4.41526e-11	9.08951e-10
ENSG00000009709	En	6.78666	5.10574	34.4334	2.38171e-11	5.5447e-10
ENSG00000130032	En	9.30643	5.10426	34.3982	3.57033e-12	2.3238e-10
ENSG00000049283	En	6.55833	5.10149	34.3321	3.57033e-12	2.3238e-10
ENSG00000249896	En	8.10704	5.09197	34.1064	3.57033e-12	2.3238e-10
ENSG00000126733	En	9.46653	5.0906	34.074	6.77275e-12	2.3238e-10
ENSG00000138207	En	8.36917	5.08945	34.0469	3.57033e-12	2.3238e-10
ENSG00000145198	En	9.92015	5.08852	34.0248	6.77275e-12	2.3238e-10
ENSG00000177511	En	12.952	5.07555	33.7204	6.77275e-12	2.3238e-10
ENSG00000273079	En	14.2319	5.07041	33.6004	6.77275e-12	2.3238e-10
ENSG00000255693	En	8.01489	5.07016	33.5947	3.57033e-12	2.3238e-10
ENSG00000176194	En	5.66777	5.06512	33.4775	3.57033e-12	2.3238e-10
ENSG00000121905	En	10.8924	5.06387	33.4486	4.41526e-11	9.08951e-10
ENSG00000184185	En	8.05979	5.05656	33.2796	3.57033e-12	2.3238e-10
ENSG00000186472	En	13.899	5.05534	33.2514	3.57033e-12	2.3238e-10
ENSG00000010438	En	7.65659	5.0523	33.1814	1.27495e-11	3.45806e-10
ENSG00000180875	En	8.06297	5.04854	33.0949	1.27495e-11	3.45806e-10
ENSG00000168993	En	11.2705	5.04851	33.0942	3.57033e-12	2.3238e-10
ENSG00000261325	En	5.65778	5.04583	33.0328	6.77275e-12	2.3238e-10
ENSG00000164076	En	11.872	5.04179	32.9405	6.77275e-12	2.3238e-10
ENSG00000259583	En	9.07949	5.0413	32.9292	3.57033e-12	2.3238e-10
ENSG00000196277	En	10.1977	5.03867	32.8693	6.77275e-12	2.3238e-10
ENSG00000183780	En	9.41041	5.03217	32.7216	6.77275e-12	2.3238e-10
ENSG00000186288	En	6.56418	5.03007	32.6739	3.57033e-12	2.3238e-10
ENSG00000157445	En	11.0429	5.02215	32.4951	3.57033e-12	2.3238e-10
ENSG00000176406	En	12.6267	5.01617	32.3606	3.57033e-12	2.3238e-10
ENSG00000154027	En	12.8608	5.00168	32.0374	6.77275e-12	2.3238e-10
ENSG00000149575	En	11.8981	5.0014	32.0311	3.57033e-12	2.3238e-10
ENSG00000171450	En	9.40914	4.99748	31.9441	3.57033e-12	2.3238e-10
ENSG00000261426	En	6.76199	4.97784	31.5122	4.41526e-11	9.08951e-10
ENSG00000105649	En	11.899	4.97564	31.4642	3.57033e-12	2.3238e-10
ENSG00000279013	En	6.12774	4.97266	31.3993	6.77275e-12	2.3238e-10
ENSG00000091664	En	9.00164	4.97237	31.393	1.48286e-10	2.28035e-09
ENSG00000147246	En	7.11397	4.96898	31.3193	8.61668e-10	1.01265e-08
ENSG00000144460	En	8.76213	4.96589	31.2523	6.77275e-12	2.3238e-10
ENSG00000182601	En	8.89776	4.96535	31.2405	3.57033e-12	2.3238e-10
ENSG00000224116	En	6.86186	4.96483	31.2293	1.27495e-11	3.45806e-10
ENSG00000101489	En	11.711	4.96367	31.2043	6.77275e-12	2.3238e-10
ENSG00000153233	En	9.47425	4.96217	31.1718	6.77275e-12	2.3238e-10
ENSG00000171517	En	6.60287	4.95066	30.9241	2.38171e-11	5.5447e-10
ENSG00000251536	En	6.15488	4.94902	30.8889	1.27495e-11	3.45806e-10
ENSG00000263571	En	6.06974	4.9424	30.7476	3.57033e-12	2.3238e-10
ENSG00000196090	En	12.7787	4.94206	30.7404	6.77275e-12	2.3238e-10
ENSG00000074211	En	12.9671	4.93487	30.5875	6.77275e-12	2.3238e-10
ENSG00000157005	En	7.42857	4.93169	30.5201	2.6803e-09	2.74733e-08
ENSG00000122012	En	10.4477	4.92519	30.3829	1.48286e-10	2.28035e-09
ENSG00000189275	En	6.20311	4.92455	30.3696	2.38171e-11	5.5447e-10
ENSG00000228971	En	7.01656	4.92453	30.369	1.48286e-10	2.28035e-09
ENSG00000066248	En	12.2345	4.92036	30.2813	3.57033e-12	2.3238e-10
ENSG00000189410	En	10.4129	4.91228	30.1122	3.57033e-12	2.3238e-10
ENSG00000174469	En	13.0807	4.91147	30.0953	6.77275e-12	2.3238e-10
ENSG00000149654	En	9.85737	4.9095	30.0544	6.77275e-12	2.3238e-10
ENSG00000165973	En	9.89328	4.90913	30.0466	1.27495e-11	3.45806e-10
ENSG00000254092	En	5.74822	4.9076	30.0148	4.41526e-11	9.08951e-10
ENSG00000107954	En	10.8995	4.9012	29.8819	3.57033e-12	2.3238e-10
ENSG00000172260	En	12.732	4.90097	29.8772	6.77275e-12	2.3238e-10
ENSG00000147655	En	9.64578	4.89877	29.8317	6.77275e-12	2.3238e-10
ENSG00000232780	En	5.50906	4.8983	29.8219	6.77275e-12	2.3238e-10
ENSG00000261738	En	5.27283	4.89802	29.8161	3.57033e-12	2.3238e-10
ENSG00000278975	En	8.01227	4.89785	29.8126	1.27495e-11	3.45806e-10
ENSG00000116983	En	12.7673	4.8931	29.7146	6.77275e-12	2.3238e-10
ENSG00000178233	En	11.9215	4.89204	29.6929	3.57033e-12	2.3238e-10
ENSG00000186377	En	8.89488	4.88462	29.5404	3.57033e-12	2.3238e-10
ENSG00000132821	En	10.2589	4.87921	29.43	3.57033e-12	2.3238e-10
ENSG00000135519	En	11.3026	4.87682	29.3812	3.57033e-12	2.3238e-10
ENSG00000260838	En	6.76605	4.87517	29.3477	1.27495e-11	3.45806e-10
ENSG00000237636	En	6.77471	4.8702	29.2466	4.67315e-09	4.49585e-08
ENSG00000106123	En	12.3102	4.86809	29.2038	3.57033e-12	2.3238e-10
ENSG00000279042	En	5.76894	4.86402	29.1217	2.38171e-11	5.5447e-10
ENSG00000184385	En	6.21738	4.85786	28.9975	6.77275e-12	2.3238e-10
ENSG00000129990	En	10.4571	4.85327	28.9054	6.77275e-12	2.3238e-10
ENSG00000124493	En	7.76815	4.85298	28.8996	1.27495e-11	3.45806e-10
ENSG00000060709	En	11.2559	4.85184	28.8769	6.77275e-12	2.3238e-10
ENSG00000267909	En	7.84092	4.84857	28.8114	6.77275e-12	2.3238e-10
ENSG00000065609	En	12.9079	4.84331	28.7065	6.77275e-12	2.3238e-10
ENSG00000007264	En	9.53885	4.84173	28.6752	3.57033e-12	2.3238e-10
ENSG00000127561	En	10.9141	4.8417	28.6746	3.57033e-12	2.3238e-10
ENSG00000117069	En	10.2786	4.83486	28.5389	2.38171e-11	5.5447e-10
ENSG00000138669	En	8.4944	4.83372	28.5165	1.27495e-11	3.45806e-10
ENSG00000184388	En	5.98705	4.82639	28.372	6.77275e-12	2.3238e-10
ENSG00000152932	En	13.1846	4.82623	28.3688	6.77275e-12	2.3238e-10
ENSG00000168843	En	9.70729	4.82603	28.3648	8.12256e-11	1.39614e-09
ENSG00000072041	En	10.8211	4.82529	28.3503	6.77275e-12	2.3238e-10
ENSG00000239873	En	6.7576	4.82134	28.2727	6.77275e-12	2.3238e-10
ENSG00000157502	En	9.36714	4.81975	28.2416	2.38171e-11	5.5447e-10
ENSG00000157542	En	12.0001	4.81678	28.1835	6.77275e-12	2.3238e-10
ENSG00000279090	En	6.70897	4.8129	28.1078	6.77275e-12	2.3238e-10
ENSG00000144619	En	10.556	4.80863	28.0248	3.57033e-12	2.3238e-10
ENSG00000105143	En	7.91758	4.80797	28.0119	8.12256e-11	1.39614e-09
ENSG00000228999	En	5.51363	4.79688	27.7975	1.27495e-11	3.45806e-10
ENSG00000206052	En	11.9707	4.7928	27.7189	6.77275e-12	2.3238e-10
ENSG00000270111	En	5.62534	4.78987	27.6627	3.57033e-12	2.3238e-10
ENSG00000183837	En	11.0906	4.78847	27.6358	6.77275e-12	2.3238e-10
ENSG00000153820	En	10.4748	4.78372	27.5451	1.27495e-11	3.45806e-10
ENSG00000081138	En	8.86677	4.77706	27.4181	1.27495e-11	3.45806e-10
ENSG00000161681	En	11.6197	4.77642	27.406	2.38171e-11	5.5447e-10
ENSG00000147571	En	5.69019	4.77148	27.3122	2.22314e-09	2.35512e-08
ENSG00000226757	En	5.65048	4.77143	27.3114	3.57033e-12	2.3238e-10
ENSG00000182870	En	10.3448	4.76874	27.2605	1.27495e-11	3.45806e-10
ENSG00000074706	En	12.2069	4.76863	27.2585	3.57033e-12	2.3238e-10
ENSG00000196071	En	7.28293	4.76862	27.2583	6.77275e-12	2.3238e-10
ENSG00000089169	En	12.597	4.76785	27.2436	3.57033e-12	2.3238e-10
ENSG00000156564	En	9.33692	4.76496	27.1892	6.77275e-12	2.3238e-10
ENSG00000197430	En	9.85358	4.76215	27.1363	6.71109e-08	4.30096e-07
ENSG00000070182	En	11.3715	4.75916	27.08	6.77275e-12	2.3238e-10
ENSG00000114812	En	9.42949	4.75795	27.0574	6.77275e-12	2.3238e-10
ENSG00000168959	En	12.3505	4.75422	26.9875	6.77275e-12	2.3238e-10
ENSG00000229570	En	5.58852	4.74689	26.8507	3.57033e-12	2.3238e-10
ENSG00000200503	En	7.95074	4.74565	26.8276	4.41526e-11	9.08951e-10
ENSG00000104327	En	9.18203	4.74253	26.7697	2.38171e-11	5.5447e-10
ENSG00000152822	En	10.2683	4.74034	26.7291	6.77275e-12	2.3238e-10
ENSG00000165061	En	9.86594	4.74032	26.7288	3.57033e-12	2.3238e-10
ENSG00000166501	En	14.1822	4.73827	26.6908	6.77275e-12	2.3238e-10
ENSG00000116544	En	11.006	4.73621	26.6527	6.77275e-12	2.3238e-10
ENSG00000263426	En	12.2373	4.73178	26.5709	1.27495e-11	3.45806e-10
ENSG00000166206	En	12.4819	4.7304	26.5455	6.77275e-12	2.3238e-10
ENSG00000185105	En	5.9322	4.72951	26.5292	3.57033e-12	2.3238e-10
ENSG00000197753	En	6.72729	4.72938	26.5268	6.77275e-12	2.3238e-10
ENSG00000214457	En	5.53598	4.72462	26.4394	1.48286e-10	2.28035e-09
ENSG00000138378	En	9.83674	4.72033	26.3609	3.57033e-12	2.3238e-10
ENSG00000106536	En	8.40157	4.7158	26.2782	1.27495e-11	3.45806e-10
ENSG00000135312	En	6.42822	4.71414	26.2481	3.57033e-12	2.3238e-10
ENSG00000234423	En	7.28262	4.70724	26.1229	2.38171e-11	5.5447e-10
ENSG00000274080	En	5.89943	4.70379	26.0604	6.77275e-12	2.3238e-10
ENSG00000196581	En	11.9521	4.69448	25.8928	6.77275e-12	2.3238e-10
ENSG00000117016	En	13.7789	4.69229	25.8536	3.57033e-12	2.3238e-10
ENSG00000144119	En	7.46564	4.69065	25.8242	6.77275e-12	2.3238e-10
ENSG00000227745	En	6.22261	4.68794	25.7757	8.12256e-11	1.39614e-09
ENSG00000256443	En	7.81598	4.68552	25.7326	4.82973e-10	6.13926e-09
ENSG00000214216	En	7.39409	4.68425	25.7098	2.38171e-11	5.5447e-10
ENSG00000158806	En	9.66618	4.68325	25.6921	3.57033e-12	2.3238e-10
ENSG00000186160	En	5.93635	4.68053	25.6436	6.77275e-12	2.3238e-10
ENSG00000265775	En	5.48316	4.68014	25.6368	2.38171e-11	5.5447e-10
ENSG00000146151	En	9.35455	4.67829	25.604	6.77275e-12	2.3238e-10
ENSG00000151948	En	9.73751	4.67084	25.4719	6.77275e-12	2.3238e-10
ENSG00000198785	En	9.46695	4.66937	25.4461	2.38171e-11	5.5447e-10
ENSG00000260878	En	8.23447	4.66803	25.4225	4.41526e-11	9.08951e-10
ENSG00000180044	En	8.94955	4.65778	25.2424	3.57033e-12	2.3238e-10
ENSG00000135625	En	6.30794	4.65687	25.2266	1.48286e-10	2.28035e-09
ENSG00000189108	En	6.54431	4.65512	25.1959	3.57033e-12	2.3238e-10
ENSG00000239498	En	6.17711	4.65485	25.1913	3.57033e-12	2.3238e-10
ENSG00000250056	En	7.6628	4.65291	25.1574	6.77275e-12	2.3238e-10
ENSG00000198354	En	6.07766	4.64979	25.103	1.27495e-11	3.45806e-10
ENSG00000159248	En	6.44782	4.64774	25.0674	2.68644e-10	3.74047e-09
ENSG00000169427	En	8.47364	4.64256	24.9775	4.41526e-11	9.08951e-10
ENSG00000233273	En	6.3387	4.6413	24.9557	1.27495e-11	3.45806e-10
ENSG00000107295	En	12.319	4.6397	24.9281	6.77275e-12	2.3238e-10
ENSG00000259964	En	6.0047	4.63876	24.9118	2.38171e-11	5.5447e-10
ENSG00000144407	En	8.00127	4.63834	24.9046	3.57033e-12	2.3238e-10
ENSG00000162817	En	11.7584	4.63737	24.8879	3.57033e-12	2.3238e-10
ENSG00000235026	En	6.92863	4.63498	24.8466	6.77275e-12	2.3238e-10
ENSG00000107518	En	14.9934	4.63268	24.807	3.57033e-12	2.3238e-10
ENSG00000254377	En	10.4623	4.63248	24.8037	1.27495e-11	3.45806e-10
ENSG00000237737	En	7.39991	4.6245	24.6669	6.77275e-12	2.3238e-10
ENSG00000254187	En	5.5088	4.62358	24.6511	2.38171e-11	5.5447e-10
ENSG00000233452	En	9.45712	4.62067	24.6015	3.57033e-12	2.3238e-10
ENSG00000100341	En	5.74926	4.61949	24.5813	6.77275e-12	2.3238e-10
ENSG00000105278	En	8.77395	4.61804	24.5565	6.77275e-12	2.3238e-10
ENSG00000255136	En	5.75166	4.61679	24.5354	6.77275e-12	2.3238e-10
ENSG00000171246	En	12.9681	4.61364	24.4819	1.27495e-11	3.45806e-10
ENSG00000183317	En	9.51542	4.60582	24.3495	3.57033e-12	2.3238e-10
ENSG00000165606	En	5.25763	4.60433	24.3243	6.77275e-12	2.3238e-10
ENSG00000081985	En	7.69798	4.60266	24.2962	1.27495e-11	3.45806e-10
ENSG00000157087	En	14.171	4.6013	24.2733	3.57033e-12	2.3238e-10
ENSG00000174514	En	11.5357	4.598	24.2179	6.77275e-12	2.3238e-10
ENSG00000149927	En	10.454	4.59763	24.2116	6.77275e-12	2.3238e-10
ENSG00000167549	En	10.4058	4.59687	24.1989	3.57033e-12	2.3238e-10
ENSG00000283183	En	8.82837	4.59647	24.1922	6.77275e-12	2.3238e-10
ENSG00000255087	En	5.35214	4.59303	24.1346	1.27495e-11	3.45806e-10
ENSG00000112053	En	7.33665	4.59027	24.0884	6.77275e-12	2.3238e-10
ENSG00000214076	En	8.75618	4.58096	23.9335	4.41526e-11	9.08951e-10
ENSG00000123119	En	12.99	4.57643	23.8585	6.77275e-12	2.3238e-10
ENSG00000105409	En	14.0511	4.57317	23.8046	6.77275e-12	2.3238e-10
ENSG00000255916	En	6.02626	4.56872	23.7313	6.77275e-12	2.3238e-10
ENSG00000253230	En	11.4338	4.56151	23.6131	6.77275e-12	2.3238e-10
ENSG00000163536	En	12.5908	4.56143	23.6117	3.57033e-12	2.3238e-10
ENSG00000255790	En	5.30096	4.5599	23.5867	1.27495e-11	3.45806e-10
ENSG00000184672	En	10.3864	4.55881	23.5688	3.57033e-12	2.3238e-10
ENSG00000127588	En	5.03603	4.55423	23.4942	3.57033e-12	2.3238e-10
ENSG00000099960	En	6.83411	4.54873	23.4048	6.77275e-12	2.3238e-10
ENSG00000152969	En	10.91	4.54419	23.3312	3.57033e-12	2.3238e-10
ENSG00000107105	En	11.2265	4.54264	23.3062	6.77275e-12	2.3238e-10
ENSG00000282375	En	5.57443	4.54036	23.2694	2.38171e-11	5.5447e-10
ENSG00000127585	En	12.7502	4.53935	23.2531	3.57033e-12	2.3238e-10
ENSG00000101349	En	10.0785	4.53438	23.1731	3.57033e-12	2.3238e-10
ENSG00000274253	En	7.95856	4.53334	23.1564	6.77275e-12	2.3238e-10
ENSG00000124203	En	8.43513	4.53067	23.1136	4.41526e-11	9.08951e-10
ENSG00000265356	En	5.40134	4.52684	23.0523	3.57033e-12	2.3238e-10
ENSG00000183654	En	5.62205	4.52475	23.019	4.41526e-11	9.08951e-10
ENSG00000269935	En	6.00309	4.51326	22.8364	8.12256e-11	1.39614e-09
ENSG00000230006	En	9.33704	4.51286	22.83	1.27495e-11	3.45806e-10
ENSG00000224819	En	5.52555	4.51249	22.8242	6.77275e-12	2.3238e-10
ENSG00000273238	En	8.48179	4.51179	22.8132	6.77275e-12	2.3238e-10
ENSG00000136883	En	5.76846	4.50784	22.7507	2.38171e-11	5.5447e-10
ENSG00000201831	En	7.55009	4.50749	22.7451	1.27495e-11	3.45806e-10
ENSG00000223572	En	6.96331	4.50642	22.7283	6.77275e-12	2.3238e-10
ENSG00000002746	En	12.0681	4.50301	22.6746	3.57033e-12	2.3238e-10
ENSG00000164082	En	9.11674	4.49811	22.5977	1.27495e-11	3.45806e-10
ENSG00000113763	En	10.8924	4.49685	22.578	6.77275e-12	2.3238e-10
ENSG00000240244	En	7.27869	4.49647	22.5721	6.77275e-12	2.3238e-10
ENSG00000146360	En	5.31909	4.49274	22.5138	8.61668e-10	1.01265e-08
ENSG00000273367	En	6.23412	4.49206	22.5033	4.41526e-11	9.08951e-10
ENSG00000147465	En	7.2675	4.49066	22.4814	3.57033e-12	2.3238e-10
ENSG00000256085	En	5.37757	4.48449	22.3855	6.77275e-12	2.3238e-10
ENSG00000215475	En	7.76301	4.48238	22.3527	1.27495e-11	3.45806e-10
ENSG00000151834	En	12.0129	4.48137	22.337	1.27495e-11	3.45806e-10
ENSG00000279113	En	5.62435	4.47941	22.3067	6.77275e-12	2.3238e-10
ENSG00000242173	En	10.1926	4.47836	22.2905	6.77275e-12	2.3238e-10
ENSG00000116329	En	10.0174	4.47636	22.2597	3.57033e-12	2.3238e-10
ENSG00000226642	En	6.14448	4.47514	22.2408	8.61668e-10	1.01265e-08
ENSG00000181072	En	7.48998	4.46743	22.1223	2.68644e-10	3.74047e-09
ENSG00000257986	En	5.21563	4.46516	22.0875	3.57033e-12	2.3238e-10
ENSG00000183773	En	9.82022	4.46404	22.0705	1.27495e-11	3.45806e-10
ENSG00000257522	En	5.71331	4.46092	22.0226	1.27495e-11	3.45806e-10
ENSG00000197444	En	11.1639	4.45617	21.9502	3.57033e-12	2.3238e-10
ENSG00000150054	En	9.34291	4.45533	21.9375	1.27495e-11	3.45806e-10
ENSG00000149972	En	9.61275	4.45493	21.9315	1.27495e-11	3.45806e-10
ENSG00000150051	En	8.43221	4.45457	21.9259	6.77275e-12	2.3238e-10
ENSG00000265544	En	5.35973	4.45244	21.8936	2.38171e-11	5.5447e-10
ENSG00000144290	En	12.8721	4.45107	21.8729	6.77275e-12	2.3238e-10
ENSG00000198944	En	10.5334	4.44011	21.7074	6.77275e-12	2.3238e-10
ENSG00000263485	En	5.39841	4.43914	21.6927	4.41526e-11	9.08951e-10
ENSG00000168032	En	8.87391	4.43537	21.6362	1.27495e-11	3.45806e-10
ENSG00000143921	En	5.20323	4.43532	21.6353	1.27495e-11	3.45806e-10
ENSG00000143473	En	11.0295	4.43238	21.5914	3.57033e-12	2.3238e-10
ENSG00000234336	En	6.92715	4.42831	21.5305	3.57033e-12	2.3238e-10
ENSG00000256870	En	5.10307	4.42653	21.5039	3.57033e-12	2.3238e-10
ENSG00000138100	En	6.85935	4.42549	21.4884	6.77275e-12	2.3238e-10
ENSG00000248469	En	5.38967	4.42528	21.4853	1.48286e-10	2.28035e-09
ENSG00000253726	En	5.87963	4.41541	21.3388	1.27495e-11	3.45806e-10
ENSG00000141433	En	8.3854	4.41489	21.3312	1.27495e-11	3.45806e-10
ENSG00000250770	En	7.24677	4.4136	21.3122	3.57033e-12	2.3238e-10
ENSG00000101977	En	9.24942	4.41181	21.2856	3.57033e-12	2.3238e-10
ENSG00000159753	En	8.64215	4.41097	21.2733	6.77275e-12	2.3238e-10
ENSG00000253974	En	6.61479	4.4107	21.2693	1.48286e-10	2.28035e-09
ENSG00000113319	En	12.8196	4.40786	21.2275	3.57033e-12	2.3238e-10
ENSG00000250584	En	5.32838	4.40763	21.2241	1.48286e-10	2.28035e-09
ENSG00000119698	En	10.2725	4.40564	21.1948	1.27495e-11	3.45806e-10
ENSG00000196972	En	10.0265	4.40352	21.1637	3.57033e-12	2.3238e-10
ENSG00000251621	En	5.46794	4.40012	21.1139	6.77275e-12	2.3238e-10
ENSG00000178773	En	8.50769	4.39933	21.1024	6.77275e-12	2.3238e-10
ENSG00000169752	En	6.98726	4.39746	21.075	6.77275e-12	2.3238e-10
ENSG00000125850	En	4.8153	4.39454	21.0324	3.57033e-12	2.3238e-10
ENSG00000150175	En	6.56374	4.39272	21.0058	6.77275e-12	2.3238e-10
ENSG00000253734	En	4.85354	4.39227	20.9993	3.57033e-12	2.3238e-10
ENSG00000113805	En	10.4007	4.38879	20.9488	1.48286e-10	2.28035e-09
ENSG00000059915	En	12.3366	4.38793	20.9362	6.77275e-12	2.3238e-10
ENSG00000158856	En	12.1259	4.38354	20.8726	3.57033e-12	2.3238e-10
ENSG00000158748	En	5.51903	4.38323	20.8682	3.57033e-12	2.3238e-10
ENSG00000073670	En	11.1338	4.38126	20.8396	3.57033e-12	2.3238e-10
ENSG00000162105	En	11.7413	4.37798	20.7923	3.57033e-12	2.3238e-10
ENSG00000256654	En	7.37842	4.37774	20.7889	6.77275e-12	2.3238e-10
ENSG00000141404	En	11.1868	4.37448	20.742	6.77275e-12	2.3238e-10
ENSG00000256031	En	6.00884	4.37229	20.7104	2.68644e-10	3.74047e-09
ENSG00000279952	En	4.90654	4.36913	20.6652	3.57033e-12	2.3238e-10
ENSG00000114757	En	13.1714	4.3676	20.6433	3.57033e-12	2.3238e-10
ENSG00000150394	En	10.7192	4.36413	20.5937	6.77275e-12	2.3238e-10
ENSG00000182901	En	10.4991	4.36354	20.5853	6.77275e-12	2.3238e-10
ENSG00000138675	En	6.67511	4.35688	20.4904	8.12256e-11	1.39614e-09
ENSG00000228198	En	6.08704	4.35439	20.4551	8.12256e-11	1.39614e-09
ENSG00000182348	En	7.16572	4.3518	20.4185	2.38171e-11	5.5447e-10
ENSG00000172350	En	8.70657	4.34956	20.3868	3.57033e-12	2.3238e-10
ENSG00000273301	En	8.54235	4.34154	20.2737	4.41526e-11	9.08951e-10
ENSG00000224955	En	5.1111	4.34075	20.2626	2.38171e-11	5.5447e-10
ENSG00000171243	En	6.73429	4.34064	20.2611	6.77275e-12	2.3238e-10
ENSG00000179673	En	6.60545	4.33945	20.2444	4.41526e-11	9.08951e-10
ENSG00000169271	En	6.18227	4.33679	20.2072	2.38171e-11	5.5447e-10
ENSG00000272636	En	10.3192	4.33665	20.2051	1.27495e-11	3.45806e-10
ENSG00000204071	En	9.50123	4.334	20.1681	3.57033e-12	2.3238e-10
ENSG00000203772	En	9.30085	4.33194	20.1393	3.57033e-12	2.3238e-10
ENSG00000146352	En	12.2085	4.33149	20.133	6.77275e-12	2.3238e-10
ENSG00000278456	En	5.00552	4.32943	20.1043	3.57033e-12	2.3238e-10
ENSG00000107165	En	5.90112	4.32931	20.1027	1.27495e-11	3.45806e-10
ENSG00000234373	En	5.52326	4.32484	20.0405	4.41526e-11	9.08951e-10
ENSG00000282160	En	5.37058	4.32386	20.0268	1.27495e-11	3.45806e-10
ENSG00000183287	En	7.16894	4.32283	20.0125	4.41526e-11	9.08951e-10
ENSG00000011347	En	12.3166	4.32138	19.9924	6.77275e-12	2.3238e-10
ENSG00000184515	En	9.61214	4.31113	19.8508	6.77275e-12	2.3238e-10
ENSG00000224247	En	4.66345	4.30996	19.8348	6.77275e-12	2.3238e-10
ENSG00000257501	En	5.55367	4.30747	19.8006	6.77275e-12	2.3238e-10
ENSG00000231023	En	5.26994	4.30326	19.7428	1.27495e-11	3.45806e-10
ENSG00000253535	En	5.61348	4.30167	19.7211	6.77275e-12	2.3238e-10
ENSG00000169676	En	5.15127	4.30154	19.7193	2.68644e-10	3.74047e-09
ENSG00000271892	En	4.85791	4.29864	19.6798	3.57033e-12	2.3238e-10
ENSG00000145087	En	12.8799	4.2979	19.6696	3.57033e-12	2.3238e-10
ENSG00000265043	En	5.03499	4.29751	19.6644	6.77275e-12	2.3238e-10
ENSG00000183166	En	11.4267	4.29617	19.6461	6.77275e-12	2.3238e-10
ENSG00000232903	En	4.80039	4.29595	19.643	6.77275e-12	2.3238e-10
ENSG00000154975	En	10.7887	4.29578	19.6408	4.82973e-10	6.13926e-09
ENSG00000106648	En	5.67575	4.29023	19.5654	4.41526e-11	9.08951e-10
ENSG00000176840	En	7.35168	4.28813	19.5368	8.12256e-11	1.39614e-09
ENSG00000197322	En	6.98984	4.28689	19.5201	3.57033e-12	2.3238e-10
ENSG00000198216	En	12.8464	4.28684	19.5195	3.57033e-12	2.3238e-10
ENSG00000281961	En	5.19698	4.28641	19.5136	8.12256e-11	1.39614e-09
ENSG00000224404	En	4.81835	4.28389	19.4795	1.27495e-11	3.45806e-10
ENSG00000256982	En	6.9609	4.28264	19.4627	1.27495e-11	3.45806e-10
ENSG00000101204	En	9.24927	4.27993	19.4262	3.57033e-12	2.3238e-10
ENSG00000248485	En	8.78778	4.27596	19.3728	1.48286e-10	2.28035e-09
ENSG00000152495	En	12.3773	4.27245	19.3257	6.77275e-12	2.3238e-10
ENSG00000006432	En	11.9441	4.27139	19.3115	3.57033e-12	2.3238e-10
ENSG00000232406	En	6.75892	4.26931	19.2837	3.57033e-12	2.3238e-10
ENSG00000280000	En	6.44811	4.26762	19.2612	2.38171e-11	5.5447e-10
ENSG00000145934	En	11.5033	4.26709	19.254	8.12256e-11	1.39614e-09
ENSG00000105376	En	10.3053	4.26623	19.2426	4.41526e-11	9.08951e-10
ENSG00000185760	En	12.2295	4.26541	19.2316	3.57033e-12	2.3238e-10
ENSG00000229672	En	4.99254	4.26505	19.2268	6.77275e-12	2.3238e-10
ENSG00000102003	En	13.6156	4.25845	19.139	6.77275e-12	2.3238e-10
ENSG00000164061	En	14.1934	4.25724	19.1231	6.77275e-12	2.3238e-10
ENSG00000221946	En	8.86591	4.25524	19.0965	1.27495e-11	3.45806e-10
ENSG00000236358	En	5.90515	4.25366	19.0756	2.68644e-10	3.74047e-09
ENSG00000236064	En	5.21706	4.25182	19.0514	1.27495e-11	3.45806e-10
ENSG00000281508	En	15.1942	4.24976	19.0241	2.38171e-11	5.5447e-10
ENSG00000233930	En	8.55977	4.2493	19.018	6.77275e-12	2.3238e-10
ENSG00000172824	En	10.2931	4.24842	19.0065	1.27495e-11	3.45806e-10
ENSG00000131885	En	5.49723	4.23609	18.8447	8.12256e-11	1.39614e-09
ENSG00000155052	En	11.121	4.22971	18.7615	3.57033e-12	2.3238e-10
ENSG00000226443	En	5.68728	4.22911	18.7537	1.27495e-11	3.45806e-10
ENSG00000258517	En	5.10563	4.22589	18.712	2.68644e-10	3.74047e-09
ENSG00000170091	En	12.2189	4.22377	18.6845	8.12256e-11	1.39614e-09
ENSG00000204851	En	11.897	4.22208	18.6626	3.57033e-12	2.3238e-10
ENSG00000165238	En	11.9489	4.22134	18.6531	3.57033e-12	2.3238e-10
ENSG00000225539	En	4.89159	4.2185	18.6164	1.27495e-11	3.45806e-10
ENSG00000267629	En	5.87095	4.2159	18.5828	3.57033e-12	2.3238e-10
ENSG00000168481	En	11.2699	4.21421	18.5611	3.57033e-12	2.3238e-10
ENSG00000185666	En	10.3089	4.21239	18.5377	1.27495e-11	3.45806e-10
ENSG00000101076	En	4.62082	4.21178	18.5299	3.57033e-12	2.3238e-10
ENSG00000228358	En	5.18125	4.20538	18.4479	4.41526e-11	9.08951e-10
ENSG00000172247	En	8.60035	4.20522	18.4458	6.77275e-12	2.3238e-10
ENSG00000164128	En	9.10395	4.19142	18.2701	2.38171e-11	5.5447e-10
ENSG00000279878	En	6.47574	4.18954	18.2464	2.38171e-11	5.5447e-10
ENSG00000198910	En	12.1521	4.1885	18.2332	3.57033e-12	2.3238e-10
ENSG00000253762	En	4.58801	4.18786	18.2252	3.57033e-12	2.3238e-10
ENSG00000197454	En	5.60199	4.18597	18.2013	2.38171e-11	5.5447e-10
ENSG00000244040	En	6.18401	4.18585	18.1997	3.57033e-12	2.3238e-10
ENSG00000144583	En	8.46896	4.18449	18.1826	6.77275e-12	2.3238e-10
ENSG00000260230	En	12.727	4.18432	18.1805	6.77275e-12	2.3238e-10
ENSG00000146147	En	10.4415	4.18135	18.1431	6.77275e-12	2.3238e-10
ENSG00000257180	En	6.62129	4.18078	18.136	1.27495e-11	3.45806e-10
ENSG00000111344	En	9.34234	4.17972	18.1227	4.82973e-10	6.13926e-09
ENSG00000174948	En	4.92157	4.17679	18.0859	2.38171e-11	5.5447e-10
ENSG00000155966	En	10.1548	4.1767	18.0848	1.48286e-10	2.28035e-09
ENSG00000272031	En	9.06617	4.17275	18.0353	3.57033e-12	2.3238e-10
ENSG00000077080	En	9.4292	4.17049	18.0071	3.57033e-12	2.3238e-10
ENSG00000140600	En	10.4058	4.16988	17.9995	6.77275e-12	2.3238e-10
ENSG00000055813	En	9.41282	4.16835	17.9804	3.57033e-12	2.3238e-10
ENSG00000231496	En	5.60466	4.16796	17.9755	8.12256e-11	1.39614e-09
ENSG00000173930	En	6.05167	4.16735	17.9679	6.77275e-12	2.3238e-10
ENSG00000099365	En	12.604	4.16509	17.9398	6.77275e-12	2.3238e-10
ENSG00000258702	En	6.73302	4.16406	17.927	1.27495e-11	3.45806e-10
ENSG00000215218	En	10.7713	4.16005	17.8772	3.57033e-12	2.3238e-10
ENSG00000260001	En	6.32943	4.15637	17.8317	4.41526e-11	9.08951e-10
ENSG00000248673	En	4.6278	4.15597	17.8267	1.27495e-11	3.45806e-10
ENSG00000273032	En	9.2755	4.15588	17.8256	3.57033e-12	2.3238e-10
ENSG00000186479	En	11.6118	4.15411	17.8038	6.77275e-12	2.3238e-10
ENSG00000146374	En	6.60438	4.15244	17.7832	8.0855e-09	7.27952e-08
ENSG00000103184	En	10.8711	4.15159	17.7727	6.77275e-12	2.3238e-10
ENSG00000144227	En	6.07631	4.15	17.7531	8.12256e-11	1.39614e-09
ENSG00000130876	En	6.88021	4.14857	17.7355	2.6803e-09	2.74733e-08
ENSG00000278911	En	5.01238	4.14671	17.7127	2.68644e-10	3.74047e-09
ENSG00000266524	En	7.02399	4.14401	17.6796	2.38171e-11	5.5447e-10
ENSG00000157470	En	10.7843	4.13718	17.5961	3.57033e-12	2.3238e-10
ENSG00000186462	En	11.5306	4.1367	17.5902	6.77275e-12	2.3238e-10
ENSG00000256725	En	6.13808	4.13567	17.5776	2.38171e-11	5.5447e-10
ENSG00000166105	En	8.3576	4.13266	17.541	6.77275e-12	2.3238e-10
ENSG00000265579	En	9.70156	4.13018	17.5109	2.38171e-11	5.5447e-10
ENSG00000091622	En	11.7326	4.12937	17.5011	6.77275e-12	2.3238e-10
ENSG00000132026	En	5.85987	4.12469	17.4443	1.27495e-11	3.45806e-10
ENSG00000140284	En	6.17768	4.12448	17.4419	4.41526e-11	9.08951e-10
ENSG00000152954	En	11.1627	4.12424	17.439	3.57033e-12	2.3238e-10
ENSG00000164129	En	6.44215	4.12142	17.4049	4.82973e-10	6.13926e-09
ENSG00000112812	En	5.38566	4.12072	17.3965	2.38171e-11	5.5447e-10
ENSG00000226562	En	5.18322	4.12057	17.3947	8.12256e-11	1.39614e-09
ENSG00000156687	En	11.0305	4.11776	17.3607	1.27495e-11	3.45806e-10
ENSG00000280304	En	6.70057	4.11474	17.3244	1.27495e-11	3.45806e-10
ENSG00000175077	En	6.12022	4.11416	17.3175	4.41526e-11	9.08951e-10
ENSG00000100628	En	7.49914	4.11328	17.307	3.57033e-12	2.3238e-10
ENSG00000272397	En	5.54451	4.11306	17.3043	3.57033e-12	2.3238e-10
ENSG00000158445	En	13.1511	4.10529	17.2113	3.57033e-12	2.3238e-10
ENSG00000141485	En	7.42494	4.10413	17.1976	6.71109e-08	4.30096e-07
ENSG00000079841	En	12.5213	4.10324	17.187	3.57033e-12	2.3238e-10
ENSG00000204179	En	7.13579	4.10292	17.1831	1.48286e-10	2.28035e-09
ENSG00000203663	En	6.13584	4.10263	17.1797	8.12256e-11	1.39614e-09
ENSG00000135127	En	9.75842	4.10224	17.1751	3.57033e-12	2.3238e-10
ENSG00000177984	En	5.19824	4.09767	17.1208	4.67315e-09	4.49585e-08
ENSG00000137261	En	10.7647	4.09706	17.1135	3.57033e-12	2.3238e-10
ENSG00000118271	En	4.46155	4.09696	17.1123	2.82043e-08	2.26017e-07
ENSG00000280650	En	11.8071	4.09336	17.0696	1.27495e-11	3.45806e-10
ENSG00000158008	En	10.3008	4.09157	17.0484	3.57033e-12	2.3238e-10
ENSG00000284513	En	5.53843	4.09063	17.0374	3.57033e-12	2.3238e-10
ENSG00000145863	En	4.63759	4.08693	16.9937	6.77275e-12	2.3238e-10
ENSG00000279099	En	7.44778	4.082	16.9357	1.48286e-10	2.28035e-09
ENSG00000139865	En	6.46196	4.07366	16.8381	2.38171e-11	5.5447e-10
ENSG00000040608	En	9.17725	4.07035	16.7996	6.77275e-12	2.3238e-10
ENSG00000111863	En	6.56934	4.06775	16.7693	6.77275e-12	2.3238e-10
ENSG00000138769	En	9.59704	4.06453	16.732	3.57033e-12	2.3238e-10
ENSG00000180828	En	6.80042	4.06247	16.7081	4.82973e-10	6.13926e-09
ENSG00000271947	En	4.69935	4.06238	16.707	3.57033e-12	2.3238e-10
ENSG00000172137	En	8.20193	4.05831	16.6599	4.67315e-09	4.49585e-08
ENSG00000070159	En	9.79833	4.05765	16.6523	1.27495e-11	3.45806e-10
ENSG00000177570	En	11.7425	4.05524	16.6245	3.57033e-12	2.3238e-10
ENSG00000156463	En	6.83917	4.05462	16.6173	1.48286e-10	2.28035e-09
ENSG00000205037	En	6.13963	4.05154	16.5819	4.41526e-11	9.08951e-10
ENSG00000260835	En	5.50878	4.0512	16.578	1.48286e-10	2.28035e-09
ENSG00000176383	En	7.33972	4.04695	16.5293	6.77275e-12	2.3238e-10
ENSG00000073150	En	9.30466	4.04531	16.5105	3.57033e-12	2.3238e-10
ENSG00000251226	En	5.71937	4.04207	16.4734	2.6803e-09	2.74733e-08
ENSG00000256422	En	5.76878	4.04168	16.4689	6.77275e-12	2.3238e-10
ENSG00000108924	En	12.4054	4.03924	16.4411	3.57033e-12	2.3238e-10
ENSG00000203930	En	9.71909	4.03788	16.4257	2.38171e-11	5.5447e-10
ENSG00000204396	En	8.47032	4.03173	16.3558	6.77275e-12	2.3238e-10
ENSG00000164742	En	13.9646	4.03171	16.3555	3.57033e-12	2.3238e-10
ENSG00000230051	En	4.54142	4.02815	16.3152	1.27495e-11	3.45806e-10
ENSG00000003987	En	10.4482	4.02773	16.3105	1.27495e-11	3.45806e-10
ENSG00000162728	En	11.6622	4.02692	16.3014	3.57033e-12	2.3238e-10
ENSG00000169758	En	7.64897	4.02647	16.2962	3.57033e-12	2.3238e-10
ENSG00000132975	En	9.25758	4.02533	16.2834	2.38171e-11	5.5447e-10
ENSG00000171502	En	9.89196	4.02505	16.2803	1.27495e-11	3.45806e-10
ENSG00000284703	En	5.23834	4.02367	16.2647	8.0855e-09	7.27952e-08
ENSG00000280234	En	10.1473	4.02097	16.2343	6.77275e-12	2.3238e-10
ENSG00000128656	En	14.4193	4.02097	16.2343	3.57033e-12	2.3238e-10
ENSG00000165023	En	12.9435	4.01692	16.1887	3.57033e-12	2.3238e-10
ENSG00000105642	En	10.0715	4.01605	16.179	3.57033e-12	2.3238e-10
ENSG00000214842	En	5.87138	4.01407	16.1568	6.77275e-12	2.3238e-10
ENSG00000280105	En	6.13822	4.0108	16.1202	2.68644e-10	3.74047e-09
ENSG00000261402	En	5.88968	4.01028	16.1144	3.57033e-12	2.3238e-10
ENSG00000167037	En	10.8413	4.00021	16.0023	3.57033e-12	2.3238e-10
ENSG00000145335	En	11.8012	3.99555	15.9508	6.77275e-12	2.3238e-10
ENSG00000137825	En	9.64295	3.9932	15.9248	6.77275e-12	2.3238e-10
ENSG00000262869	En	4.94023	3.99259	15.918	1.27495e-11	3.45806e-10
ENSG00000187695	En	6.04626	3.99241	15.916	3.57033e-12	2.3238e-10
ENSG00000188730	En	9.49988	3.99119	15.9026	4.82973e-10	6.13926e-09
ENSG00000274718	En	6.51029	3.98755	15.8626	1.27495e-11	3.45806e-10
ENSG00000205488	En	4.51839	3.98001	15.7798	3.57033e-12	2.3238e-10
ENSG00000135750	En	10.465	3.97949	15.7741	4.41526e-11	9.08951e-10
ENSG00000167754	En	4.3734	3.97941	15.7732	6.77275e-12	2.3238e-10
ENSG00000162931	En	8.25519	3.97595	15.7355	3.57033e-12	2.3238e-10
ENSG00000253137	En	5.81998	3.97257	15.6986	1.38827e-08	1.18177e-07
ENSG00000230498	En	6.08245	3.97255	15.6985	2.38171e-11	5.5447e-10
ENSG00000186642	En	12.1674	3.97255	15.6984	6.77275e-12	2.3238e-10
ENSG00000135472	En	13.9427	3.97174	15.6896	3.57033e-12	2.3238e-10
ENSG00000115252	En	11.2868	3.97032	15.6742	6.77275e-12	2.3238e-10
ENSG00000251209	En	5.87858	3.97009	15.6717	6.77275e-12	2.3238e-10
ENSG00000232503	En	4.68539	3.97005	15.6713	4.41526e-11	9.08951e-10
ENSG00000185736	En	9.90401	3.96991	15.6698	1.48286e-10	2.28035e-09
ENSG00000188848	En	7.55238	3.96753	15.6439	2.68644e-10	3.74047e-09
ENSG00000176956	En	9.96436	3.96725	15.6409	1.27495e-11	3.45806e-10
ENSG00000155974	En	9.03431	3.96666	15.6344	2.38171e-11	5.5447e-10
ENSG00000095203	En	10.8664	3.96514	15.6181	6.77275e-12	2.3238e-10
ENSG00000242768	En	7.241	3.96415	15.6073	8.12256e-11	1.39614e-09
ENSG00000142408	En	11.4289	3.9636	15.6013	3.57033e-12	2.3238e-10
ENSG00000228016	En	6.46556	3.96106	15.574	1.27495e-11	3.45806e-10
ENSG00000278872	En	5.96756	3.96106	15.5739	1.48286e-10	2.28035e-09
ENSG00000260599	En	5.03441	3.95426	15.5007	8.12256e-11	1.39614e-09
ENSG00000153266	En	7.347	3.95381	15.4959	4.41526e-11	9.08951e-10
ENSG00000006128	En	7.60005	3.9535	15.4925	3.02791e-07	8.13218e-07
ENSG00000242103	En	6.06329	3.95283	15.4854	4.41526e-11	9.08951e-10
ENSG00000089199	En	11.7817	3.95232	15.4799	1.27495e-11	3.45806e-10
ENSG00000166257	En	12.5947	3.95218	15.4784	2.38171e-11	5.5447e-10
ENSG00000058404	En	12.7516	3.94756	15.4289	3.57033e-12	2.3238e-10
ENSG00000139973	En	12.9104	3.94653	15.4179	6.77275e-12	2.3238e-10
ENSG00000175497	En	11.5096	3.94555	15.4074	1.48286e-10	2.28035e-09
ENSG00000148734	En	6.63684	3.94513	15.4029	1.27495e-11	3.45806e-10
ENSG00000112619	En	7.16499	3.94229	15.3726	2.38171e-11	5.5447e-10
ENSG00000234111	En	4.11938	3.94116	15.3606	6.77275e-12	2.3238e-10
ENSG00000223930	En	5.48462	3.93959	15.3439	6.77275e-12	2.3238e-10
ENSG00000142609	En	8.00705	3.93949	15.3429	6.77275e-12	2.3238e-10
ENSG00000158560	En	11.8666	3.93401	15.2846	6.77275e-12	2.3238e-10
ENSG00000152785	En	5.32121	3.93337	15.2779	8.12256e-11	1.39614e-09
ENSG00000172348	En	12.4742	3.93325	15.2766	3.57033e-12	2.3238e-10
ENSG00000136531	En	13.9351	3.93308	15.2748	6.77275e-12	2.3238e-10
ENSG00000136854	En	13.9321	3.93262	15.2699	3.57033e-12	2.3238e-10
ENSG00000260166	En	5.66783	3.93124	15.2553	2.38171e-11	5.5447e-10
ENSG00000265179	En	4.98279	3.92973	15.2393	4.41526e-11	9.08951e-10
ENSG00000228824	En	6.9397	3.92909	15.2325	6.77275e-12	2.3238e-10
ENSG00000171180	En	5.37367	3.92641	15.2044	8.12256e-11	1.39614e-09
ENSG00000134115	En	8.50063	3.92289	15.1673	2.38171e-11	5.5447e-10
ENSG00000233175	En	6.7375	3.91937	15.1303	3.57033e-12	2.3238e-10
ENSG00000144834	En	11.7196	3.91902	15.1267	6.77275e-12	2.3238e-10
ENSG00000123612	En	9.53633	3.91735	15.1091	2.68644e-10	3.74047e-09
ENSG00000210196	En	8.5082	3.91453	15.0797	3.57033e-12	2.3238e-10
ENSG00000157064	En	12.7199	3.91387	15.0728	3.57033e-12	2.3238e-10
ENSG00000178965	En	10.982	3.91334	15.0672	6.77275e-12	2.3238e-10
ENSG00000169064	En	9.5281	3.91295	15.0632	6.77275e-12	2.3238e-10
ENSG00000004660	En	11.7372	3.91253	15.0587	6.77275e-12	2.3238e-10
ENSG00000106852	En	8.60252	3.90759	15.0072	6.77275e-12	2.3238e-10
ENSG00000185737	En	10.5852	3.90747	15.006	6.77275e-12	2.3238e-10
ENSG00000198128	En	5.39845	3.90201	14.9493	2.6803e-09	2.74733e-08
ENSG00000214376	En	7.26106	3.90166	14.9457	3.57033e-12	2.3238e-10
ENSG00000169282	En	10.4371	3.90085	14.9374	6.77275e-12	2.3238e-10
ENSG00000269998	En	6.73995	3.90019	14.9304	4.41526e-11	9.08951e-10
ENSG00000226070	En	5.3774	3.89787	14.9066	1.48286e-10	2.28035e-09
ENSG00000136928	En	13.0001	3.89569	14.884	6.77275e-12	2.3238e-10
ENSG00000054356	En	12.3081	3.89489	14.8758	6.77275e-12	2.3238e-10
ENSG00000092051	En	12.3261	3.89341	14.8605	3.57033e-12	2.3238e-10
ENSG00000198673	En	10.5754	3.88845	14.8095	6.77275e-12	2.3238e-10
ENSG00000123360	En	10.9033	3.88553	14.7795	3.57033e-12	2.3238e-10
ENSG00000260903	En	8.0741	3.88552	14.7794	1.27495e-11	3.45806e-10
ENSG00000129951	En	8.03155	3.88492	14.7733	1.48286e-10	2.28035e-09
ENSG00000162543	En	8.94985	3.87739	14.6964	4.41526e-11	9.08951e-10
ENSG00000161082	En	11.0867	3.87378	14.6597	3.57033e-12	2.3238e-10
ENSG00000188582	En	7.4812	3.87317	14.6535	3.57033e-12	2.3238e-10
ENSG00000168546	En	9.84624	3.87292	14.6509	1.27495e-11	3.45806e-10
ENSG00000083454	En	6.67653	3.87286	14.6504	6.77275e-12	2.3238e-10
ENSG00000104140	En	5.13437	3.87166	14.6382	3.57033e-12	2.3238e-10
ENSG00000235518	En	5.61631	3.86707	14.5917	1.27495e-11	3.45806e-10
ENSG00000267733	En	4.41779	3.86012	14.5215	7.11057e-10	8.72478e-09
ENSG00000047597	En	9.34109	3.8524	14.444	6.77275e-12	2.3238e-10
ENSG00000253547	En	4.65051	3.85238	14.4438	1.48286e-10	2.28035e-09
ENSG00000105675	En	4.51456	3.8502	14.422	8.12256e-11	1.39614e-09
ENSG00000186081	En	5.31831	3.8493	14.413	1.52555e-09	1.67936e-08
ENSG00000199970	En	5.83207	3.84808	14.4008	2.38171e-11	5.5447e-10
ENSG00000232166	En	4.78416	3.84698	14.3899	4.41526e-11	9.08951e-10
ENSG00000108309	En	12.2372	3.84516	14.3717	3.57033e-12	2.3238e-10
ENSG00000163995	En	10.9752	3.84279	14.3481	3.57033e-12	2.3238e-10
ENSG00000168348	En	5.86511	3.84245	14.3448	1.27495e-11	3.45806e-10
ENSG00000251423	En	4.22978	3.84149	14.3352	1.27495e-11	3.45806e-10
ENSG00000105509	En	5.53311	3.84137	14.334	1.27495e-11	3.45806e-10
ENSG00000230190	En	5.96132	3.84096	14.33	7.11057e-10	8.72478e-09
ENSG00000225206	En	9.75636	3.84003	14.3207	2.38171e-11	5.5447e-10
ENSG00000230133	En	4.42207	3.83905	14.311	1.27495e-11	3.45806e-10
ENSG00000250979	En	4.85319	3.83869	14.3074	2.38171e-11	5.5447e-10
ENSG00000231133	En	4.61721	3.83864	14.3069	6.77275e-12	2.3238e-10
ENSG00000198934	En	10.9	3.8369	14.2896	6.77275e-12	2.3238e-10
ENSG00000127824	En	11.5161	3.8353	14.2739	6.77275e-12	2.3238e-10
ENSG00000268460	En	6.40577	3.83354	14.2564	8.61668e-10	1.01265e-08
ENSG00000283709	En	8.15507	3.83298	14.2509	6.77275e-12	2.3238e-10
ENSG00000209082	En	10.0477	3.83057	14.2271	1.27495e-11	3.45806e-10
ENSG00000103154	En	9.19004	3.82944	14.216	8.12256e-11	1.39614e-09
ENSG00000101445	En	12.6884	3.82788	14.2006	3.57033e-12	2.3238e-10
ENSG00000136457	En	5.092	3.82552	14.1774	6.77275e-12	2.3238e-10
ENSG00000233820	En	7.19756	3.82528	14.175	3.57033e-12	2.3238e-10
ENSG00000188386	En	4.88087	3.82511	14.1734	4.41526e-11	9.08951e-10
ENSG00000174521	En	8.69367	3.82496	14.1719	1.48286e-10	2.28035e-09
ENSG00000229533	En	4.41119	3.81927	14.1161	1.27495e-11	3.45806e-10
ENSG00000251372	En	5.48103	3.81905	14.114	2.6803e-09	2.74733e-08
ENSG00000183715	En	12.5136	3.81758	14.0995	6.77275e-12	2.3238e-10
ENSG00000101292	En	4.68607	3.81358	14.0605	4.41526e-11	9.08951e-10
ENSG00000163749	En	7.49496	3.81252	14.0502	6.77275e-12	2.3238e-10
ENSG00000272479	En	4.9298	3.80803	14.0066	1.27495e-11	3.45806e-10
ENSG00000185272	En	7.17388	3.80674	13.9941	1.48286e-10	2.28035e-09
ENSG00000251600	En	8.88091	3.80491	13.9763	2.68644e-10	3.74047e-09
ENSG00000120088	En	5.05417	3.8007	13.9356	3.57033e-12	2.3238e-10
ENSG00000253554	En	4.52853	3.80001	13.9289	6.77275e-12	2.3238e-10
ENSG00000249605	En	5.86191	3.79972	13.9261	1.27495e-11	3.45806e-10
ENSG00000201331	En	5.03766	3.79942	13.9232	4.41526e-11	9.08951e-10
ENSG00000171889	En	5.88445	3.79795	13.909	4.41526e-11	9.08951e-10
ENSG00000283415	En	5.41311	3.79693	13.8992	1.27495e-11	3.45806e-10
ENSG00000102053	En	9.43773	3.79675	13.8975	6.77275e-12	2.3238e-10
ENSG00000185774	En	10.9872	3.79527	13.8832	3.57033e-12	2.3238e-10
ENSG00000200949	En	5.83492	3.79498	13.8804	1.27495e-11	3.45806e-10
ENSG00000250007	En	5.01591	3.7947	13.8777	2.38171e-11	5.5447e-10
ENSG00000171368	En	13.7741	3.79187	13.8505	3.57033e-12	2.3238e-10
ENSG00000259664	En	4.72777	3.79055	13.8379	2.38171e-11	5.5447e-10
ENSG00000171798	En	12.0356	3.78776	13.8111	6.77275e-12	2.3238e-10
ENSG00000100302	En	9.68231	3.78733	13.8071	3.57033e-12	2.3238e-10
ENSG00000251293	En	4.20741	3.78705	13.8043	1.27495e-11	3.45806e-10
ENSG00000069424	En	12.6272	3.78619	13.7961	3.57033e-12	2.3238e-10
ENSG00000152784	En	9.93636	3.78537	13.7883	1.27495e-11	3.45806e-10
ENSG00000235337	En	4.67785	3.78153	13.7516	6.77275e-12	2.3238e-10
ENSG00000182836	En	10.0398	3.77976	13.7348	8.61668e-10	1.01265e-08
ENSG00000176928	En	9.29791	3.77924	13.7299	3.57033e-12	2.3238e-10
ENSG00000137843	En	8.41081	3.77771	13.7152	6.77275e-12	2.3238e-10
ENSG00000284633	En	4.88014	3.777	13.7085	8.12256e-11	1.39614e-09
ENSG00000226717	En	4.4371	3.77675	13.7062	1.27495e-11	3.45806e-10
ENSG00000210117	En	9.48544	3.7732	13.6724	6.77275e-12	2.3238e-10
ENSG00000254561	En	5.81289	3.77209	13.6619	8.12256e-11	1.39614e-09
ENSG00000102678	En	8.79889	3.77099	13.6515	6.77275e-12	2.3238e-10
ENSG00000258859	En	4.8964	3.76756	13.6191	1.48286e-10	2.28035e-09
ENSG00000280118	En	5.93824	3.76584	13.6029	2.38171e-11	5.5447e-10
ENSG00000166897	En	11.0625	3.76437	13.589	1.27495e-11	3.45806e-10
ENSG00000164270	En	7.4297	3.76411	13.5865	8.12256e-11	1.39614e-09
ENSG00000233928	En	4.43733	3.76093	13.5566	4.41526e-11	9.08951e-10
ENSG00000089558	En	7.23096	3.76073	13.5547	6.77275e-12	2.3238e-10
ENSG00000144596	En	9.06572	3.75535	13.5043	4.41526e-11	9.08951e-10
ENSG00000172987	En	7.51402	3.75225	13.4753	1.84653e-07	5.04761e-07
ENSG00000211574	En	7.25028	3.75219	13.4748	4.82973e-10	6.13926e-09
ENSG00000168952	En	10.7535	3.75132	13.4667	6.77275e-12	2.3238e-10
ENSG00000147432	En	4.3705	3.75072	13.4611	1.27495e-11	3.45806e-10
ENSG00000134765	En	4.58667	3.75	13.4544	1.26212e-09	1.43859e-08
ENSG00000242082	En	5.79687	3.74985	13.4529	2.38171e-11	5.5447e-10
ENSG00000188124	En	4.81385	3.74868	13.4421	6.77275e-12	2.3238e-10
ENSG00000248441	En	7.84229	3.74808	13.4365	6.77275e-12	2.3238e-10
ENSG00000167889	En	11.3408	3.74721	13.4283	3.57033e-12	2.3238e-10
ENSG00000130477	En	13.4718	3.74505	13.4082	3.57033e-12	2.3238e-10
ENSG00000187080	En	5.02605	3.74427	13.401	4.82973e-10	6.13926e-09
ENSG00000078725	En	11.1425	3.7425	13.3846	4.41526e-11	9.08951e-10
ENSG00000021645	En	12.9467	3.74154	13.3757	6.77275e-12	2.3238e-10
ENSG00000257950	En	5.46421	3.74026	13.3638	6.77275e-12	2.3238e-10
ENSG00000257829	En	4.75833	3.7389	13.3512	2.38171e-11	5.5447e-10
ENSG00000179841	En	11.0085	3.73788	13.3418	6.77275e-12	2.3238e-10
ENSG00000259946	En	7.27044	3.73687	13.3325	2.38171e-11	5.5447e-10
ENSG00000125814	En	13.7279	3.73484	13.3137	6.77275e-12	2.3238e-10
ENSG00000128254	En	6.01823	3.73451	13.3107	1.27495e-11	3.45806e-10
ENSG00000155980	En	15.1036	3.73317	13.2983	1.27495e-11	3.45806e-10
ENSG00000165568	En	7.4428	3.72997	13.2688	6.77275e-12	2.3238e-10
ENSG00000224222	En	5.00981	3.72996	13.2687	8.12256e-11	1.39614e-09
ENSG00000283445	En	4.37084	3.72874	13.2575	1.21432e-10	1.99715e-09
ENSG00000165152	En	11.1629	3.72873	13.2574	6.77275e-12	2.3238e-10
ENSG00000162621	En	5.4089	3.72266	13.2018	6.77275e-12	2.3238e-10
ENSG00000228353	En	4.07045	3.72074	13.1842	6.77275e-12	2.3238e-10
ENSG00000138759	En	10.813	3.71981	13.1757	1.27495e-11	3.45806e-10
ENSG00000166342	En	10.6157	3.71883	13.1668	1.27495e-11	3.45806e-10
ENSG00000115616	En	6.56237	3.71868	13.1654	2.38171e-11	5.5447e-10
ENSG00000265787	En	4.38688	3.71618	13.1426	1.48286e-10	2.28035e-09
ENSG00000186862	En	8.44736	3.71567	13.1379	6.77275e-12	2.3238e-10
ENSG00000261502	En	4.50175	3.71532	13.1348	1.27495e-11	3.45806e-10
ENSG00000264515	En	6.11495	3.71511	13.1328	8.12256e-11	1.39614e-09
ENSG00000150556	En	5.4684	3.71348	13.118	4.41526e-11	9.08951e-10
ENSG00000122375	En	4.99687	3.71248	13.1089	8.12256e-11	1.39614e-09
ENSG00000279146	En	5.81759	3.70995	13.086	8.12256e-11	1.39614e-09
ENSG00000165621	En	4.88572	3.70977	13.0844	8.12256e-11	1.39614e-09
ENSG00000237517	En	10.3974	3.70928	13.0799	3.57033e-12	2.3238e-10
ENSG00000268297	En	4.85168	3.70789	13.0673	2.68644e-10	3.74047e-09
ENSG00000178235	En	11.0336	3.70757	13.0644	3.57033e-12	2.3238e-10
ENSG00000165868	En	12.7933	3.7031	13.024	6.77275e-12	2.3238e-10
ENSG00000241956	En	6.45138	3.70307	13.0237	4.82973e-10	6.13926e-09
ENSG00000078053	En	11.9959	3.70097	13.0048	6.77275e-12	2.3238e-10
ENSG00000152595	En	6.91474	3.69823	12.9801	1.84653e-07	5.04761e-07
ENSG00000184611	En	10.39	3.69818	12.9796	6.77275e-12	2.3238e-10
ENSG00000229618	En	7.29915	3.69425	12.9443	4.82973e-10	6.13926e-09
ENSG00000174951	En	7.52987	3.69087	12.914	3.57033e-12	2.3238e-10
ENSG00000274114	En	5.75368	3.69078	12.9133	3.57033e-12	2.3238e-10
ENSG00000197360	En	6.51874	3.68795	12.8879	4.82973e-10	6.13926e-09
ENSG00000112706	En	4.41216	3.68776	12.8863	8.12256e-11	1.39614e-09
ENSG00000139220	En	12.4855	3.68771	12.8858	3.57033e-12	2.3238e-10
ENSG00000203809	En	4.26539	3.68731	12.8823	1.27495e-11	3.45806e-10
ENSG00000161249	En	6.82798	3.68698	12.8793	1.27495e-11	3.45806e-10
ENSG00000150361	En	5.69815	3.68667	12.8765	4.82973e-10	6.13926e-09
ENSG00000106089	En	11.3864	3.6854	12.8652	6.77275e-12	2.3238e-10
ENSG00000006016	En	8.2978	3.68401	12.8528	1.48286e-10	2.28035e-09
ENSG00000201969	En	5.51139	3.68221	12.8367	2.38171e-11	5.5447e-10
ENSG00000155886	En	13.6817	3.68136	12.8292	6.77275e-12	2.3238e-10
ENSG00000184933	En	5.19444	3.67954	12.813	2.20557e-10	3.25302e-09
ENSG00000272515	En	5.16549	3.67772	12.7969	3.57033e-12	2.3238e-10
ENSG00000201992	En	4.76278	3.67711	12.7915	6.77275e-12	2.3238e-10
ENSG00000255929	En	5.92177	3.67555	12.7777	6.77275e-12	2.3238e-10
ENSG00000225449	En	5.9131	3.67397	12.7637	8.61668e-10	1.01265e-08
ENSG00000169116	En	11.6075	3.67192	12.7456	3.57033e-12	2.3238e-10
ENSG00000174460	En	9.17707	3.66922	12.7217	4.41526e-11	9.08951e-10
ENSG00000223812	En	6.75845	3.66783	12.7095	1.84653e-07	5.04761e-07
ENSG00000267665	En	5.50401	3.66404	12.6761	2.38171e-11	5.5447e-10
ENSG00000064218	En	4.28992	3.66326	12.6693	8.12256e-11	1.39614e-09
ENSG00000135709	En	13.6538	3.66303	12.6672	6.77275e-12	2.3238e-10
ENSG00000243813	En	5.81436	3.66253	12.6629	2.20557e-10	3.25302e-09
ENSG00000011677	En	10.1206	3.66239	12.6617	6.77275e-12	2.3238e-10
ENSG00000247317	En	7.20701	3.65979	12.6388	6.77275e-12	2.3238e-10
ENSG00000155265	En	10.4727	3.65912	12.6329	6.77275e-12	2.3238e-10
ENSG00000104369	En	9.44066	3.65909	12.6327	6.77275e-12	2.3238e-10
ENSG00000236823	En	3.85311	3.65704	12.6148	3.57033e-12	2.3238e-10
ENSG00000180720	En	7.29828	3.65585	12.6043	3.57033e-12	2.3238e-10
ENSG00000235296	En	5.41786	3.65288	12.5784	3.57033e-12	2.3238e-10
ENSG00000249109	En	4.48279	3.65148	12.5663	7.9612e-08	4.30096e-07
ENSG00000255041	En	4.11332	3.64919	12.5463	1.27495e-11	3.45806e-10
ENSG00000272078	En	4.53233	3.64828	12.5384	1.27495e-11	3.45806e-10
ENSG00000173452	En	8.64414	3.64522	12.5118	4.41526e-11	9.08951e-10
ENSG00000259905	En	6.88198	3.64213	12.485	8.61668e-10	1.01265e-08
ENSG00000172031	En	8.31276	3.64188	12.4829	3.57033e-12	2.3238e-10
ENSG00000279202	En	5.16433	3.64069	12.4726	3.97537e-10	5.34001e-09
ENSG00000283162	En	5.36538	3.63598	12.432	4.41526e-11	9.08951e-10
ENSG00000204653	En	7.25389	3.6359	12.4313	1.27495e-11	3.45806e-10
ENSG00000271824	En	4.76063	3.63515	12.4248	2.82043e-08	2.26017e-07
ENSG00000257556	En	5.12996	3.63333	12.4092	6.77275e-12	2.3238e-10
ENSG00000226287	En	5.87451	3.6317	12.3951	3.57033e-12	2.3238e-10
ENSG00000179477	En	4.63384	3.62977	12.3786	6.77275e-12	2.3238e-10
ENSG00000236268	En	4.30807	3.62824	12.3654	1.48286e-10	2.28035e-09
ENSG00000174332	En	6.86156	3.6278	12.3616	1.48286e-10	2.28035e-09
ENSG00000100321	En	13.2617	3.62555	12.3424	3.57033e-12	2.3238e-10
ENSG00000231764	En	10.8189	3.62548	12.3418	3.9996e-08	3.0806e-07
ENSG00000163673	En	7.1168	3.6247	12.3351	2.38171e-11	5.5447e-10
ENSG00000224825	En	5.50949	3.62441	12.3326	2.38171e-11	5.5447e-10
ENSG00000110427	En	13.4622	3.62321	12.3224	3.57033e-12	2.3238e-10
ENSG00000271474	En	6.9794	3.62303	12.3209	3.57033e-12	2.3238e-10
ENSG00000153933	En	10.8774	3.62092	12.3028	6.77275e-12	2.3238e-10
ENSG00000251408	En	5.24815	3.6207	12.301	1.27495e-11	3.45806e-10
ENSG00000063180	En	11.8223	3.62022	12.2969	1.27495e-11	3.45806e-10
ENSG00000187902	En	10.4207	3.61995	12.2946	1.27495e-11	3.45806e-10
ENSG00000210100	En	8.85367	3.61966	12.2921	6.77275e-12	2.3238e-10
ENSG00000283366	En	6.44169	3.61649	12.2651	6.77275e-12	2.3238e-10
ENSG00000279543	En	5.3291	3.61631	12.2636	8.12256e-11	1.39614e-09
ENSG00000158815	En	7.83712	3.61514	12.2537	1.48286e-10	2.28035e-09
ENSG00000172995	En	12.0607	3.61311	12.2364	3.57033e-12	2.3238e-10
ENSG00000133019	En	11.8556	3.61199	12.2269	1.27495e-11	3.45806e-10
ENSG00000139304	En	6.74642	3.61173	12.2248	1.48286e-10	2.28035e-09
ENSG00000143869	En	8.42916	3.61047	12.214	8.12256e-11	1.39614e-09
ENSG00000170579	En	13.258	3.61046	12.214	6.77275e-12	2.3238e-10
ENSG00000248285	En	4.60385	3.60938	12.2048	8.12256e-11	1.39614e-09
ENSG00000250986	En	6.76287	3.60512	12.1689	6.77275e-12	2.3238e-10
ENSG00000248713	En	6.07175	3.60213	12.1437	4.41526e-11	9.08951e-10
ENSG00000131398	En	10.2978	3.59597	12.0919	3.57033e-12	2.3238e-10
ENSG00000129993	En	7.65221	3.59514	12.085	6.77275e-12	2.3238e-10
ENSG00000248994	En	4.89745	3.59455	12.08	8.12256e-11	1.39614e-09
ENSG00000230246	En	3.95938	3.59385	12.0742	3.57033e-12	2.3238e-10
ENSG00000076826	En	9.28593	3.593	12.067	6.77275e-12	2.3238e-10
ENSG00000228206	En	4.5609	3.59111	12.0513	6.77275e-12	2.3238e-10
ENSG00000177133	En	8.74518	3.59029	12.0444	2.68644e-10	3.74047e-09
ENSG00000214244	En	5.8845	3.58863	12.0306	4.41526e-11	9.08951e-10
ENSG00000236668	En	5.24302	3.58854	12.0298	4.41526e-11	9.08951e-10
ENSG00000177459	En	4.82571	3.58603	12.0089	6.77275e-12	2.3238e-10
ENSG00000006071	En	10.5694	3.58478	11.9985	6.77275e-12	2.3238e-10
ENSG00000254487	En	4.32925	3.58396	11.9916	8.61668e-10	1.01265e-08
ENSG00000204314	En	9.41194	3.58248	11.9794	3.57033e-12	2.3238e-10
ENSG00000184524	En	11.4205	3.58142	11.9706	3.57033e-12	2.3238e-10
ENSG00000138311	En	12.1781	3.57887	11.9494	6.77275e-12	2.3238e-10
ENSG00000203900	En	5.05781	3.57682	11.9325	1.27495e-11	3.45806e-10
ENSG00000274767	En	5.53224	3.57581	11.9241	2.38171e-11	5.5447e-10
ENSG00000182566	En	4.76354	3.5752	11.9191	4.41526e-11	9.08951e-10
ENSG00000224227	En	4.65628	3.57487	11.9164	2.22314e-09	2.35512e-08
ENSG00000177301	En	13.6359	3.57483	11.916	3.57033e-12	2.3238e-10
ENSG00000107593	En	6.6019	3.5741	11.91	4.41526e-11	9.08951e-10
ENSG00000226454	En	4.99359	3.57394	11.9087	1.27495e-11	3.45806e-10
ENSG00000196876	En	13.473	3.5739	11.9083	3.57033e-12	2.3238e-10
ENSG00000183036	En	7.94127	3.5734	11.9042	2.38171e-11	5.5447e-10
ENSG00000200680	En	5.07619	3.57093	11.8838	1.27495e-11	3.45806e-10
ENSG00000135447	En	8.32616	3.57032	11.8788	1.27495e-11	3.45806e-10
ENSG00000229359	En	4.90316	3.56946	11.8717	2.68644e-10	3.74047e-09
ENSG00000242614	En	4.58227	3.56788	11.8587	1.52555e-09	1.67936e-08
ENSG00000163624	En	10.3404	3.56718	11.853	2.38171e-11	5.5447e-10
ENSG00000164796	En	11.836	3.56655	11.8478	1.52555e-09	1.67936e-08
ENSG00000091482	En	4.29453	3.56595	11.8429	4.41526e-11	9.08951e-10
ENSG00000246363	En	5.77638	3.56206	11.811	8.61668e-10	1.01265e-08
ENSG00000260941	En	6.25232	3.56193	11.81	6.77275e-12	2.3238e-10
ENSG00000273372	En	5.61166	3.56182	11.8091	1.52555e-09	1.67936e-08
ENSG00000230398	En	4.37965	3.56108	11.8029	8.61668e-10	1.01265e-08
ENSG00000008735	En	12.2002	3.561	11.8023	3.57033e-12	2.3238e-10
ENSG00000215875	En	4.44313	3.56024	11.7961	4.41526e-11	9.08951e-10
ENSG00000007402	En	9.19304	3.56	11.7942	3.57033e-12	2.3238e-10
ENSG00000231633	En	4.50945	3.55959	11.7908	8.12256e-11	1.39614e-09
ENSG00000151150	En	14.1204	3.55945	11.7896	3.57033e-12	2.3238e-10
ENSG00000175352	En	10.8256	3.5589	11.7852	2.38171e-11	5.5447e-10
ENSG00000283384	En	4.70128	3.55688	11.7687	6.77275e-12	2.3238e-10
ENSG00000106976	En	14.0498	3.55525	11.7554	3.57033e-12	2.3238e-10
ENSG00000252396	En	4.47828	3.55524	11.7553	2.22314e-09	2.35512e-08
ENSG00000273312	En	5.49587	3.5551	11.7542	1.48286e-10	2.28035e-09
ENSG00000131969	En	6.9221	3.55463	11.7503	4.41526e-11	9.08951e-10
ENSG00000091536	En	7.86984	3.55337	11.7401	3.57033e-12	2.3238e-10
ENSG00000169891	En	12.355	3.55136	11.7237	6.77275e-12	2.3238e-10
ENSG00000167178	En	8.68472	3.55012	11.7136	4.82973e-10	6.13926e-09
ENSG00000137252	En	4.01168	3.54862	11.7015	6.77275e-12	2.3238e-10
ENSG00000184349	En	9.98411	3.54528	11.6744	3.57033e-12	2.3238e-10
ENSG00000129159	En	11.3796	3.54478	11.6704	3.57033e-12	2.3238e-10
ENSG00000267506	En	7.42501	3.54395	11.6636	8.12256e-11	1.39614e-09
ENSG00000279554	En	4.93003	3.53966	11.629	4.41526e-11	9.08951e-10
ENSG00000089250	En	9.39234	3.53887	11.6226	8.12256e-11	1.39614e-09
ENSG00000119973	En	6.15636	3.53556	11.5961	4.67315e-09	4.49585e-08
ENSG00000175985	En	6.66599	3.53428	11.5857	6.77275e-12	2.3238e-10
ENSG00000187672	En	11.9163	3.53375	11.5815	6.77275e-12	2.3238e-10
ENSG00000158220	En	8.97565	3.53332	11.5781	3.57033e-12	2.3238e-10
ENSG00000131771	En	10.9087	3.53264	11.5726	1.27495e-11	3.45806e-10
ENSG00000265015	En	4.54914	3.53221	11.5691	4.41526e-11	9.08951e-10
ENSG00000172794	En	8.57638	3.53209	11.5682	3.57033e-12	2.3238e-10
ENSG00000101210	En	13.075	3.5314	11.5627	3.57033e-12	2.3238e-10
ENSG00000206795	En	4.14256	3.52729	11.5298	6.77275e-12	2.3238e-10
ENSG00000185133	En	8.47678	3.52445	11.5071	3.57033e-12	2.3238e-10
ENSG00000171759	En	7.12669	3.52406	11.504	2.38171e-11	5.5447e-10
ENSG00000237492	En	4.52951	3.52402	11.5037	1.52555e-09	1.67936e-08
ENSG00000256581	En	4.26255	3.5237	11.5011	6.77275e-12	2.3238e-10
ENSG00000186094	En	9.48711	3.5214	11.4827	6.77275e-12	2.3238e-10
ENSG00000162782	En	6.18287	3.51713	11.4489	6.77275e-12	2.3238e-10
ENSG00000253973	En	4.56604	3.5162	11.4415	2.38171e-11	5.5447e-10
ENSG00000160716	En	10.6847	3.51605	11.4403	6.77275e-12	2.3238e-10
ENSG00000180155	En	12.3968	3.51599	11.4398	3.57033e-12	2.3238e-10
ENSG00000185053	En	6.31587	3.51301	11.4162	2.6803e-09	2.74733e-08
ENSG00000167971	En	11.4014	3.51216	11.4095	6.77275e-12	2.3238e-10
ENSG00000122025	En	6.92142	3.50956	11.3889	3.97537e-10	5.34001e-09
ENSG00000198915	En	10.0105	3.50878	11.3828	1.27495e-11	3.45806e-10
ENSG00000135324	En	8.91885	3.50811	11.3775	4.41526e-11	9.08951e-10
ENSG00000072858	En	9.88398	3.50369	11.3427	1.27495e-11	3.45806e-10
ENSG00000251450	En	5.02476	3.5028	11.3357	1.27495e-11	3.45806e-10
ENSG00000108018	En	10.8222	3.50263	11.3344	6.77275e-12	2.3238e-10
ENSG00000228391	En	4.21401	3.50244	11.3328	4.82973e-10	6.13926e-09
ENSG00000266456	En	4.61178	3.49771	11.2957	8.61668e-10	1.01265e-08
ENSG00000242428	En	4.59145	3.49762	11.2951	4.82973e-10	6.13926e-09
ENSG00000260163	En	5.12982	3.49663	11.2873	4.41526e-11	9.08951e-10
ENSG00000173868	En	5.85186	3.49489	11.2737	1.27495e-11	3.45806e-10
ENSG00000210112	En	9.1441	3.49304	11.2593	4.41526e-11	9.08951e-10
ENSG00000237684	En	3.96239	3.49187	11.2501	1.48286e-10	2.28035e-09
ENSG00000131242	En	12.7307	3.48946	11.2314	3.57033e-12	2.3238e-10
ENSG00000253248	En	3.88901	3.48929	11.23	7.11057e-10	8.72478e-09
ENSG00000198822	En	10.7964	3.48904	11.2281	6.77275e-12	2.3238e-10
ENSG00000188191	En	12.8393	3.4877	11.2176	3.57033e-12	2.3238e-10
ENSG00000280196	En	4.01371	3.48641	11.2077	2.38171e-11	5.5447e-10
ENSG00000283982	En	6.60149	3.48626	11.2065	2.68644e-10	3.74047e-09
ENSG00000165899	En	9.17287	3.48592	11.2039	6.77275e-12	2.3238e-10
ENSG00000133101	En	7.31835	3.48073	11.1636	2.38171e-11	5.5447e-10
ENSG00000082293	En	8.67479	3.4785	11.1464	2.68644e-10	3.74047e-09
ENSG00000113889	En	3.67224	3.47784	11.1413	2.38171e-11	5.5447e-10
ENSG00000104833	En	12.8397	3.47593	11.1265	2.38171e-11	5.5447e-10
ENSG00000200869	En	4.37866	3.47441	11.1148	1.48286e-10	2.28035e-09
ENSG00000260658	En	3.99539	3.47309	11.1046	8.12256e-11	1.39614e-09
ENSG00000249937	En	4.9631	3.47262	11.101	1.52555e-09	1.67936e-08
ENSG00000139970	En	13.6416	3.46866	11.0706	6.77275e-12	2.3238e-10
ENSG00000224848	En	5.88679	3.46857	11.0699	6.77275e-12	2.3238e-10
ENSG00000275340	En	5.25173	3.46791	11.0648	8.12256e-11	1.39614e-09
ENSG00000132429	En	7.31881	3.46571	11.048	2.68644e-10	3.74047e-09
ENSG00000166863	En	6.45566	3.46533	11.0451	2.68644e-10	3.74047e-09
ENSG00000237250	En	3.60822	3.46194	11.0192	6.77275e-12	2.3238e-10
ENSG00000267034	En	7.19359	3.46173	11.0175	1.27495e-11	3.45806e-10
ENSG00000231272	En	4.50462	3.46066	11.0094	8.0855e-09	7.27952e-08
ENSG00000230725	En	4.05567	3.4605	11.0082	1.27495e-11	3.45806e-10
ENSG00000172568	En	7.39885	3.46029	11.0066	1.38827e-08	1.18177e-07
ENSG00000278518	En	4.01868	3.46006	11.0048	8.12256e-11	1.39614e-09
ENSG00000196872	En	11.1334	3.45962	11.0014	6.77275e-12	2.3238e-10
ENSG00000188729	En	5.6711	3.45849	10.9928	5.65246e-08	4.24002e-07
ENSG00000257880	En	5.55825	3.45715	10.9826	1.48286e-10	2.28035e-09
ENSG00000150594	En	7.26598	3.45343	10.9544	4.41526e-11	9.08951e-10
ENSG00000139287	En	5.55325	3.45246	10.947	4.41526e-11	9.08951e-10
ENSG00000258986	En	9.63721	3.45205	10.9439	3.57033e-12	2.3238e-10
ENSG00000145147	En	11.1276	3.45123	10.9376	8.12256e-11	1.39614e-09
ENSG00000256420	En	4.56681	3.45091	10.9352	2.68644e-10	3.74047e-09
ENSG00000077264	En	12.6227	3.45049	10.932	1.27495e-11	3.45806e-10
ENSG00000020129	En	13.6943	3.44954	10.9248	3.57033e-12	2.3238e-10
ENSG00000120049	En	10.4844	3.44856	10.9174	6.77275e-12	2.3238e-10
ENSG00000242593	En	5.76141	3.44792	10.9126	2.68644e-10	3.74047e-09
ENSG00000173826	En	4.62156	3.44785	10.912	3.57033e-12	2.3238e-10
ENSG00000107864	En	11.8858	3.44691	10.9049	6.77275e-12	2.3238e-10
ENSG00000233542	En	5.043	3.44285	10.8743	4.41526e-11	9.08951e-10
ENSG00000182050	En	10.5621	3.44237	10.8706	1.98214e-08	1.63674e-07
ENSG00000099308	En	12.9241	3.44205	10.8683	3.57033e-12	2.3238e-10
ENSG00000213760	En	10.9774	3.44095	10.8599	6.77275e-12	2.3238e-10
ENSG00000187103	En	4.17911	3.43937	10.8481	1.48286e-10	2.28035e-09
ENSG00000233204	En	5.03803	3.43795	10.8374	2.38171e-11	5.5447e-10
ENSG00000260581	En	4.71309	3.43655	10.8269	1.27495e-11	3.45806e-10
ENSG00000255910	En	5.36902	3.43642	10.826	4.41526e-11	9.08951e-10
ENSG00000181211	En	7.42942	3.43598	10.8226	4.82973e-10	6.13926e-09
ENSG00000089847	En	10.2091	3.43565	10.8201	3.57033e-12	2.3238e-10
ENSG00000057593	En	5.19515	3.43557	10.8196	8.12256e-11	1.39614e-09
ENSG00000183248	En	9.0048	3.43483	10.814	1.27495e-11	3.45806e-10
ENSG00000200593	En	4.56346	3.43268	10.7979	8.61668e-10	1.01265e-08
ENSG00000270863	En	6.56457	3.43042	10.781	1.27495e-11	3.45806e-10
ENSG00000130558	En	13.4845	3.42985	10.7768	1.27495e-11	3.45806e-10
ENSG00000186854	En	7.89416	3.42727	10.7575	1.27495e-11	3.45806e-10
ENSG00000107242	En	9.58192	3.42716	10.7567	3.57033e-12	2.3238e-10
ENSG00000243516	En	4.18923	3.42693	10.755	2.38171e-11	5.5447e-10
ENSG00000256542	En	4.42509	3.42688	10.7546	4.41526e-11	9.08951e-10
ENSG00000279050	En	10.1404	3.42575	10.7461	2.38171e-11	5.5447e-10
ENSG00000186907	En	8.17933	3.42473	10.7386	2.38171e-11	5.5447e-10
ENSG00000050628	En	6.63545	3.42439	10.736	4.92719e-07	1.30133e-06
ENSG00000269387	En	4.09725	3.42434	10.7357	6.77275e-12	2.3238e-10
ENSG00000277200	En	8.24283	3.42388	10.7322	1.27495e-11	3.45806e-10
ENSG00000279387	En	5.86227	3.42307	10.7262	3.02791e-07	8.13218e-07
ENSG00000133519	En	7.50983	3.42291	10.725	1.27495e-11	3.45806e-10
ENSG00000235961	En	8.34906	3.42227	10.7203	3.57033e-12	2.3238e-10
ENSG00000079101	En	6.95406	3.4218	10.7168	4.41526e-11	9.08951e-10
ENSG00000149527	En	10.2097	3.41823	10.6903	3.57033e-12	2.3238e-10
ENSG00000067606	En	11.3774	3.41732	10.6836	6.77275e-12	2.3238e-10
ENSG00000226620	En	3.84709	3.4157	10.6715	2.68644e-10	3.74047e-09
ENSG00000174403	En	5.9157	3.41536	10.669	8.61668e-10	1.01265e-08
ENSG00000151090	En	12.0828	3.41508	10.667	3.57033e-12	2.3238e-10
ENSG00000177182	En	9.49234	3.41474	10.6645	1.27495e-11	3.45806e-10
ENSG00000179774	En	5.06876	3.41368	10.6566	8.12256e-11	1.39614e-09
ENSG00000187135	En	8.71063	3.41326	10.6535	4.82973e-10	6.13926e-09
ENSG00000140519	En	6.52161	3.40875	10.6203	1.27495e-11	3.45806e-10
ENSG00000263551	En	4.47214	3.40854	10.6188	1.27495e-11	3.45806e-10
ENSG00000245384	En	5.67467	3.4081	10.6155	1.27495e-11	3.45806e-10
ENSG00000253686	En	4.40147	3.40803	10.615	8.0855e-09	7.27952e-08
ENSG00000159409	En	10.2212	3.40715	10.6085	1.27495e-11	3.45806e-10
ENSG00000205212	En	5.11834	3.40458	10.5896	8.61668e-10	1.01265e-08
ENSG00000228021	En	4.08808	3.39355	10.509	3.97537e-10	5.34001e-09
ENSG00000165300	En	11.8307	3.39353	10.5088	6.77275e-12	2.3238e-10
ENSG00000233936	En	3.95837	3.39307	10.5055	2.68644e-10	3.74047e-09
ENSG00000242866	En	5.08087	3.39307	10.5055	2.68644e-10	3.74047e-09
ENSG00000278873	En	6.93517	3.39259	10.502	8.12256e-11	1.39614e-09
ENSG00000117245	En	8.5286	3.3914	10.4933	3.57033e-12	2.3238e-10
ENSG00000182329	En	6.73854	3.39029	10.4852	1.48286e-10	2.28035e-09
ENSG00000116661	En	10.5584	3.38703	10.4616	2.38171e-11	5.5447e-10
ENSG00000225953	En	7.3349	3.38276	10.4306	3.57033e-12	2.3238e-10
ENSG00000249645	En	4.1528	3.38233	10.4275	2.38171e-11	5.5447e-10
ENSG00000184347	En	10.147	3.38206	10.4256	2.38171e-11	5.5447e-10
ENSG00000279619	En	5.73004	3.38148	10.4214	1.52555e-09	1.67936e-08
ENSG00000273540	En	6.72738	3.38137	10.4206	1.52555e-09	1.67936e-08
ENSG00000229268	En	3.87444	3.38009	10.4114	1.26212e-09	1.43859e-08
ENSG00000070388	En	5.5225	3.37987	10.4098	6.77275e-12	2.3238e-10
ENSG00000154065	En	8.86473	3.3798	10.4093	3.57033e-12	2.3238e-10
ENSG00000003137	En	9.24576	3.37647	10.3853	2.38171e-11	5.5447e-10
ENSG00000283025	En	4.08779	3.37619	10.3833	1.48286e-10	2.28035e-09
ENSG00000233723	En	7.84651	3.37567	10.3795	6.77275e-12	2.3238e-10
ENSG00000114656	En	6.76224	3.37392	10.3669	3.57033e-12	2.3238e-10
ENSG00000184160	En	6.36361	3.37333	10.3627	1.27495e-11	3.45806e-10
ENSG00000178015	En	5.14725	3.37312	10.3612	1.48286e-10	2.28035e-09
ENSG00000185823	En	5.60309	3.36991	10.3382	4.67315e-09	4.49585e-08
ENSG00000273164	En	4.83516	3.36974	10.337	2.38171e-11	5.5447e-10
ENSG00000188385	En	10.2348	3.36504	10.3033	1.27495e-11	3.45806e-10
ENSG00000279678	En	4.74691	3.36486	10.3021	4.82973e-10	6.13926e-09
ENSG00000284610	En	6.78069	3.36339	10.2915	3.57033e-12	2.3238e-10
ENSG00000135333	En	9.80591	3.36305	10.2891	2.38171e-11	5.5447e-10
ENSG00000274727	En	3.93877	3.361	10.2745	8.12256e-11	1.39614e-09
ENSG00000258636	En	5.50517	3.36001	10.2675	2.68644e-10	3.74047e-09
ENSG00000256925	En	7.22004	3.35912	10.2611	3.57033e-12	2.3238e-10
ENSG00000253357	En	5.05968	3.35882	10.259	2.36543e-08	1.91497e-07
ENSG00000095932	En	4.73718	3.35798	10.2531	2.68644e-10	3.74047e-09
ENSG00000149054	En	6.39564	3.35695	10.2457	6.77275e-12	2.3238e-10
ENSG00000115598	En	5.88914	3.35676	10.2444	6.77275e-12	2.3238e-10
ENSG00000188580	En	9.83828	3.35444	10.2279	8.61668e-10	1.01265e-08
ENSG00000159247	En	4.29912	3.35413	10.2257	2.68644e-10	3.74047e-09
ENSG00000145990	En	12.5832	3.35044	10.1996	6.77275e-12	2.3238e-10
ENSG00000114279	En	12.4576	3.35035	10.1989	3.57033e-12	2.3238e-10
ENSG00000162494	En	4.42524	3.34851	10.186	3.88601e-09	3.84317e-08
ENSG00000132359	En	11.8826	3.3472	10.1767	3.57033e-12	2.3238e-10
ENSG00000177679	En	10.2087	3.34657	10.1723	6.77275e-12	2.3238e-10
ENSG00000038295	En	7.50209	3.34607	10.1688	8.12256e-11	1.39614e-09
ENSG00000163013	En	12.1959	3.34398	10.154	3.57033e-12	2.3238e-10
ENSG00000226762	En	3.83043	3.34268	10.1449	1.27495e-11	3.45806e-10
ENSG00000170231	En	5.40994	3.34104	10.1333	4.41526e-11	9.08951e-10
ENSG00000177181	En	11.0457	3.33978	10.1245	3.57033e-12	2.3238e-10
ENSG00000277883	En	5.53966	3.33952	10.1227	2.38171e-11	5.5447e-10
ENSG00000267651	En	5.76624	3.33935	10.1215	1.48286e-10	2.28035e-09
ENSG00000235716	En	4.04278	3.33857	10.116	6.77275e-12	2.3238e-10
ENSG00000139190	En	11.2321	3.33699	10.1049	3.57033e-12	2.3238e-10
ENSG00000261553	En	8.16864	3.33511	10.0918	4.41526e-11	9.08951e-10
ENSG00000199833	En	4.82764	3.33404	10.0843	1.48286e-10	2.28035e-09
ENSG00000258536	En	4.24294	3.33393	10.0835	7.11057e-10	8.72478e-09
ENSG00000122254	En	8.68035	3.33378	10.0825	2.36543e-08	1.91497e-07
ENSG00000281937	En	5.17491	3.33292	10.0765	4.82973e-10	6.13926e-09
ENSG00000130822	En	9.9987	3.33267	10.0748	6.77275e-12	2.3238e-10
ENSG00000105711	En	11.1407	3.33007	10.0566	3.57033e-12	2.3238e-10
ENSG00000008086	En	13.0679	3.32865	10.0467	6.77275e-12	2.3238e-10
ENSG00000224830	En	4.39591	3.32856	10.0461	4.82973e-10	6.13926e-09
ENSG00000072133	En	9.34683	3.32774	10.0404	1.27495e-11	3.45806e-10
ENSG00000116299	En	10.0819	3.32647	10.0316	6.77275e-12	2.3238e-10
ENSG00000275088	En	3.95519	3.3259	10.0276	1.48286e-10	2.28035e-09
ENSG00000185046	En	12.4624	3.32474	10.0195	6.77275e-12	2.3238e-10
ENSG00000254498	En	4.2382	3.32324	10.0091	4.41526e-11	9.08951e-10
ENSG00000279739	En	5.01008	3.32291	10.0068	4.67315e-09	4.49585e-08
ENSG00000104059	En	9.50151	3.32249	10.0039	3.57033e-12	2.3238e-10
ENSG00000185070	En	12.5977	3.3211	9.99425	6.77275e-12	2.3238e-10
ENSG00000176204	En	10.9236	3.31983	9.98546	6.77275e-12	2.3238e-10
ENSG00000180139	En	8.00923	3.31946	9.98287	6.77275e-12	2.3238e-10
ENSG00000013293	En	11.6263	3.31922	9.98128	2.68644e-10	3.74047e-09
ENSG00000150672	En	13.2152	3.31815	9.97388	6.77275e-12	2.3238e-10
ENSG00000149269	En	12.9893	3.31728	9.96783	3.57033e-12	2.3238e-10
ENSG00000145075	En	7.18595	3.31648	9.96233	6.77275e-12	2.3238e-10
ENSG00000238276	En	4.35214	3.31552	9.9557	4.82973e-10	6.13926e-09
ENSG00000248115	En	4.31126	3.31442	9.94808	1.26212e-09	1.43859e-08
ENSG00000212428	En	4.84865	3.31022	9.91921	4.41526e-11	9.08951e-10
ENSG00000243902	En	5.80683	3.30943	9.91377	4.41526e-11	9.08951e-10
ENSG00000120053	En	11.9657	3.30877	9.90918	6.77275e-12	2.3238e-10
ENSG00000213023	En	9.09372	3.3068	9.89566	3.57033e-12	2.3238e-10
ENSG00000226519	En	3.79034	3.3049	9.88264	1.27495e-11	3.45806e-10
ENSG00000274376	En	6.04528	3.30341	9.87245	6.77275e-12	2.3238e-10
ENSG00000259153	En	6.27743	3.30241	9.86563	2.38171e-11	5.5447e-10
ENSG00000225554	En	5.2873	3.30214	9.8638	6.77275e-12	2.3238e-10
ENSG00000161509	En	9.3586	3.30122	9.85748	4.41526e-11	9.08951e-10
ENSG00000258794	En	4.078	3.2992	9.84371	2.68644e-10	3.74047e-09
ENSG00000268038	En	3.58005	3.29917	9.84351	2.38171e-11	5.5447e-10
ENSG00000166793	En	9.6973	3.29863	9.83982	3.57033e-12	2.3238e-10
ENSG00000169744	En	11.4993	3.29836	9.83798	3.57033e-12	2.3238e-10
ENSG00000270112	En	7.28647	3.29696	9.82839	3.57033e-12	2.3238e-10
ENSG00000235663	En	5.56138	3.29576	9.82023	1.27495e-11	3.45806e-10
ENSG00000204092	En	4.79759	3.29573	9.82008	1.26212e-09	1.43859e-08
ENSG00000173898	En	13.1406	3.29489	9.81432	6.77275e-12	2.3238e-10
ENSG00000258240	En	4.28241	3.29338	9.80404	3.9996e-08	3.0806e-07
ENSG00000278654	En	5.14138	3.29202	9.7948	6.77275e-12	2.3238e-10
ENSG00000121769	En	9.85689	3.29173	9.79288	1.27495e-11	3.45806e-10
ENSG00000212380	En	5.44058	3.28902	9.77451	4.41526e-11	9.08951e-10
ENSG00000279305	En	3.96485	3.28848	9.77081	4.82973e-10	6.13926e-09
ENSG00000168314	En	11.7163	3.28745	9.76384	1.84653e-07	5.04761e-07
ENSG00000162456	En	3.92176	3.28401	9.74062	8.12256e-11	1.39614e-09
ENSG00000162374	En	11.5857	3.28251	9.73047	6.77275e-12	2.3238e-10
ENSG00000274659	En	3.66277	3.2794	9.70954	8.12256e-11	1.39614e-09
ENSG00000133665	En	4.57939	3.27937	9.70932	8.61668e-10	1.01265e-08
ENSG00000225783	En	13.9695	3.27839	9.70271	3.57033e-12	2.3238e-10
ENSG00000179292	En	9.61505	3.27707	9.69385	2.68644e-10	3.74047e-09
ENSG00000249453	En	3.74629	3.27549	9.68323	6.77275e-12	2.3238e-10
ENSG00000235310	En	6.42749	3.2751	9.68061	6.77275e-12	2.3238e-10
ENSG00000184613	En	13.0409	3.27466	9.67768	6.77275e-12	2.3238e-10
ENSG00000121335	En	3.84389	3.27418	9.67447	4.41526e-11	9.08951e-10
ENSG00000164236	En	11.2443	3.27274	9.6648	6.77275e-12	2.3238e-10
ENSG00000123454	En	4.49608	3.27235	9.66221	4.41526e-11	9.08951e-10
ENSG00000124191	En	7.78267	3.27202	9.66	1.27495e-11	3.45806e-10
ENSG00000204052	En	7.71812	3.27181	9.65858	3.57033e-12	2.3238e-10
ENSG00000215559	En	6.8477	3.2718	9.65849	2.79162e-05	5.01627e-05
ENSG00000172264	En	9.6305	3.27105	9.6535	6.77275e-12	2.3238e-10
ENSG00000146453	En	6.10775	3.26975	9.64477	1.27495e-11	3.45806e-10
ENSG00000196353	En	10.0736	3.26947	9.64292	4.67315e-09	4.49585e-08
ENSG00000223750	En	4.78867	3.26788	9.63228	2.68644e-10	3.74047e-09
ENSG00000260600	En	5.11211	3.26544	9.61605	2.6803e-09	2.74733e-08
ENSG00000170214	En	7.44442	3.26497	9.61289	1.48286e-10	2.28035e-09
ENSG00000078814	En	8.28073	3.26364	9.60402	3.57033e-12	2.3238e-10
ENSG00000253477	En	5.33292	3.26105	9.58681	4.41526e-11	9.08951e-10
ENSG00000053524	En	11.8514	3.26029	9.58177	3.57033e-12	2.3238e-10
ENSG00000176349	En	4.03338	3.25758	9.56377	2.20557e-10	3.25302e-09
ENSG00000167434	En	7.88102	3.25685	9.55894	1.48286e-10	2.28035e-09
ENSG00000202261	En	4.17718	3.25614	9.55422	4.41526e-11	9.08951e-10
ENSG00000172673	En	7.10883	3.25586	9.55237	1.48286e-10	2.28035e-09
ENSG00000232837	En	3.98593	3.2553	9.5487	1.27495e-11	3.45806e-10
ENSG00000102924	En	5.96788	3.25406	9.54047	1.0905e-06	2.80005e-06
ENSG00000160321	En	7.80249	3.25322	9.53491	7.95656e-07	2.06568e-06
ENSG00000254714	En	3.74395	3.2477	9.49853	8.12256e-11	1.39614e-09
ENSG00000249206	En	3.76088	3.24744	9.49681	1.52555e-09	1.67936e-08
ENSG00000201326	En	4.47752	3.24529	9.48263	1.27495e-11	3.45806e-10
ENSG00000088538	En	13.0573	3.24353	9.47105	3.57033e-12	2.3238e-10
ENSG00000204860	En	5.97735	3.24157	9.4582	2.68644e-10	3.74047e-09
ENSG00000034239	En	5.84488	3.24	9.44796	2.02763e-06	4.28047e-06
ENSG00000183807	En	7.07194	3.23999	9.44788	1.27495e-11	3.45806e-10
ENSG00000145808	En	7.80615	3.23885	9.44041	2.38171e-11	5.5447e-10
ENSG00000256137	En	3.92551	3.23807	9.43528	4.41526e-11	9.08951e-10
ENSG00000256995	En	5.1384	3.23753	9.43179	6.77275e-12	2.3238e-10
ENSG00000206192	En	4.09701	3.23636	9.42413	2.22314e-09	2.35512e-08
ENSG00000183092	En	9.61486	3.23618	9.42295	6.77275e-12	2.3238e-10
ENSG00000086717	En	7.45114	3.23547	9.4183	3.57033e-12	2.3238e-10
ENSG00000101298	En	12.0481	3.23507	9.41573	3.57033e-12	2.3238e-10
ENSG00000248859	En	3.87806	3.23497	9.41508	4.41526e-11	9.08951e-10
ENSG00000166510	En	7.60459	3.23403	9.4089	6.77275e-12	2.3238e-10
ENSG00000138622	En	6.93223	3.23377	9.40725	4.41526e-11	9.08951e-10
ENSG00000166603	En	4.49072	3.23173	9.39395	2.56991e-07	6.94515e-07
ENSG00000281708	En	6.62543	3.23126	9.39089	7.11057e-10	8.72478e-09
ENSG00000283213	En	4.78416	3.22991	9.38212	4.82973e-10	6.13926e-09
ENSG00000271461	En	7.06661	3.22981	9.38146	8.61668e-10	1.01265e-08
ENSG00000279663	En	5.75314	3.22743	9.36596	1.48286e-10	2.28035e-09
ENSG00000223942	En	3.71895	3.22636	9.35902	8.12256e-11	1.39614e-09
ENSG00000065621	En	8.60993	3.22398	9.34363	2.38171e-11	5.5447e-10
ENSG00000112218	En	9.12097	3.22035	9.32012	3.57033e-12	2.3238e-10
ENSG00000224050	En	5.16577	3.21834	9.30717	8.12256e-11	1.39614e-09
ENSG00000273487	En	6.21685	3.21833	9.30708	4.41526e-11	9.08951e-10
ENSG00000204950	En	7.00614	3.21751	9.30181	8.12256e-11	1.39614e-09
ENSG00000240692	En	4.2425	3.21668	9.29644	8.12256e-11	1.39614e-09
ENSG00000256847	En	4.97573	3.21598	9.29196	4.82973e-10	6.13926e-09
ENSG00000070886	En	4.93821	3.21447	9.28223	8.12256e-11	1.39614e-09
ENSG00000230707	En	5.0081	3.2122	9.26765	1.48286e-10	2.28035e-09
ENSG00000130037	En	6.31353	3.21032	9.25555	2.6803e-09	2.74733e-08
ENSG00000140323	En	10.7683	3.21003	9.25371	6.77275e-12	2.3238e-10
ENSG00000263724	En	4.07571	3.20767	9.23859	4.41526e-11	9.08951e-10
ENSG00000143674	En	8.43672	3.20701	9.23435	6.77275e-12	2.3238e-10
ENSG00000176788	En	12.5332	3.2062	9.22914	3.57033e-12	2.3238e-10
ENSG00000145911	En	8.65071	3.20445	9.21797	3.57033e-12	2.3238e-10
ENSG00000169851	En	12.5776	3.20275	9.20715	1.27495e-11	3.45806e-10
ENSG00000167210	En	5.62695	3.20242	9.20502	4.67315e-09	4.49585e-08
ENSG00000167964	En	8.57135	3.20158	9.19965	6.77275e-12	2.3238e-10
ENSG00000185615	En	8.8797	3.19937	9.18557	1.27495e-11	3.45806e-10
ENSG00000269067	En	5.89757	3.1991	9.18384	4.82973e-10	6.13926e-09
ENSG00000178947	En	10.6957	3.19895	9.1829	3.57033e-12	2.3238e-10
ENSG00000116981	En	6.86468	3.19713	9.17131	8.61668e-10	1.01265e-08
ENSG00000150995	En	13.8237	3.1953	9.15972	3.57033e-12	2.3238e-10
ENSG00000254101	En	4.55909	3.1949	9.15717	8.12256e-11	1.39614e-09
ENSG00000171303	En	8.42751	3.19436	9.15375	2.38171e-11	5.5447e-10
ENSG00000234233	En	5.48138	3.19166	9.13663	1.48286e-10	2.28035e-09
ENSG00000186867	En	4.63406	3.19165	9.13658	8.61668e-10	1.01265e-08
ENSG00000237321	En	5.80212	3.18908	9.12032	4.67315e-09	4.49585e-08
ENSG00000223963	En	5.21413	3.18597	9.10067	8.61668e-10	1.01265e-08
ENSG00000228314	En	5.18139	3.18596	9.10058	7.78767e-06	1.57681e-05
ENSG00000279117	En	11.0855	3.18448	9.09125	6.77275e-12	2.3238e-10
ENSG00000124313	En	11.6643	3.18437	9.09058	3.57033e-12	2.3238e-10
ENSG00000164512	En	5.86105	3.18393	9.08778	1.48286e-10	2.28035e-09
ENSG00000171617	En	14.8547	3.18093	9.06891	2.38171e-11	5.5447e-10
ENSG00000176244	En	9.24115	3.18018	9.06422	4.67315e-09	4.49585e-08
ENSG00000204442	En	10.5286	3.17937	9.05913	6.77275e-12	2.3238e-10
ENSG00000152669	En	5.82108	3.17708	9.04475	8.12256e-11	1.39614e-09
ENSG00000205795	En	7.11826	3.17573	9.03629	2.38171e-11	5.5447e-10
ENSG00000081803	En	11.7614	3.17455	9.02887	3.57033e-12	2.3238e-10
ENSG00000141750	En	9.96726	3.17446	9.02833	2.38171e-11	5.5447e-10
ENSG00000250137	En	3.69134	3.17306	9.01959	4.41526e-11	9.08951e-10
ENSG00000187486	En	8.59506	3.17251	9.01612	2.38171e-11	5.5447e-10
ENSG00000260953	En	3.55761	3.1724	9.01547	8.61668e-10	1.01265e-08
ENSG00000253805	En	5.20702	3.17192	9.01243	6.77275e-12	2.3238e-10
ENSG00000201907	En	4.02447	3.1714	9.0092	8.12256e-11	1.39614e-09
ENSG00000225675	En	4.48604	3.16913	8.99503	4.41526e-11	9.08951e-10
ENSG00000236948	En	3.44803	3.16899	8.99418	3.57033e-12	2.3238e-10
ENSG00000119866	En	10.238	3.16806	8.98837	6.77275e-12	2.3238e-10
ENSG00000036530	En	10.6668	3.16644	8.9783	3.57033e-12	2.3238e-10
ENSG00000218351	En	3.70351	3.16609	8.97613	2.68644e-10	3.74047e-09
ENSG00000158286	En	8.34794	3.16549	8.97236	1.27495e-11	3.45806e-10
ENSG00000176697	En	7.75541	3.16512	8.97007	4.82973e-10	6.13926e-09
ENSG00000223553	En	4.38162	3.16369	8.96118	8.0855e-09	7.27952e-08
ENSG00000268883	En	5.48417	3.16294	8.95654	8.12256e-11	1.39614e-09
ENSG00000253839	En	4.52903	3.16249	8.95373	1.52555e-09	1.67936e-08
ENSG00000167371	En	9.8854	3.15918	8.9332	3.57033e-12	2.3238e-10
ENSG00000283913	En	5.18282	3.15602	8.91369	4.41526e-11	9.08951e-10
ENSG00000250889	En	5.39414	3.15415	8.90211	6.77275e-12	2.3238e-10
ENSG00000108352	En	10.9674	3.15396	8.90092	6.77275e-12	2.3238e-10
ENSG00000074803	En	6.23718	3.1538	8.9	6.77275e-12	2.3238e-10
ENSG00000252080	En	3.795	3.15244	8.89158	2.38171e-11	5.5447e-10
ENSG00000105784	En	9.91303	3.15217	8.88989	6.77275e-12	2.3238e-10
ENSG00000105963	En	8.99093	3.15125	8.88423	1.27495e-11	3.45806e-10
ENSG00000199489	En	4.34845	3.15111	8.8834	6.77275e-12	2.3238e-10
ENSG00000278727	En	6.05846	3.15065	8.88058	1.27495e-11	3.45806e-10
ENSG00000225345	En	7.01983	3.15034	8.87863	8.0855e-09	7.27952e-08
ENSG00000240568	En	3.90926	3.15032	8.87851	4.41526e-11	9.08951e-10
ENSG00000182366	En	4.80371	3.14818	8.86535	1.65954e-08	1.39939e-07
ENSG00000112137	En	12.7642	3.14664	8.85589	3.57033e-12	2.3238e-10
ENSG00000107130	En	13.8066	3.14645	8.85471	6.77275e-12	2.3238e-10
ENSG00000133816	En	12.3914	3.14454	8.84303	6.77275e-12	2.3238e-10
ENSG00000123977	En	5.26652	3.14451	8.84284	4.41526e-11	9.08951e-10
ENSG00000224348	En	4.98362	3.14422	8.84104	8.61668e-10	1.01265e-08
ENSG00000136267	En	12.2876	3.14361	8.83732	6.77275e-12	2.3238e-10
ENSG00000157214	En	11.4374	3.14348	8.83654	1.27495e-11	3.45806e-10
ENSG00000133124	En	4.79621	3.14237	8.82976	2.68644e-10	3.74047e-09
ENSG00000135439	En	12.9863	3.14135	8.82348	4.82973e-10	6.13926e-09
ENSG00000171714	En	11.245	3.14028	8.81697	6.77275e-12	2.3238e-10
ENSG00000240253	En	5.20217	3.13933	8.81113	2.6803e-09	2.74733e-08
ENSG00000227825	En	8.08511	3.13671	8.79516	2.38171e-11	5.5447e-10
ENSG00000234688	En	4.16908	3.13596	8.79061	1.48286e-10	2.28035e-09
ENSG00000248540	En	4.65216	3.13581	8.78966	1.38827e-08	1.18177e-07
ENSG00000250723	En	3.53443	3.13501	8.78479	2.22314e-09	2.35512e-08
ENSG00000272460	En	4.03256	3.13497	8.78458	2.68644e-10	3.74047e-09
ENSG00000257723	En	3.582	3.13413	8.77944	4.82973e-10	6.13926e-09
ENSG00000148704	En	5.46116	3.1339	8.77803	4.82973e-10	6.13926e-09
ENSG00000266718	En	4.41642	3.13233	8.76847	8.12256e-11	1.39614e-09
ENSG00000222030	En	3.66135	3.13218	8.7676	1.48286e-10	2.28035e-09
ENSG00000157168	En	8.70703	3.13139	8.7628	2.6803e-09	2.74733e-08
ENSG00000197826	En	4.42995	3.13134	8.76248	4.41526e-11	9.08951e-10
ENSG00000128422	En	5.81878	3.1279	8.74159	8.0855e-09	7.27952e-08
ENSG00000280399	En	5.5697	3.12778	8.74091	6.77275e-12	2.3238e-10
ENSG00000272157	En	3.70755	3.12202	8.70606	1.16035e-08	1.01212e-07
ENSG00000231367	En	5.14512	3.12023	8.69528	8.0855e-09	7.27952e-08
ENSG00000137251	En	3.72281	3.11862	8.68558	6.77275e-12	2.3238e-10
ENSG00000261594	En	4.66848	3.11855	8.68512	8.12256e-11	1.39614e-09
ENSG00000215802	En	4.3314	3.11628	8.67151	4.41526e-11	9.08951e-10
ENSG00000253693	En	3.92179	3.11528	8.6655	8.61668e-10	1.01265e-08
ENSG00000173258	En	13.151	3.11463	8.66159	3.57033e-12	2.3238e-10
ENSG00000174611	En	7.59628	3.11423	8.65917	4.67315e-09	4.49585e-08
ENSG00000258783	En	4.12	3.11417	8.65883	1.48286e-10	2.28035e-09
ENSG00000163817	En	6.01574	3.11389	8.65716	3.9996e-08	3.0806e-07
ENSG00000185668	En	5.56855	3.1128	8.65061	2.38171e-11	5.5447e-10
ENSG00000273325	En	4.27383	3.11251	8.64888	8.12256e-11	1.39614e-09
ENSG00000233008	En	5.51401	3.11092	8.63935	4.82973e-10	6.13926e-09
ENSG00000113946	En	4.34387	3.10761	8.61956	8.12256e-11	1.39614e-09
ENSG00000077327	En	5.6128	3.10679	8.61464	1.48286e-10	2.28035e-09
ENSG00000200638	En	3.9138	3.10626	8.61148	6.77275e-12	2.3238e-10
ENSG00000143153	En	14.0762	3.10608	8.61039	3.57033e-12	2.3238e-10
ENSG00000223269	En	3.70923	3.10596	8.60966	8.61668e-10	1.01265e-08
ENSG00000165066	En	3.35805	3.10577	8.60856	6.77275e-12	2.3238e-10
ENSG00000254270	En	3.76432	3.10407	8.59842	4.41526e-11	9.08951e-10
ENSG00000170011	En	10.7905	3.10269	8.59016	6.77275e-12	2.3238e-10
ENSG00000225106	En	3.68142	3.10258	8.58951	4.82973e-10	6.13926e-09
ENSG00000236114	En	6.41312	3.10215	8.58699	4.41526e-11	9.08951e-10
ENSG00000207816	En	4.18866	3.10211	8.58672	2.68644e-10	3.74047e-09
ENSG00000132321	En	9.07122	3.10175	8.5846	8.12256e-11	1.39614e-09
ENSG00000231689	En	3.52765	3.09981	8.57304	1.48286e-10	2.28035e-09
ENSG00000228400	En	3.45559	3.09921	8.56952	2.38171e-11	5.5447e-10
ENSG00000177380	En	10.983	3.09856	8.56561	3.57033e-12	2.3238e-10
ENSG00000104413	En	3.99555	3.09814	8.56315	2.6803e-09	2.74733e-08
ENSG00000279276	En	4.35562	3.09808	8.56281	8.12256e-11	1.39614e-09
ENSG00000110318	En	10.8771	3.09737	8.55855	1.27495e-11	3.45806e-10
ENSG00000169918	En	11.1653	3.09709	8.55693	3.57033e-12	2.3238e-10
ENSG00000232233	En	5.43658	3.09701	8.55646	4.41526e-11	9.08951e-10
ENSG00000225208	En	3.83619	3.09643	8.55299	2.38171e-11	5.5447e-10
ENSG00000043591	En	8.35336	3.09516	8.54548	4.41526e-11	9.08951e-10
ENSG00000233228	En	3.45753	3.09465	8.54246	1.48286e-10	2.28035e-09
ENSG00000056291	En	3.67205	3.09372	8.53697	1.52555e-09	1.67936e-08
ENSG00000230951	En	4.46437	3.09361	8.53632	2.38171e-11	5.5447e-10
ENSG00000253868	En	4.27598	3.09328	8.53433	4.41526e-11	9.08951e-10
ENSG00000261193	En	4.37453	3.09311	8.53335	1.48286e-10	2.28035e-09
ENSG00000163082	En	8.82603	3.09296	8.53242	3.57033e-12	2.3238e-10
ENSG00000164089	En	10.5832	3.09183	8.52574	3.19981e-06	6.65799e-06
ENSG00000050030	En	10.8263	3.09145	8.52353	4.41526e-11	9.08951e-10
ENSG00000154263	En	9.46201	3.0908	8.51968	1.27495e-11	3.45806e-10
ENSG00000261728	En	4.73136	3.09071	8.51914	1.27495e-11	3.45806e-10
ENSG00000118156	En	5.0728	3.09021	8.51621	4.41526e-11	9.08951e-10
ENSG00000149571	En	9.95834	3.08973	8.5134	2.38171e-11	5.5447e-10
ENSG00000247157	En	8.42214	3.08947	8.51182	6.77275e-12	2.3238e-10
ENSG00000254712	En	4.05592	3.08814	8.504	3.97537e-10	5.34001e-09
ENSG00000206814	En	3.43032	3.08716	8.49823	1.27495e-11	3.45806e-10
ENSG00000229797	En	3.49961	3.08671	8.49555	6.77275e-12	2.3238e-10
ENSG00000022556	En	6.71131	3.08561	8.48907	6.74079e-09	6.23283e-08
ENSG00000282943	En	4.54101	3.08372	8.47798	1.48286e-10	2.28035e-09
ENSG00000248905	En	12.218	3.08351	8.47677	3.57033e-12	2.3238e-10
ENSG00000167654	En	12.6341	3.07917	8.45127	1.27495e-11	3.45806e-10
ENSG00000102290	En	9.12918	3.07881	8.44916	1.8381e-05	3.3479e-05
ENSG00000216740	En	3.96513	3.07872	8.44867	8.61668e-10	1.01265e-08
ENSG00000236653	En	3.95728	3.07535	8.42891	8.12256e-11	1.39614e-09
ENSG00000138075	En	3.60298	3.07525	8.42832	3.97537e-10	5.34001e-09
ENSG00000277288	En	3.97945	3.07364	8.41894	3.97537e-10	5.34001e-09
ENSG00000256064	En	4.27152	3.07289	8.41456	6.74079e-09	6.23283e-08
ENSG00000105613	En	11.3635	3.07247	8.41213	3.57033e-12	2.3238e-10
ENSG00000228020	En	3.39751	3.07205	8.40965	8.12256e-11	1.39614e-09
ENSG00000149488	En	4.63523	3.07171	8.4077	8.61668e-10	1.01265e-08
ENSG00000259577	En	6.00963	3.07111	8.40422	2.38171e-11	5.5447e-10
ENSG00000152214	En	7.57374	3.0707	8.40178	2.6803e-09	2.74733e-08
ENSG00000160282	En	7.00995	3.07051	8.40072	8.12256e-11	1.39614e-09
ENSG00000233932	En	6.59703	3.07032	8.39959	6.77275e-12	2.3238e-10
ENSG00000168484	En	5.42569	3.06978	8.39648	4.41526e-11	9.08951e-10
ENSG00000229847	En	10.2609	3.06779	8.3849	4.82973e-10	6.13926e-09
ENSG00000146267	En	11.4813	3.06709	8.38079	6.77275e-12	2.3238e-10
ENSG00000154917	En	13.6975	3.06655	8.37766	3.57033e-12	2.3238e-10
ENSG00000238243	En	4.30829	3.06641	8.37686	2.38171e-11	5.5447e-10
ENSG00000110931	En	12.7302	3.06574	8.37299	3.57033e-12	2.3238e-10
ENSG00000230391	En	4.34548	3.06503	8.36887	7.9612e-08	4.30096e-07
ENSG00000206140	En	5.15286	3.06171	8.3496	6.77275e-12	2.3238e-10
ENSG00000189212	En	9.87761	3.06159	8.34894	8.12256e-11	1.39614e-09
ENSG00000075043	En	13.002	3.05963	8.33758	6.77275e-12	2.3238e-10
ENSG00000108375	En	6.87766	3.05606	8.31697	2.6803e-09	2.74733e-08
ENSG00000118898	En	9.85257	3.05523	8.31219	2.68644e-10	3.74047e-09
ENSG00000236760	En	5.69803	3.05493	8.31047	2.68644e-10	3.74047e-09
ENSG00000260750	En	5.48829	3.05486	8.31009	1.27495e-11	3.45806e-10
ENSG00000175471	En	11.329	3.05439	8.30738	6.77275e-12	2.3238e-10
ENSG00000257279	En	4.22701	3.05413	8.30586	7.11057e-10	8.72478e-09
ENSG00000053702	En	6.84314	3.05366	8.30316	8.61668e-10	1.01265e-08
ENSG00000282390	En	4.80244	3.05249	8.29645	8.0855e-09	7.27952e-08
ENSG00000156219	En	7.9583	3.05181	8.29254	4.82973e-10	6.13926e-09
ENSG00000270025	En	5.20727	3.05107	8.28827	2.6803e-09	2.74733e-08
ENSG00000167880	En	4.2885	3.04839	8.2729	4.41526e-11	9.08951e-10
ENSG00000165863	En	4.44712	3.04691	8.26442	2.38171e-11	5.5447e-10
ENSG00000091137	En	8.1613	3.04664	8.26287	6.77275e-12	2.3238e-10
ENSG00000266489	En	3.24917	3.04416	8.24869	1.84653e-07	5.04761e-07
ENSG00000236841	En	3.7831	3.04355	8.24516	4.82973e-10	6.13926e-09
ENSG00000186842	En	5.29241	3.04341	8.2444	3.57033e-12	2.3238e-10
ENSG00000005379	En	12.25	3.0434	8.24433	1.27495e-11	3.45806e-10
ENSG00000165548	En	9.92735	3.04323	8.24336	6.77275e-12	2.3238e-10
ENSG00000136099	En	10.1825	3.04312	8.24269	1.27495e-11	3.45806e-10
ENSG00000248294	En	3.61396	3.04198	8.23618	4.41526e-11	9.08951e-10
ENSG00000100307	En	11.7588	3.04197	8.23614	3.57033e-12	2.3238e-10
ENSG00000257057	En	3.68223	3.04056	8.22808	1.48286e-10	2.28035e-09
ENSG00000232215	En	3.99402	3.03918	8.22022	1.52555e-09	1.67936e-08
ENSG00000205710	En	7.80473	3.03829	8.21517	1.27495e-11	3.45806e-10
ENSG00000140090	En	10.4055	3.0382	8.21463	8.61668e-10	1.01265e-08
ENSG00000267890	En	4.26467	3.03755	8.21094	4.41526e-11	9.08951e-10
ENSG00000134533	En	8.35436	3.03744	8.21032	4.82973e-10	6.13926e-09
ENSG00000232006	En	5.01318	3.03676	8.20648	1.27495e-11	3.45806e-10
ENSG00000236901	En	10.9702	3.03636	8.20418	3.57033e-12	2.3238e-10
ENSG00000088367	En	13.368	3.03516	8.19734	3.57033e-12	2.3238e-10
ENSG00000173227	En	10.1009	3.03424	8.19211	4.41526e-11	9.08951e-10
ENSG00000176749	En	12.221	3.0335	8.18791	3.57033e-12	2.3238e-10
ENSG00000166963	En	15.8743	3.03234	8.18136	3.57033e-12	2.3238e-10
ENSG00000266369	En	3.92111	3.03061	8.17154	4.82973e-10	6.13926e-09
ENSG00000278561	En	4.58105	3.03056	8.17125	4.82973e-10	6.13926e-09
ENSG00000111110	En	11.4978	3.03027	8.16964	3.57033e-12	2.3238e-10
ENSG00000225526	En	4.20286	3.02807	8.1572	8.12256e-11	1.39614e-09
ENSG00000112183	En	7.94518	3.02775	8.15535	2.38171e-11	5.5447e-10
ENSG00000210194	En	6.25776	3.02757	8.15433	1.52555e-09	1.67936e-08
ENSG00000076864	En	11.9092	3.02735	8.15312	6.77275e-12	2.3238e-10
ENSG00000183117	En	12.4738	3.0259	8.14491	6.77275e-12	2.3238e-10
ENSG00000277399	En	8.42054	3.02493	8.13942	1.27495e-11	3.45806e-10
ENSG00000198963	En	12.315	3.02368	8.13237	1.27495e-11	3.45806e-10
ENSG00000274118	En	3.89412	3.02235	8.12491	2.6803e-09	2.74733e-08
ENSG00000232825	En	4.31534	3.02158	8.12054	4.41526e-11	9.08951e-10
ENSG00000196542	En	8.52342	3.02026	8.11316	2.38171e-11	5.5447e-10
ENSG00000151572	En	9.69256	3.01825	8.10187	8.12256e-11	1.39614e-09
ENSG00000179097	En	7.4008	3.01773	8.09891	2.38171e-11	5.5447e-10
ENSG00000091428	En	12.9433	3.01705	8.09509	6.77275e-12	2.3238e-10
ENSG00000257835	En	5.52234	3.0169	8.09426	2.68644e-10	3.74047e-09
ENSG00000253361	En	4.38069	3.01579	8.08803	2.38171e-11	5.5447e-10
ENSG00000188011	En	7.07936	3.01456	8.08116	2.6803e-09	2.74733e-08
ENSG00000235020	En	3.45248	3.0145	8.08079	1.48286e-10	2.28035e-09
ENSG00000173705	En	9.34277	3.01049	8.05839	1.52555e-09	1.67936e-08
ENSG00000183049	En	12.8139	3.00761	8.04232	6.77275e-12	2.3238e-10
ENSG00000174453	En	8.09093	3.00684	8.03801	2.68644e-10	3.74047e-09
ENSG00000088053	En	4.95583	3.0064	8.03556	2.68644e-10	3.74047e-09
ENSG00000102385	En	11.0941	3.00636	8.03532	3.57033e-12	2.3238e-10
ENSG00000162951	En	8.57121	3.00463	8.02569	1.27495e-11	3.45806e-10
ENSG00000260630	En	9.19181	3.00253	8.01405	3.57033e-12	2.3238e-10
ENSG00000186369	En	9.35952	3.00129	8.00718	1.84653e-07	5.04761e-07
ENSG00000133958	En	11.8607	3.00076	8.00424	6.77275e-12	2.3238e-10
ENSG00000144671	En	5.97994	3.00056	8.00311	1.48286e-10	2.28035e-09
ENSG00000074276	En	5.39125	2.99975	7.9986	4.82973e-10	6.13926e-09
ENSG00000199960	En	3.69441	2.99888	7.99382	1.27495e-11	3.45806e-10
ENSG00000180071	En	8.05742	2.99875	7.99309	1.11748e-07	4.30096e-07
ENSG00000224771	En	3.64033	2.99771	7.98731	2.38171e-11	5.5447e-10
ENSG00000260918	En	11.2318	2.99743	7.98575	2.22314e-09	2.35512e-08
ENSG00000182621	En	13.2547	2.99553	7.97525	3.57033e-12	2.3238e-10
ENSG00000119411	En	5.26151	2.99546	7.97488	8.61668e-10	1.01265e-08
ENSG00000149926	En	8.74216	2.99542	7.97462	6.77275e-12	2.3238e-10
ENSG00000060566	En	3.33583	2.99473	7.97082	4.41526e-11	9.08951e-10
ENSG00000261963	En	5.32999	2.9946	7.97009	1.48286e-10	2.28035e-09
ENSG00000221882	En	5.54797	2.99356	7.96438	2.22314e-09	2.35512e-08
ENSG00000180616	En	9.98012	2.99299	7.96125	1.48286e-10	2.28035e-09
ENSG00000278840	En	4.26455	2.99132	7.95204	4.41526e-11	9.08951e-10
ENSG00000282164	En	9.84918	2.99085	7.94943	3.57033e-12	2.3238e-10
ENSG00000172602	En	9.51349	2.98952	7.9421	6.77275e-12	2.3238e-10
ENSG00000184702	En	12.5726	2.98908	7.93965	3.57033e-12	2.3238e-10
ENSG00000236075	En	3.81608	2.98814	7.93449	8.12256e-11	1.39614e-09
ENSG00000259037	En	4.18426	2.987	7.92824	4.41526e-11	9.08951e-10
ENSG00000275383	En	6.52906	2.98568	7.92099	2.38171e-11	5.5447e-10
ENSG00000199712	En	4.0473	2.98522	7.91848	1.52555e-09	1.67936e-08
ENSG00000109832	En	9.67366	2.98189	7.9002	6.77275e-12	2.3238e-10
ENSG00000276591	En	5.34185	2.98178	7.8996	1.11748e-07	4.30096e-07
ENSG00000284299	En	6.0077	2.98013	7.8906	2.6803e-09	2.74733e-08
ENSG00000223928	En	3.91406	2.97945	7.88685	4.82973e-10	6.13926e-09
ENSG00000199704	En	3.6851	2.97942	7.88671	2.38171e-11	5.5447e-10
ENSG00000253521	En	3.59561	2.97866	7.88254	4.41526e-11	9.08951e-10
ENSG00000236824	En	10.4938	2.97823	7.88017	8.61668e-10	1.01265e-08
ENSG00000256943	En	3.3516	2.97779	7.87778	4.41526e-11	9.08951e-10
ENSG00000148702	En	5.11561	2.97708	7.8739	2.68644e-10	3.74047e-09
ENSG00000181240	En	5.41413	2.97682	7.87251	4.41526e-11	9.08951e-10
ENSG00000141744	En	5.20842	2.97681	7.87242	8.0855e-09	7.27952e-08
ENSG00000279301	En	3.3438	2.97556	7.86559	2.38171e-11	5.5447e-10
ENSG00000112186	En	11.8892	2.97465	7.86068	3.57033e-12	2.3238e-10
ENSG00000177233	En	3.60902	2.97444	7.85949	2.68644e-10	3.74047e-09
ENSG00000256321	En	3.6743	2.97357	7.8548	1.48286e-10	2.28035e-09
ENSG00000232433	En	6.24553	2.97255	7.8492	1.48286e-10	2.28035e-09
ENSG00000177614	En	11.8873	2.97231	7.84792	6.77275e-12	2.3238e-10
ENSG00000234282	En	4.69372	2.96945	7.83238	4.41526e-11	9.08951e-10
ENSG00000279537	En	4.61608	2.96783	7.82359	3.88601e-09	3.84317e-08
ENSG00000184545	En	10.3426	2.9661	7.81423	6.77275e-12	2.3238e-10
ENSG00000232422	En	5.38362	2.96338	7.79948	1.16035e-08	1.01212e-07
ENSG00000154914	En	8.60448	2.96161	7.78992	1.48286e-10	2.28035e-09
ENSG00000230387	En	3.39672	2.96106	7.78693	2.22314e-09	2.35512e-08
ENSG00000138115	En	6.00843	2.9609	7.78609	8.0855e-09	7.27952e-08
ENSG00000147647	En	5.28189	2.96086	7.78588	1.27495e-11	3.45806e-10
ENSG00000177238	En	4.70882	2.96077	7.78538	2.38171e-11	5.5447e-10
ENSG00000100167	En	13.3516	2.96045	7.78369	6.77275e-12	2.3238e-10
ENSG00000250933	En	5.75573	2.96042	7.78348	7.95656e-07	2.06568e-06
ENSG00000188558	En	3.40281	2.95924	7.77715	4.41526e-11	9.08951e-10
ENSG00000251322	En	12.0039	2.95882	7.7749	3.57033e-12	2.3238e-10
ENSG00000184022	En	3.34958	2.95743	7.76738	2.38171e-11	5.5447e-10
ENSG00000184156	En	12.7603	2.95733	7.76683	6.77275e-12	2.3238e-10
ENSG00000242759	En	8.94583	2.95655	7.76268	6.77275e-12	2.3238e-10
ENSG00000048540	En	12.6654	2.95645	7.7621	1.27495e-11	3.45806e-10
ENSG00000099814	En	12.0886	2.95596	7.75946	3.57033e-12	2.3238e-10
ENSG00000204789	En	10.3092	2.95555	7.75726	3.57033e-12	2.3238e-10
ENSG00000132671	En	3.3876	2.95545	7.75675	1.52555e-09	1.67936e-08
ENSG00000267784	En	7.27633	2.95529	7.75589	8.12256e-11	1.39614e-09
ENSG00000162913	En	5.53883	2.95521	7.75543	1.26212e-09	1.43859e-08
ENSG00000114805	En	10.2539	2.95491	7.75383	1.27495e-11	3.45806e-10
ENSG00000276627	En	3.26646	2.95473	7.75286	6.77275e-12	2.3238e-10
ENSG00000183914	En	7.61737	2.95404	7.74914	4.41526e-11	9.08951e-10
ENSG00000279189	En	7.26689	2.9534	7.7457	2.6803e-09	2.74733e-08
ENSG00000175302	En	3.7104	2.95312	7.74423	1.98214e-08	1.63674e-07
ENSG00000279377	En	6.49813	2.95299	7.74352	5.01108e-06	1.02877e-05
ENSG00000235314	En	8.07328	2.95247	7.74075	3.57033e-12	2.3238e-10
ENSG00000149970	En	12.4248	2.95238	7.74024	6.77275e-12	2.3238e-10
ENSG00000187772	En	5.61656	2.95176	7.73692	3.02791e-07	8.13218e-07
ENSG00000276740	En	6.73521	2.95175	7.73684	2.68644e-10	3.74047e-09
ENSG00000260389	En	4.3003	2.95142	7.73513	3.97537e-10	5.34001e-09
ENSG00000231533	En	5.23551	2.95123	7.73411	8.0855e-09	7.27952e-08
ENSG00000254713	En	4.48067	2.95074	7.73144	2.6803e-09	2.74733e-08
ENSG00000188211	En	10.4099	2.95045	7.72988	3.57033e-12	2.3238e-10
ENSG00000259834	En	8.70869	2.9504	7.72966	2.68644e-10	3.74047e-09
ENSG00000226435	En	6.02014	2.95038	7.72954	4.41526e-11	9.08951e-10
ENSG00000134757	En	3.36154	2.95008	7.72793	7.11057e-10	8.72478e-09
ENSG00000112782	En	7.61435	2.94988	7.72685	4.41526e-11	9.08951e-10
ENSG00000171132	En	12.4292	2.94981	7.72646	3.57033e-12	2.3238e-10
ENSG00000224243	En	6.78114	2.94967	7.72572	1.52555e-09	1.67936e-08
ENSG00000072201	En	10.6815	2.94926	7.72352	2.68644e-10	3.74047e-09
ENSG00000269883	En	6.19284	2.94796	7.71657	1.27495e-11	3.45806e-10
ENSG00000106789	En	8.30209	2.94744	7.71379	3.57033e-12	2.3238e-10
ENSG00000229321	En	6.96251	2.94624	7.7074	2.38171e-11	5.5447e-10
ENSG00000234929	En	3.57262	2.94614	7.70682	8.12256e-11	1.39614e-09
ENSG00000133878	En	9.70943	2.94534	7.70256	6.77275e-12	2.3238e-10
ENSG00000236888	En	4.13563	2.94476	7.69948	2.68644e-10	3.74047e-09
ENSG00000111490	En	10.5274	2.94401	7.69548	3.57033e-12	2.3238e-10
ENSG00000180543	En	10.3231	2.94396	7.69522	4.41526e-11	9.08951e-10
ENSG00000213896	En	3.95312	2.94158	7.68253	3.22871e-09	3.28875e-08
ENSG00000144406	En	13.5172	2.94057	7.67714	3.57033e-12	2.3238e-10
ENSG00000103056	En	9.36356	2.93988	7.67347	8.12256e-11	1.39614e-09
ENSG00000188573	En	8.02982	2.93859	7.66664	4.82973e-10	6.13926e-09
ENSG00000259319	En	7.67643	2.93399	7.64223	3.57033e-12	2.3238e-10
ENSG00000169213	En	10.4109	2.93349	7.63955	2.6803e-09	2.74733e-08
ENSG00000229981	En	3.5281	2.93166	7.62988	4.82973e-10	6.13926e-09
ENSG00000145242	En	10.8065	2.93159	7.6295	3.57033e-12	2.3238e-10
ENSG00000164398	En	11.713	2.9303	7.62268	4.41526e-11	9.08951e-10
ENSG00000196415	En	4.01636	2.92989	7.6205	4.67315e-09	4.49585e-08
ENSG00000113749	En	9.71707	2.92959	7.61896	3.57033e-12	2.3238e-10
ENSG00000023171	En	12.5845	2.92711	7.60585	3.57033e-12	2.3238e-10
ENSG00000125522	En	3.1834	2.92613	7.60069	4.41526e-11	9.08951e-10
ENSG00000169900	En	3.68887	2.92596	7.59977	2.36543e-08	1.91497e-07
ENSG00000262619	En	4.80733	2.92388	7.58882	7.11057e-10	8.72478e-09
ENSG00000139182	En	12.6583	2.92075	7.57239	3.57033e-12	2.3238e-10
ENSG00000275064	En	4.11726	2.92015	7.56924	1.16035e-08	1.01212e-07
ENSG00000273919	En	3.41211	2.9198	7.56742	1.26212e-09	1.43859e-08
ENSG00000236999	En	3.5906	2.91681	7.55176	2.38171e-11	5.5447e-10
ENSG00000273108	En	5.74425	2.91595	7.54723	4.41526e-11	9.08951e-10
ENSG00000082497	En	8.06816	2.9141	7.53756	2.68644e-10	3.74047e-09
ENSG00000139780	En	3.31204	2.91389	7.53648	8.61668e-10	1.01265e-08
ENSG00000218336	En	11.1759	2.91308	7.53225	6.71109e-08	4.30096e-07
ENSG00000266288	En	5.44073	2.91254	7.5294	8.12256e-11	1.39614e-09
ENSG00000073969	En	12.9145	2.91183	7.52571	6.77275e-12	2.3238e-10
ENSG00000221890	En	13.0433	2.91141	7.52355	4.41526e-11	9.08951e-10
ENSG00000254896	En	7.16358	2.90988	7.51556	2.82043e-08	2.26017e-07
ENSG00000176584	En	3.59458	2.90605	7.49562	8.61668e-10	1.01265e-08
ENSG00000179083	En	7.29457	2.90515	7.49094	5.65246e-08	4.24002e-07
ENSG00000029534	En	9.99745	2.90431	7.48657	1.27495e-11	3.45806e-10
ENSG00000258624	En	3.46366	2.9011	7.46996	8.0855e-09	7.27952e-08
ENSG00000139998	En	11.2277	2.90064	7.46757	6.77275e-12	2.3238e-10
ENSG00000196104	En	10.5441	2.8979	7.45342	4.92719e-07	1.30133e-06
ENSG00000279497	En	6.76397	2.89758	7.45178	2.6803e-09	2.74733e-08
ENSG00000061918	En	11.8728	2.89513	7.43913	6.77275e-12	2.3238e-10
ENSG00000234614	En	6.90301	2.89383	7.43239	1.27495e-11	3.45806e-10
ENSG00000163914	En	4.16687	2.89182	7.42207	1.65954e-08	1.39939e-07
ENSG00000088899	En	12.323	2.89084	7.41702	3.57033e-12	2.3238e-10
ENSG00000267272	En	6.39652	2.89049	7.41523	1.27495e-11	3.45806e-10
ENSG00000168081	En	5.74459	2.88972	7.41125	2.75074e-06	5.75567e-06
ENSG00000170743	En	8.64441	2.88939	7.40959	8.61668e-10	1.01265e-08
ENSG00000133661	En	5.12968	2.88876	7.40633	4.82973e-10	6.13926e-09
ENSG00000229727	En	5.78516	2.88764	7.40059	8.12256e-11	1.39614e-09
ENSG00000274214	En	3.56692	2.88565	7.39037	6.74079e-09	6.23283e-08
ENSG00000255583	En	3.30908	2.88554	7.38981	4.41526e-11	9.08951e-10
ENSG00000077616	En	9.46876	2.88441	7.38403	8.61668e-10	1.01265e-08
ENSG00000162069	En	3.87336	2.88344	7.37906	2.38171e-11	5.5447e-10
ENSG00000233532	En	3.93653	2.88214	7.37242	8.61668e-10	1.01265e-08
ENSG00000131951	En	6.47398	2.88096	7.36643	1.52555e-09	1.67936e-08
ENSG00000249429	En	3.10925	2.88091	7.36614	1.27495e-11	3.45806e-10
ENSG00000130649	En	7.8725	2.87854	7.35405	4.41526e-11	9.08951e-10
ENSG00000197165	En	5.3879	2.87783	7.35046	8.0855e-09	7.27952e-08
ENSG00000248927	En	4.90829	2.87775	7.35001	4.41526e-11	9.08951e-10
ENSG00000183783	En	8.17544	2.87707	7.34656	3.57033e-12	2.3238e-10
ENSG00000280660	En	9.10033	2.87704	7.34641	1.98214e-08	1.63674e-07
ENSG00000143850	En	11.9398	2.876	7.34114	2.38171e-11	5.5447e-10
ENSG00000151338	En	9.11696	2.87497	7.33588	8.0855e-09	7.27952e-08
ENSG00000132535	En	12.7102	2.87463	7.33416	3.57033e-12	2.3238e-10
ENSG00000198598	En	9.6578	2.87365	7.32918	4.41526e-11	9.08951e-10
ENSG00000167074	En	11.5393	2.8736	7.32893	6.77275e-12	2.3238e-10
ENSG00000241360	En	6.78752	2.87273	7.3245	1.27495e-11	3.45806e-10
ENSG00000200726	En	3.74925	2.87271	7.32441	1.27495e-11	3.45806e-10
ENSG00000189280	En	3.91907	2.87097	7.31557	1.98214e-08	1.63674e-07
ENSG00000203877	En	7.46904	2.86997	7.31052	2.38171e-11	5.5447e-10
ENSG00000139200	En	9.68683	2.86973	7.30928	3.57033e-12	2.3238e-10
ENSG00000160460	En	11.7403	2.86962	7.30872	3.57033e-12	2.3238e-10
ENSG00000256927	En	3.27302	2.86895	7.30535	4.82973e-10	6.13926e-09
ENSG00000235949	En	3.43183	2.86888	7.30496	2.68644e-10	3.74047e-09
ENSG00000009950	En	8.73251	2.86642	7.29252	6.77275e-12	2.3238e-10
ENSG00000165995	En	10.7181	2.86638	7.29234	6.77275e-12	2.3238e-10
ENSG00000133135	En	7.48832	2.86587	7.28976	8.0855e-09	7.27952e-08
ENSG00000249688	En	4.18324	2.86437	7.28218	2.68644e-10	3.74047e-09
ENSG00000178038	En	9.07221	2.86338	7.27719	6.77275e-12	2.3238e-10
ENSG00000233098	En	6.12482	2.86061	7.26324	2.68644e-10	3.74047e-09
ENSG00000201482	En	3.29654	2.85973	7.25878	1.52555e-09	1.67936e-08
ENSG00000105048	En	5.82251	2.85949	7.2576	4.67315e-09	4.49585e-08
ENSG00000240891	En	10.0256	2.85929	7.25659	1.27495e-11	3.45806e-10
ENSG00000186310	En	12.2085	2.85829	7.25156	3.57033e-12	2.3238e-10
ENSG00000279263	En	3.83084	2.85805	7.25034	1.98214e-08	1.63674e-07
ENSG00000160014	En	14.4078	2.8563	7.24156	3.57033e-12	2.3238e-10
ENSG00000171224	En	7.98936	2.85545	7.23727	6.77275e-12	2.3238e-10
ENSG00000183186	En	8.72401	2.85365	7.22825	1.27495e-11	3.45806e-10
ENSG00000183379	En	5.23844	2.85361	7.22804	8.61668e-10	1.01265e-08
ENSG00000140403	En	11.2987	2.8536	7.228	6.77275e-12	2.3238e-10
ENSG00000198478	En	11.6845	2.85324	7.22623	6.77275e-12	2.3238e-10
ENSG00000253891	En	3.1077	2.85105	7.21524	4.41526e-11	9.08951e-10
ENSG00000057294	En	7.45579	2.84873	7.20365	8.0855e-09	7.27952e-08
ENSG00000260196	En	7.37663	2.84655	7.19281	6.77275e-12	2.3238e-10
ENSG00000101638	En	12.1482	2.84611	7.19061	8.12256e-11	1.39614e-09
ENSG00000250320	En	5.6755	2.84521	7.18609	2.38171e-11	5.5447e-10
ENSG00000205002	En	3.85072	2.84469	7.18352	1.16035e-08	1.01212e-07
ENSG00000254049	En	3.35445	2.84438	7.18199	1.26212e-09	1.43859e-08
ENSG00000026559	En	7.39437	2.84395	7.17984	8.61668e-10	1.01265e-08
ENSG00000130294	En	15.1845	2.84332	7.17671	6.77275e-12	2.3238e-10
ENSG00000184363	En	4.07146	2.84143	7.1673	2.6803e-09	2.74733e-08
ENSG00000277863	En	3.43248	2.84111	7.16572	2.6803e-09	2.74733e-08
ENSG00000152582	En	9.4471	2.83945	7.15749	1.27495e-11	3.45806e-10
ENSG00000198104	En	3.19483	2.83928	7.15663	1.27495e-11	3.45806e-10
ENSG00000156113	En	13.4148	2.83625	7.1416	6.77275e-12	2.3238e-10
ENSG00000158089	En	7.35256	2.83537	7.13727	2.20557e-10	3.25302e-09
ENSG00000124243	En	9.78143	2.83534	7.1371	3.57033e-12	2.3238e-10
ENSG00000228543	En	3.16305	2.83413	7.13114	4.41526e-11	9.08951e-10
ENSG00000119714	En	6.35486	2.83385	7.12975	4.82973e-10	6.13926e-09
ENSG00000253122	En	3.04921	2.8336	7.1285	3.57033e-12	2.3238e-10
ENSG00000206145	En	4.71061	2.83214	7.12132	3.88601e-09	3.84317e-08
ENSG00000244112	En	4.17113	2.83055	7.11345	8.12256e-11	1.39614e-09
ENSG00000274996	En	3.18953	2.82994	7.11045	1.27495e-11	3.45806e-10
ENSG00000225877	En	4.34358	2.82975	7.10952	2.68644e-10	3.74047e-09
ENSG00000277363	En	11.4398	2.82952	7.10837	1.27495e-11	3.45806e-10
ENSG00000267799	En	3.65041	2.82916	7.10658	4.82973e-10	6.13926e-09
ENSG00000007001	En	6.29897	2.82671	7.09454	4.41526e-11	9.08951e-10
ENSG00000253503	En	3.01298	2.82535	7.08786	6.77275e-12	2.3238e-10
ENSG00000074590	En	12.4193	2.82448	7.08361	6.77275e-12	2.3238e-10
ENSG00000220205	En	12.3937	2.82328	7.07767	3.57033e-12	2.3238e-10
ENSG00000254973	En	3.29915	2.82091	7.06608	4.41526e-11	9.08951e-10
ENSG00000225302	En	8.65852	2.82041	7.06365	4.41526e-11	9.08951e-10
ENSG00000224822	En	7.48358	2.82009	7.06206	2.68644e-10	3.74047e-09
ENSG00000236072	En	3.0892	2.81987	7.06097	8.12256e-11	1.39614e-09
ENSG00000198574	En	4.16745	2.81857	7.05465	6.71109e-08	4.30096e-07
ENSG00000228594	En	7.93236	2.8166	7.04499	8.12256e-11	1.39614e-09
ENSG00000227248	En	6.98661	2.81631	7.04361	8.0855e-09	7.27952e-08
ENSG00000203685	En	11.3907	2.81528	7.03856	8.12256e-11	1.39614e-09
ENSG00000272971	En	3.93055	2.8148	7.03622	1.48286e-10	2.28035e-09
ENSG00000163288	En	10.4962	2.81445	7.03449	4.82973e-10	6.13926e-09
ENSG00000238077	En	3.81195	2.81187	7.02193	3.88601e-09	3.84317e-08
ENSG00000280011	En	3.71304	2.81178	7.02149	8.61668e-10	1.01265e-08
ENSG00000210154	En	5.92935	2.81104	7.01793	2.68644e-10	3.74047e-09
ENSG00000226627	En	3.24502	2.81025	7.01408	2.68644e-10	3.74047e-09
ENSG00000124664	En	4.34928	2.81014	7.01353	2.38171e-11	5.5447e-10
ENSG00000250972	En	3.43759	2.80936	7.00974	1.52555e-09	1.67936e-08
ENSG00000232973	En	7.06142	2.80934	7.00966	4.41526e-11	9.08951e-10
ENSG00000284240	En	4.25198	2.8091	7.00848	2.68644e-10	3.74047e-09
ENSG00000197177	En	10.1527	2.80786	7.00243	3.57033e-12	2.3238e-10
ENSG00000198794	En	12.4803	2.80708	6.99868	3.57033e-12	2.3238e-10
ENSG00000215478	En	3.58415	2.80664	6.99652	2.68644e-10	3.74047e-09
ENSG00000226468	En	3.32903	2.80611	6.99398	1.48286e-10	2.28035e-09
ENSG00000268182	En	7.98216	2.80387	6.98312	3.57033e-12	2.3238e-10
ENSG00000102466	En	11.3412	2.80373	6.98243	4.41526e-11	9.08951e-10
ENSG00000201300	En	3.80977	2.80266	6.97728	4.41526e-11	9.08951e-10
ENSG00000185303	En	4.16528	2.80238	6.97589	8.61668e-10	1.01265e-08
ENSG00000086506	En	3.74528	2.80214	6.97476	4.82973e-10	6.13926e-09
ENSG00000138772	En	6.86093	2.80168	6.97254	6.74079e-09	6.23283e-08
ENSG00000198932	En	12.9692	2.80159	6.9721	3.57033e-12	2.3238e-10
ENSG00000172803	En	8.94146	2.80153	6.97179	3.57033e-12	2.3238e-10
ENSG00000125864	En	5.97787	2.80115	6.96995	2.38171e-11	5.5447e-10
ENSG00000256248	En	3.99481	2.80022	6.96548	1.48286e-10	2.28035e-09
ENSG00000279693	En	5.30981	2.79927	6.96086	4.82973e-10	6.13926e-09
ENSG00000070193	En	4.418	2.79911	6.96009	8.0855e-09	7.27952e-08
ENSG00000108231	En	10.4575	2.79897	6.95945	8.12256e-11	1.39614e-09
ENSG00000235421	En	4.82571	2.79847	6.95702	1.48286e-10	2.28035e-09
ENSG00000181195	En	6.17767	2.79596	6.94491	4.92719e-07	1.30133e-06
ENSG00000169006	En	7.46201	2.79586	6.94444	2.75074e-06	5.75567e-06
ENSG00000200478	En	4.11715	2.79498	6.94023	2.38171e-11	5.5447e-10
ENSG00000179133	En	4.79417	2.79452	6.93798	2.38171e-11	5.5447e-10
ENSG00000283434	En	3.52904	2.79298	6.93061	2.68644e-10	3.74047e-09
ENSG00000067840	En	12.6804	2.79292	6.93032	3.57033e-12	2.3238e-10
ENSG00000216921	En	3.82628	2.79144	6.9232	2.68644e-10	3.74047e-09
ENSG00000234965	En	4.38902	2.79012	6.91687	1.16035e-08	1.01212e-07
ENSG00000215174	En	4.66418	2.7894	6.91343	2.38171e-11	5.5447e-10
ENSG00000185988	En	5.60281	2.78734	6.90356	2.6803e-09	2.74733e-08
ENSG00000095587	En	7.50827	2.78722	6.90298	8.12256e-11	1.39614e-09
ENSG00000266145	En	5.53089	2.78592	6.89677	3.57033e-12	2.3238e-10
ENSG00000231187	En	6.04531	2.78537	6.89416	1.21432e-10	1.99715e-09
ENSG00000022567	En	11.0083	2.78492	6.89199	3.57033e-12	2.3238e-10
ENSG00000128045	En	8.24186	2.78433	6.88919	8.61668e-10	1.01265e-08
ENSG00000260760	En	4.28701	2.78313	6.88342	1.11748e-07	4.30096e-07
ENSG00000145428	En	8.73671	2.78297	6.88266	1.27495e-11	3.45806e-10
ENSG00000095713	En	8.9451	2.78222	6.87908	8.0855e-09	7.27952e-08
ENSG00000257913	En	5.89975	2.78166	6.87641	1.27495e-11	3.45806e-10
ENSG00000228956	En	8.08916	2.78109	6.8737	1.48286e-10	2.28035e-09
ENSG00000199453	En	3.63413	2.78038	6.87034	2.68644e-10	3.74047e-09
ENSG00000161270	En	3.83324	2.7803	6.86993	2.68644e-10	3.74047e-09
ENSG00000260157	En	3.44196	2.77996	6.86833	6.74079e-09	6.23283e-08
ENSG00000007516	En	11.4859	2.77953	6.86627	6.77275e-12	2.3238e-10
ENSG00000162630	En	9.8836	2.77892	6.86339	1.48286e-10	2.28035e-09
ENSG00000081189	En	13.8197	2.77765	6.85734	6.77275e-12	2.3238e-10
ENSG00000161544	En	7.59663	2.77761	6.85717	1.27495e-11	3.45806e-10
ENSG00000267142	En	3.40275	2.77659	6.85229	2.6803e-09	2.74733e-08
ENSG00000164616	En	4.0956	2.77511	6.84528	2.6803e-09	2.74733e-08
ENSG00000118276	En	10.947	2.77413	6.84062	6.77275e-12	2.3238e-10
ENSG00000177272	En	8.14573	2.77194	6.83024	4.41526e-11	9.08951e-10
ENSG00000088992	En	8.28747	2.77075	6.82462	6.77275e-12	2.3238e-10
ENSG00000161243	En	8.50378	2.77059	6.82389	6.77275e-12	2.3238e-10
ENSG00000241158	En	4.09986	2.77059	6.82386	8.61668e-10	1.01265e-08
ENSG00000103723	En	11.5394	2.77047	6.82328	3.57033e-12	2.3238e-10
ENSG00000205632	En	6.24141	2.76967	6.81952	3.97537e-10	5.34001e-09
ENSG00000256287	En	3.84544	2.76931	6.81782	1.52555e-09	1.67936e-08
ENSG00000225251	En	3.84955	2.76912	6.81691	5.65246e-08	4.24002e-07
ENSG00000266248	En	4.24374	2.76813	6.81225	1.38827e-08	1.18177e-07
ENSG00000109738	En	11.0526	2.76698	6.8068	6.77275e-12	2.3238e-10
ENSG00000257151	En	13.1405	2.76524	6.79859	6.77275e-12	2.3238e-10
ENSG00000212864	En	8.21889	2.76406	6.79303	6.77275e-12	2.3238e-10
ENSG00000099822	En	10.9303	2.76302	6.78816	1.27495e-11	3.45806e-10
ENSG00000186675	En	6.66784	2.76255	6.78596	3.36009e-08	2.63294e-07
ENSG00000159871	En	8.48209	2.76232	6.78486	3.57033e-12	2.3238e-10
ENSG00000253771	En	7.05578	2.76086	6.778	8.12256e-11	1.39614e-09
ENSG00000116675	En	13.4142	2.76052	6.77643	6.77275e-12	2.3238e-10
ENSG00000283406	En	4.86536	2.75972	6.77265	1.48286e-10	2.28035e-09
ENSG00000254664	En	2.98262	2.75911	6.76979	7.11057e-10	8.72478e-09
ENSG00000283281	En	5.06486	2.75679	6.75889	8.0855e-09	7.27952e-08
ENSG00000138814	En	13.8637	2.75594	6.75493	3.57033e-12	2.3238e-10
ENSG00000053438	En	9.22869	2.75428	6.74717	4.20739e-05	7.4585e-05
ENSG00000279221	En	4.28885	2.75417	6.74664	8.61668e-10	1.01265e-08
ENSG00000180332	En	6.83413	2.75392	6.7455	4.1926e-07	1.11516e-06
ENSG00000223634	En	3.10062	2.75387	6.74524	6.77275e-12	2.3238e-10
ENSG00000230317	En	3.43703	2.753	6.74116	4.41526e-11	9.08951e-10
ENSG00000146242	En	8.73013	2.74982	6.72631	8.61668e-10	1.01265e-08
ENSG00000234449	En	4.30632	2.74899	6.72245	2.75074e-06	5.75567e-06
ENSG00000213363	En	5.45961	2.74865	6.72089	2.68644e-10	3.74047e-09
ENSG00000154099	En	7.62485	2.74736	6.71487	2.68644e-10	3.74047e-09
ENSG00000139988	En	4.78563	2.74641	6.71044	4.41526e-11	9.08951e-10
ENSG00000167535	En	10.5696	2.74628	6.70987	3.57033e-12	2.3238e-10
ENSG00000175267	En	8.74936	2.7431	6.69508	2.68644e-10	3.74047e-09
ENSG00000159712	En	8.50257	2.73979	6.67973	4.82973e-10	6.13926e-09
ENSG00000005381	En	4.84631	2.73976	6.67958	2.22314e-09	2.35512e-08
ENSG00000272989	En	4.80689	2.73852	6.67386	2.6803e-09	2.74733e-08
ENSG00000183785	En	5.94023	2.73839	6.67326	6.77275e-12	2.3238e-10
ENSG00000258419	En	6.33917	2.73798	6.67135	1.52555e-09	1.67936e-08
ENSG00000174938	En	11.8291	2.73744	6.66885	3.57033e-12	2.3238e-10
ENSG00000148482	En	9.20434	2.73411	6.65349	3.5645e-07	9.53092e-07
ENSG00000164620	En	9.56827	2.73361	6.65118	3.57033e-12	2.3238e-10
ENSG00000174672	En	11.04	2.73203	6.64391	3.57033e-12	2.3238e-10
ENSG00000250148	En	4.47095	2.73053	6.63697	2.56991e-07	6.94515e-07
ENSG00000264477	En	3.22734	2.73012	6.63509	8.12256e-11	1.39614e-09
ENSG00000153558	En	10.3615	2.72779	6.6244	3.57033e-12	2.3238e-10
ENSG00000264617	En	3.17706	2.72751	6.62311	2.38171e-11	5.5447e-10
ENSG00000279946	En	4.58774	2.727	6.62079	1.52555e-09	1.67936e-08
ENSG00000163377	En	5.28982	2.72568	6.61474	2.36543e-08	1.91497e-07
ENSG00000134508	En	10.475	2.72418	6.60785	8.61668e-10	1.01265e-08
ENSG00000067191	En	11.0018	2.72358	6.60508	6.77275e-12	2.3238e-10
ENSG00000204278	En	6.67152	2.72248	6.60006	7.95656e-07	2.06568e-06
ENSG00000127152	En	9.26469	2.72151	6.59561	8.12256e-11	1.39614e-09
ENSG00000264714	En	3.3391	2.72108	6.59366	4.67315e-09	4.49585e-08
ENSG00000259814	En	4.00543	2.71817	6.5804	8.61668e-10	1.01265e-08
ENSG00000202499	En	3.19098	2.71754	6.57749	2.20557e-10	3.25302e-09
ENSG00000268055	En	3.11252	2.71693	6.57472	1.52555e-09	1.67936e-08
ENSG00000171811	En	9.0336	2.71593	6.57016	2.38171e-11	5.5447e-10
ENSG00000260464	En	7.38121	2.71496	6.56577	3.57033e-12	2.3238e-10
ENSG00000236714	En	5.01398	2.7122	6.5532	2.68644e-10	3.74047e-09
ENSG00000258590	En	5.25399	2.71158	6.55039	8.0855e-09	7.27952e-08
ENSG00000120899	En	12.6401	2.71092	6.54739	6.77275e-12	2.3238e-10
ENSG00000198670	En	3.55882	2.71048	6.54541	1.52555e-09	1.67936e-08
ENSG00000243914	En	5.78094	2.71025	6.54433	1.38827e-08	1.18177e-07
ENSG00000084731	En	12.9779	2.71016	6.54393	3.57033e-12	2.3238e-10
ENSG00000237667	En	3.11138	2.70987	6.54264	2.75074e-06	5.75567e-06
ENSG00000200486	En	3.34313	2.70982	6.54239	1.48286e-10	2.28035e-09
ENSG00000179148	En	4.76707	2.70915	6.53936	4.67315e-09	4.49585e-08
ENSG00000239455	En	6.34481	2.70886	6.53804	2.38171e-11	5.5447e-10
ENSG00000112290	En	11.9782	2.7077	6.5328	3.57033e-12	2.3238e-10
ENSG00000223843	En	3.11788	2.70764	6.53254	3.97537e-10	5.34001e-09
ENSG00000118402	En	10.0436	2.70602	6.52521	3.57033e-12	2.3238e-10
ENSG00000169783	En	11.1395	2.70541	6.52243	4.41526e-11	9.08951e-10
ENSG00000160145	En	13.6668	2.70499	6.52052	3.57033e-12	2.3238e-10
ENSG00000174939	En	9.53118	2.70475	6.51944	3.57033e-12	2.3238e-10
ENSG00000112796	En	10.3516	2.70455	6.51853	8.61668e-10	1.01265e-08
ENSG00000141837	En	12.2979	2.70416	6.51677	3.57033e-12	2.3238e-10
ENSG00000261399	En	3.17088	2.70402	6.51614	1.48286e-10	2.28035e-09
ENSG00000101098	En	11.332	2.7037	6.5147	1.27495e-11	3.45806e-10
ENSG00000134917	En	8.65644	2.70333	6.51304	2.68644e-10	3.74047e-09
ENSG00000198300	En	13.9578	2.70188	6.50649	2.38171e-11	5.5447e-10
ENSG00000264007	En	4.18014	2.70179	6.50607	1.48286e-10	2.28035e-09
ENSG00000237515	En	10.1599	2.7009	6.50209	2.38171e-11	5.5447e-10
ENSG00000220515	En	4.59452	2.7006	6.50072	3.88601e-09	3.84317e-08
ENSG00000150873	En	7.08124	2.70045	6.50005	2.38171e-11	5.5447e-10
ENSG00000125869	En	9.75571	2.70028	6.49927	4.67315e-09	4.49585e-08
ENSG00000267361	En	5.78261	2.69976	6.49695	4.67315e-09	4.49585e-08
ENSG00000258375	En	5.48076	2.69764	6.48738	1.52555e-09	1.67936e-08
ENSG00000158258	En	12.9358	2.69737	6.48617	2.68644e-10	3.74047e-09
ENSG00000118473	En	12.0298	2.69688	6.48399	6.77275e-12	2.3238e-10
ENSG00000109670	En	13.1277	2.69623	6.48107	3.57033e-12	2.3238e-10
ENSG00000221564	En	3.21179	2.69605	6.48024	1.48286e-10	2.28035e-09
ENSG00000171462	En	5.98491	2.69598	6.47992	8.0855e-09	7.27952e-08
ENSG00000164972	En	6.31171	2.69503	6.47567	1.48286e-10	2.28035e-09
ENSG00000123500	En	5.33058	2.69463	6.47388	1.16035e-08	1.01212e-07
ENSG00000237316	En	3.31185	2.69359	6.46921	1.52555e-09	1.67936e-08
ENSG00000279409	En	4.03718	2.69035	6.45471	1.38827e-08	1.18177e-07
ENSG00000177875	En	9.2091	2.69012	6.45368	1.27495e-11	3.45806e-10
ENSG00000176490	En	11.5684	2.68988	6.45261	3.57033e-12	2.3238e-10
ENSG00000006047	En	5.29039	2.68982	6.45231	2.6803e-09	2.74733e-08
ENSG00000104361	En	10.3769	2.68907	6.44899	1.27495e-11	3.45806e-10
ENSG00000241787	En	4.97057	2.68905	6.44887	2.22314e-09	2.35512e-08
ENSG00000231458	En	4.25584	2.68791	6.44381	3.9996e-08	3.0806e-07
ENSG00000226981	En	4.57248	2.68739	6.44149	2.68644e-10	3.74047e-09
ENSG00000001460	En	8.48625	2.68707	6.44003	3.57033e-12	2.3238e-10
ENSG00000236671	En	3.64837	2.6862	6.43616	8.0855e-09	7.27952e-08
ENSG00000175426	En	11.2235	2.68604	6.43546	8.0855e-09	7.27952e-08
ENSG00000203499	En	4.72219	2.68593	6.43495	2.36543e-08	1.91497e-07
ENSG00000268654	En	5.04636	2.68537	6.43246	8.0855e-09	7.27952e-08
ENSG00000129355	En	9.61103	2.68518	6.43162	3.57033e-12	2.3238e-10
ENSG00000261622	En	3.63125	2.685	6.43079	1.52555e-09	1.67936e-08
ENSG00000148660	En	12.542	2.68497	6.43067	6.77275e-12	2.3238e-10
ENSG00000200812	En	3.62046	2.68259	6.42008	8.61668e-10	1.01265e-08
ENSG00000013016	En	11.7474	2.67979	6.40763	6.77275e-12	2.3238e-10
ENSG00000080293	En	3.0943	2.67747	6.39735	1.27495e-11	3.45806e-10
ENSG00000263958	En	5.15952	2.67547	6.38847	4.67315e-09	4.49585e-08
ENSG00000122966	En	13.1095	2.67544	6.38833	6.77275e-12	2.3238e-10
ENSG00000172461	En	13.0467	2.67527	6.38757	6.77275e-12	2.3238e-10
ENSG00000231439	En	3.20721	2.67294	6.37727	1.48286e-10	2.28035e-09
ENSG00000253643	En	3.18421	2.67179	6.37217	2.68644e-10	3.74047e-09
ENSG00000242159	En	4.38322	2.67134	6.37019	1.38827e-08	1.18177e-07
ENSG00000183571	En	3.5825	2.67098	6.3686	2.22314e-09	2.35512e-08
ENSG00000134548	En	7.80982	2.6704	6.36605	3.02791e-07	8.13218e-07
ENSG00000231824	En	3.23157	2.67036	6.36589	2.22314e-09	2.35512e-08
ENSG00000243444	En	9.16377	2.66827	6.35667	2.38171e-11	5.5447e-10
ENSG00000173175	En	11.1292	2.6666	6.34929	3.57033e-12	2.3238e-10
ENSG00000069966	En	11.5581	2.66615	6.34731	3.57033e-12	2.3238e-10
ENSG00000151632	En	6.07703	2.66535	6.34383	3.71903e-06	7.71088e-06
ENSG00000176454	En	10.3595	2.66501	6.3423	3.57033e-12	2.3238e-10
ENSG00000103034	En	14.0027	2.66431	6.33924	6.77275e-12	2.3238e-10
ENSG00000214999	En	3.34756	2.66254	6.33146	2.68644e-10	3.74047e-09
ENSG00000233844	En	7.03016	2.66123	6.32572	3.88601e-09	3.84317e-08
ENSG00000249550	En	6.57255	2.66076	6.32367	2.36543e-08	1.91497e-07
ENSG00000105989	En	5.45588	2.66068	6.32329	6.71109e-08	4.30096e-07
ENSG00000061492	En	3.45279	2.65943	6.31782	2.68644e-10	3.74047e-09
ENSG00000159450	En	5.12111	2.65919	6.31678	3.9996e-08	3.0806e-07
ENSG00000236570	En	4.59644	2.6589	6.3155	4.82973e-10	6.13926e-09
ENSG00000227016	En	3.13713	2.65872	6.31472	4.67315e-09	4.49585e-08
ENSG00000259235	En	3.82429	2.65832	6.31298	2.68644e-10	3.74047e-09
ENSG00000125744	En	9.48283	2.65823	6.31259	6.77275e-12	2.3238e-10
ENSG00000139915	En	10.1399	2.65823	6.31257	2.6803e-09	2.74733e-08
ENSG00000263874	En	9.24076	2.65789	6.31111	4.82973e-10	6.13926e-09
ENSG00000227244	En	3.06716	2.65511	6.29894	8.12256e-11	1.39614e-09
ENSG00000228038	En	4.37844	2.65486	6.29787	5.78555e-07	1.52093e-06
ENSG00000265296	En	3.53334	2.6545	6.2963	1.98214e-08	1.63674e-07
ENSG00000236485	En	3.43591	2.65419	6.29493	1.11748e-07	4.30096e-07
ENSG00000130751	En	6.8472	2.65386	6.29347	8.12256e-11	1.39614e-09
ENSG00000229887	En	4.67225	2.65336	6.29132	8.12256e-11	1.39614e-09
ENSG00000249203	En	3.33719	2.65276	6.28868	2.22314e-09	2.35512e-08
ENSG00000212712	En	3.08051	2.65249	6.28751	3.88601e-09	3.84317e-08
ENSG00000232243	En	3.36743	2.65238	6.28703	8.0855e-09	7.27952e-08
ENSG00000249662	En	2.91197	2.65203	6.28551	2.38171e-11	5.5447e-10
ENSG00000202188	En	3.55931	2.65197	6.28524	2.38171e-11	5.5447e-10
ENSG00000267750	En	6.33729	2.65168	6.28398	3.57033e-12	2.3238e-10
ENSG00000230965	En	3.73303	2.64853	6.27028	3.02791e-07	8.13218e-07
ENSG00000272695	En	5.99569	2.64745	6.26557	6.77275e-12	2.3238e-10
ENSG00000148513	En	2.96707	2.6473	6.26495	1.48286e-10	2.28035e-09
ENSG00000255581	En	3.68258	2.64702	6.26372	1.56322e-07	4.30096e-07
ENSG00000204866	En	4.83835	2.64683	6.26292	1.98214e-08	1.63674e-07
ENSG00000270317	En	3.07648	2.646	6.25927	6.71109e-08	4.30096e-07
ENSG00000165887	En	4.72008	2.64599	6.25924	8.61668e-10	1.01265e-08
ENSG00000224479	En	6.63706	2.64544	6.25684	2.38171e-11	5.5447e-10
ENSG00000006555	En	3.76921	2.64488	6.25445	2.6803e-09	2.74733e-08
ENSG00000164951	En	12.6633	2.644	6.25061	3.57033e-12	2.3238e-10
ENSG00000164506	En	12.5647	2.64309	6.24666	6.77275e-12	2.3238e-10
ENSG00000227835	En	6.17091	2.64257	6.24443	7.95656e-07	2.06568e-06
ENSG00000232434	En	9.23603	2.64245	6.2439	3.57033e-12	2.3238e-10
ENSG00000081248	En	4.29881	2.64228	6.24315	2.36543e-08	1.91497e-07
ENSG00000236187	En	5.70325	2.64159	6.24017	2.20557e-10	3.25302e-09
ENSG00000166924	En	10.2803	2.64089	6.23716	3.57033e-12	2.3238e-10
ENSG00000237862	En	4.32438	2.63978	6.23235	3.9996e-08	3.0806e-07
ENSG00000110436	En	16.7686	2.63962	6.23166	3.9996e-08	3.0806e-07
ENSG00000250579	En	3.55078	2.63906	6.22927	2.6803e-09	2.74733e-08
ENSG00000235072	En	6.47607	2.63905	6.22921	4.41526e-11	9.08951e-10
ENSG00000280134	En	5.93333	2.63874	6.22787	8.61668e-10	1.01265e-08
ENSG00000198513	En	11.551	2.63842	6.2265	6.77275e-12	2.3238e-10
ENSG00000136153	En	11.2679	2.637	6.22036	3.57033e-12	2.3238e-10
ENSG00000235888	En	5.22843	2.63699	6.22033	8.0855e-09	7.27952e-08
ENSG00000276462	En	5.70973	2.63605	6.21625	1.38827e-08	1.18177e-07
ENSG00000237879	En	3.79007	2.63602	6.21615	7.11057e-10	8.72478e-09
ENSG00000223460	En	4.06169	2.63221	6.19974	1.38827e-08	1.18177e-07
ENSG00000235497	En	3.09317	2.63156	6.19695	2.38171e-11	5.5447e-10
ENSG00000254100	En	3.647	2.6305	6.19239	6.74079e-09	6.23283e-08
ENSG00000200564	En	3.30356	2.62978	6.18931	2.38171e-11	5.5447e-10
ENSG00000259690	En	5.66557	2.62943	6.18782	1.65954e-08	1.39939e-07
ENSG00000226038	En	3.11934	2.62931	6.18732	4.82973e-10	6.13926e-09
ENSG00000253932	En	3.70332	2.62922	6.1869	8.0855e-09	7.27952e-08
ENSG00000278913	En	2.91049	2.62856	6.18409	6.74079e-09	6.23283e-08
ENSG00000162365	En	3.00646	2.62799	6.18166	1.48286e-10	2.28035e-09
ENSG00000268830	En	3.16562	2.62696	6.17724	2.6803e-09	2.74733e-08
ENSG00000204603	En	4.31026	2.62679	6.17649	7.95656e-07	2.06568e-06
ENSG00000174516	En	9.98362	2.62665	6.1759	3.57033e-12	2.3238e-10
ENSG00000064270	En	6.63151	2.62605	6.17334	8.0855e-09	7.27952e-08
ENSG00000210151	En	4.92265	2.62588	6.17261	1.52555e-09	1.67936e-08
ENSG00000128245	En	13.8075	2.62507	6.16914	6.77275e-12	2.3238e-10
ENSG00000182450	En	3.93561	2.6243	6.16585	4.41526e-11	9.08951e-10
ENSG00000239911	En	7.27337	2.62315	6.16094	1.27495e-11	3.45806e-10
ENSG00000170837	En	8.58651	2.62288	6.1598	8.12256e-11	1.39614e-09
ENSG00000255207	En	3.73219	2.62091	6.15136	1.38827e-08	1.18177e-07
ENSG00000254629	En	5.60273	2.61865	6.14173	3.02791e-07	8.13218e-07
ENSG00000083067	En	11.0723	2.61848	6.14103	8.0855e-09	7.27952e-08
ENSG00000283486	En	5.52428	2.61826	6.14009	1.0905e-06	2.80005e-06
ENSG00000269210	En	4.29542	2.61745	6.13664	2.68644e-10	3.74047e-09
ENSG00000198547	En	6.45157	2.61713	6.1353	4.67315e-09	4.49585e-08
ENSG00000166426	En	5.51165	2.61688	6.1342	1.84653e-07	5.04761e-07
ENSG00000214803	En	3.97894	2.61659	6.13297	8.12256e-11	1.39614e-09
ENSG00000257680	En	7.32313	2.61649	6.13255	2.6803e-09	2.74733e-08
ENSG00000185519	En	5.61427	2.61627	6.13164	1.48286e-10	2.28035e-09
[truncated: 4,974 more rows]

## Sheet: GSE147352 up in glioma
GeneID	SystemCode	log_fold-n_vs_gm	fold-n_vs_gm	rawp-n_vs_gm	adjp-n_vs_gm
ENSG00000162738	En	-3.19135	-9.13468	2.54375e-07	9.29785e-06
ENSG00000143815	En	-1.38215	-2.60657	2.54375e-07	9.29785e-06
ENSG00000139921	En	-1.25162	-2.38108	2.54375e-07	9.29785e-06
ENSG00000088888	En	-1.124	-2.17951	2.54375e-07	9.29785e-06
ENSG00000141510	En	-2.53471	-5.7946	1.592e-06	2.32256e-05
ENSG00000108465	En	-1.15693	-2.22982	1.592e-06	2.32256e-05
ENSG00000123353	En	-1.04776	-2.06731	1.592e-06	2.32256e-05
ENSG00000111206	En	-3.15388	-8.90047	8.90323e-06	8.67887e-05
ENSG00000091262	En	-1.96596	-3.90673	8.20549e-05	0.000566332
ENSG00000265972	En	-1.59628	-3.02362	8.20549e-05	0.000566332
ENSG00000103490	En	-1.60759	-3.04743	0.00133631	0.00606431
ENSG00000231419	En	-6.84942	-115.313	2.54375e-07	9.29785e-06
ENSG00000170549	En	-6.767	-108.911	2.54375e-07	9.29785e-06
ENSG00000170561	En	-6.44291	-86.9977	2.54375e-07	9.29785e-06
ENSG00000242797	En	-6.24516	-75.8541	2.54375e-07	9.29785e-06
ENSG00000278192	En	-5.22664	-37.4433	2.54375e-07	9.29785e-06
ENSG00000088882	En	-5.17296	-36.0759	2.54375e-07	9.29785e-06
ENSG00000184357	En	-5.13498	-35.1384	2.54375e-07	9.29785e-06
ENSG00000215612	En	-5.0223	-32.4985	2.54375e-07	9.29785e-06
ENSG00000254726	En	-4.94407	-30.7831	2.54375e-07	9.29785e-06
ENSG00000090932	En	-4.87645	-29.3736	2.54375e-07	9.29785e-06
ENSG00000101311	En	-4.82872	-28.4178	2.54375e-07	9.29785e-06
ENSG00000260249	En	-4.7758	-27.3942	2.54375e-07	9.29785e-06
ENSG00000124766	En	-4.62285	-24.6386	2.54375e-07	9.29785e-06
ENSG00000233611	En	-4.6154	-24.5117	2.54375e-07	9.29785e-06
ENSG00000275379	En	-4.58082	-23.9312	2.54375e-07	9.29785e-06
ENSG00000140534	En	-4.54081	-23.2766	2.54375e-07	9.29785e-06
ENSG00000007968	En	-4.49027	-22.4753	2.54375e-07	9.29785e-06
ENSG00000255819	En	-4.4662	-22.1035	2.54375e-07	9.29785e-06
ENSG00000183542	En	-4.44943	-21.848	2.54375e-07	9.29785e-06
ENSG00000166292	En	-4.36081	-20.5464	2.54375e-07	9.29785e-06
ENSG00000279606	En	-4.31668	-19.9274	2.54375e-07	9.29785e-06
ENSG00000276043	En	-4.3152	-19.907	2.54375e-07	9.29785e-06
ENSG00000154080	En	-4.25151	-19.0472	2.54375e-07	9.29785e-06
ENSG00000135476	En	-4.21778	-18.607	2.54375e-07	9.29785e-06
ENSG00000257842	En	-4.10006	-17.1491	2.54375e-07	9.29785e-06
ENSG00000227432	En	-4.0761	-16.8667	2.54375e-07	9.29785e-06
ENSG00000136859	En	-4.07449	-16.8478	2.54375e-07	9.29785e-06
ENSG00000198732	En	-3.96839	-15.6532	2.54375e-07	9.29785e-06
ENSG00000225792	En	-3.909	-15.0219	2.54375e-07	9.29785e-06
ENSG00000253379	En	-3.79938	-13.9228	2.54375e-07	9.29785e-06
ENSG00000278909	En	-3.75176	-13.4707	2.54375e-07	9.29785e-06
ENSG00000181104	En	-3.75123	-13.4658	2.54375e-07	9.29785e-06
ENSG00000132692	En	-3.74678	-13.4244	2.54375e-07	9.29785e-06
ENSG00000256663	En	-3.74243	-13.384	2.54375e-07	9.29785e-06
ENSG00000038427	En	-3.70231	-13.0168	2.54375e-07	9.29785e-06
ENSG00000213420	En	-3.6817	-12.8322	2.54375e-07	9.29785e-06
ENSG00000230251	En	-3.66747	-12.7062	2.54375e-07	9.29785e-06
ENSG00000125845	En	-3.66136	-12.6526	2.54375e-07	9.29785e-06
ENSG00000236556	En	-3.65737	-12.6177	2.54375e-07	9.29785e-06
ENSG00000268603	En	-3.62496	-12.3373	2.54375e-07	9.29785e-06
ENSG00000157150	En	-3.60845	-12.197	2.54375e-07	9.29785e-06
ENSG00000005513	En	-3.59677	-12.0986	2.54375e-07	9.29785e-06
ENSG00000229953	En	-3.58325	-11.9858	2.54375e-07	9.29785e-06
ENSG00000205927	En	-3.5757	-11.9232	2.54375e-07	9.29785e-06
ENSG00000261478	En	-3.56639	-11.8465	2.54375e-07	9.29785e-06
ENSG00000227502	En	-3.56511	-11.836	2.54375e-07	9.29785e-06
ENSG00000229498	En	-3.53886	-11.6226	2.54375e-07	9.29785e-06
ENSG00000138829	En	-3.53364	-11.5806	2.54375e-07	9.29785e-06
ENSG00000259407	En	-3.52598	-11.5193	2.54375e-07	9.29785e-06
ENSG00000260785	En	-3.51524	-11.4338	2.54375e-07	9.29785e-06
ENSG00000260035	En	-3.49787	-11.297	2.54375e-07	9.29785e-06
ENSG00000198719	En	-3.49337	-11.2618	2.54375e-07	9.29785e-06
ENSG00000245648	En	-3.48727	-11.2143	2.54375e-07	9.29785e-06
ENSG00000127241	En	-3.46837	-11.0684	2.54375e-07	9.29785e-06
ENSG00000205424	En	-3.45617	-10.9752	2.54375e-07	9.29785e-06
ENSG00000064989	En	-3.40986	-10.6285	2.54375e-07	9.29785e-06
ENSG00000140807	En	-3.38252	-10.4289	2.54375e-07	9.29785e-06
ENSG00000272711	En	-3.37724	-10.3908	2.54375e-07	9.29785e-06
ENSG00000234690	En	-3.36095	-10.2742	2.54375e-07	9.29785e-06
ENSG00000087245	En	-3.35542	-10.2349	2.54375e-07	9.29785e-06
ENSG00000065320	En	-3.34614	-10.1693	2.54375e-07	9.29785e-06
ENSG00000168672	En	-3.33324	-10.0787	2.54375e-07	9.29785e-06
ENSG00000139146	En	-3.32496	-10.0211	2.54375e-07	9.29785e-06
ENSG00000176887	En	-3.31644	-9.96203	2.54375e-07	9.29785e-06
ENSG00000151388	En	-3.31247	-9.93462	2.54375e-07	9.29785e-06
ENSG00000065911	En	-3.30784	-9.90286	2.54375e-07	9.29785e-06
ENSG00000250343	En	-3.21052	-9.25682	2.54375e-07	9.29785e-06
ENSG00000114200	En	-3.20589	-9.22718	2.54375e-07	9.29785e-06
ENSG00000276651	En	-3.20569	-9.2259	2.54375e-07	9.29785e-06
ENSG00000150275	En	-3.20119	-9.1972	2.54375e-07	9.29785e-06
ENSG00000203497	En	-3.19874	-9.18159	2.54375e-07	9.29785e-06
ENSG00000153930	En	-3.19554	-9.16121	2.54375e-07	9.29785e-06
ENSG00000168874	En	-3.17172	-9.0112	2.54375e-07	9.29785e-06
ENSG00000113140	En	-3.16703	-8.98194	2.54375e-07	9.29785e-06
ENSG00000101955	En	-3.16484	-8.96836	2.54375e-07	9.29785e-06
ENSG00000261065	En	-3.15985	-8.93735	2.54375e-07	9.29785e-06
ENSG00000049192	En	-3.14209	-8.828	2.54375e-07	9.29785e-06
ENSG00000184384	En	-3.13976	-8.81377	2.54375e-07	9.29785e-06
ENSG00000121621	En	-3.13495	-8.78442	2.54375e-07	9.29785e-06
ENSG00000233473	En	-3.1171	-8.67642	2.54375e-07	9.29785e-06
ENSG00000166450	En	-3.11653	-8.67302	2.54375e-07	9.29785e-06
ENSG00000131094	En	-3.11173	-8.64417	2.54375e-07	9.29785e-06
ENSG00000142698	En	-3.10129	-8.58183	2.54375e-07	9.29785e-06
ENSG00000172201	En	-3.09368	-8.5367	2.54375e-07	9.29785e-06
ENSG00000072182	En	-3.09066	-8.51885	2.54375e-07	9.29785e-06
ENSG00000234936	En	-3.08502	-8.4856	2.54375e-07	9.29785e-06
ENSG00000229474	En	-3.06993	-8.39733	2.54375e-07	9.29785e-06
ENSG00000213398	En	-3.03465	-8.19449	2.54375e-07	9.29785e-06
ENSG00000145908	En	-3.01936	-8.10809	2.54375e-07	9.29785e-06
ENSG00000106462	En	-2.99858	-7.99213	2.54375e-07	9.29785e-06
ENSG00000140262	En	-2.9838	-7.91067	2.54375e-07	9.29785e-06
ENSG00000110693	En	-2.96886	-7.8292	2.54375e-07	9.29785e-06
ENSG00000132688	En	-2.96499	-7.80822	2.54375e-07	9.29785e-06
ENSG00000171316	En	-2.92051	-7.57115	2.54375e-07	9.29785e-06
ENSG00000229492	En	-2.88487	-7.3864	2.54375e-07	9.29785e-06
ENSG00000255246	En	-2.8831	-7.37732	2.54375e-07	9.29785e-06
ENSG00000148400	En	-2.8757	-7.33961	2.54375e-07	9.29785e-06
ENSG00000257298	En	-2.87434	-7.33267	2.54375e-07	9.29785e-06
ENSG00000130508	En	-2.8585	-7.25263	2.54375e-07	9.29785e-06
ENSG00000271811	En	-2.85244	-7.22219	2.54375e-07	9.29785e-06
ENSG00000215417	En	-2.85233	-7.22167	2.54375e-07	9.29785e-06
ENSG00000256571	En	-2.79577	-6.94401	2.54375e-07	9.29785e-06
ENSG00000179455	En	-2.77797	-6.85888	2.54375e-07	9.29785e-06
ENSG00000273768	En	-2.77554	-6.84734	2.54375e-07	9.29785e-06
ENSG00000213785	En	-2.7693	-6.81777	2.54375e-07	9.29785e-06
ENSG00000239887	En	-2.76091	-6.77825	2.54375e-07	9.29785e-06
ENSG00000229591	En	-2.76072	-6.77734	2.54375e-07	9.29785e-06
ENSG00000106003	En	-2.74475	-6.70274	2.54375e-07	9.29785e-06
ENSG00000165029	En	-2.73859	-6.6742	2.54375e-07	9.29785e-06
ENSG00000116132	En	-2.7364	-6.66406	2.54375e-07	9.29785e-06
ENSG00000258738	En	-2.73133	-6.64067	2.54375e-07	9.29785e-06
ENSG00000237021	En	-2.73049	-6.6368	2.54375e-07	9.29785e-06
ENSG00000227036	En	-2.70696	-6.52946	2.54375e-07	9.29785e-06
ENSG00000182103	En	-2.69423	-6.47209	2.54375e-07	9.29785e-06
ENSG00000245904	En	-2.68347	-6.424	2.54375e-07	9.29785e-06
ENSG00000100842	En	-2.6826	-6.42013	2.54375e-07	9.29785e-06
ENSG00000238961	En	-2.68081	-6.41214	2.54375e-07	9.29785e-06
ENSG00000175356	En	-2.67655	-6.39327	2.54375e-07	9.29785e-06
ENSG00000267128	En	-2.67394	-6.38168	2.54375e-07	9.29785e-06
ENSG00000157890	En	-2.67042	-6.36616	2.54375e-07	9.29785e-06
ENSG00000069493	En	-2.64535	-6.25646	2.54375e-07	9.29785e-06
ENSG00000187840	En	-2.64384	-6.24991	2.54375e-07	9.29785e-06
ENSG00000280870	En	-2.63335	-6.20465	2.54375e-07	9.29785e-06
ENSG00000257027	En	-2.63079	-6.19364	2.54375e-07	9.29785e-06
ENSG00000181458	En	-2.61595	-6.13029	2.54375e-07	9.29785e-06
ENSG00000279602	En	-2.60788	-6.09608	2.54375e-07	9.29785e-06
ENSG00000134207	En	-2.58144	-5.98536	2.54375e-07	9.29785e-06
ENSG00000173531	En	-2.56932	-5.93529	2.54375e-07	9.29785e-06
ENSG00000143842	En	-2.56499	-5.91749	2.54375e-07	9.29785e-06
ENSG00000102221	En	-2.55164	-5.86299	2.54375e-07	9.29785e-06
ENSG00000140931	En	-2.54663	-5.8427	2.54375e-07	9.29785e-06
ENSG00000225889	En	-2.54029	-5.81706	2.54375e-07	9.29785e-06
ENSG00000139618	En	-2.51772	-5.72678	2.54375e-07	9.29785e-06
ENSG00000181722	En	-2.51657	-5.72219	2.54375e-07	9.29785e-06
ENSG00000181449	En	-2.51593	-5.71965	2.54375e-07	9.29785e-06
ENSG00000125355	En	-2.51444	-5.71376	2.54375e-07	9.29785e-06
ENSG00000230149	En	-2.49596	-5.64104	2.54375e-07	9.29785e-06
ENSG00000238113	En	-2.49009	-5.61811	2.54375e-07	9.29785e-06
ENSG00000146648	En	-2.47528	-5.56074	2.54375e-07	9.29785e-06
ENSG00000249492	En	-2.43975	-5.42548	2.54375e-07	9.29785e-06
ENSG00000258708	En	-2.43175	-5.39547	2.54375e-07	9.29785e-06
ENSG00000100297	En	-2.42987	-5.38845	2.54375e-07	9.29785e-06
ENSG00000125462	En	-2.42981	-5.38821	2.54375e-07	9.29785e-06
ENSG00000248668	En	-2.42222	-5.35996	2.54375e-07	9.29785e-06
ENSG00000207746	En	-2.42122	-5.35623	2.54375e-07	9.29785e-06
ENSG00000204580	En	-2.41911	-5.34843	2.54375e-07	9.29785e-06
ENSG00000115129	En	-2.40642	-5.30157	2.54375e-07	9.29785e-06
ENSG00000197093	En	-2.40628	-5.30107	2.54375e-07	9.29785e-06
ENSG00000124067	En	-2.40563	-5.29865	2.54375e-07	9.29785e-06
ENSG00000050405	En	-2.38916	-5.23854	2.54375e-07	9.29785e-06
ENSG00000099954	En	-2.34282	-5.07295	2.54375e-07	9.29785e-06
ENSG00000108830	En	-2.34221	-5.07079	2.54375e-07	9.29785e-06
ENSG00000111644	En	-2.33841	-5.05745	2.54375e-07	9.29785e-06
ENSG00000196132	En	-2.32455	-5.0091	2.54375e-07	9.29785e-06
ENSG00000111962	En	-2.32136	-4.99804	2.54375e-07	9.29785e-06
ENSG00000107551	En	-2.28955	-4.88905	2.54375e-07	9.29785e-06
ENSG00000106278	En	-2.2885	-4.88548	2.54375e-07	9.29785e-06
ENSG00000255270	En	-2.25732	-4.78102	2.54375e-07	9.29785e-06
ENSG00000115318	En	-2.23983	-4.72342	2.54375e-07	9.29785e-06
ENSG00000235423	En	-2.23667	-4.71308	2.54375e-07	9.29785e-06
ENSG00000139289	En	-2.22724	-4.68236	2.54375e-07	9.29785e-06
ENSG00000115183	En	-2.22089	-4.6618	2.54375e-07	9.29785e-06
ENSG00000262209	En	-2.20919	-4.62417	2.54375e-07	9.29785e-06
ENSG00000122863	En	-2.19829	-4.58934	2.54375e-07	9.29785e-06
ENSG00000139438	En	-2.19327	-4.57341	2.54375e-07	9.29785e-06
ENSG00000140455	En	-2.18598	-4.55035	2.54375e-07	9.29785e-06
ENSG00000113657	En	-2.1802	-4.53215	2.54375e-07	9.29785e-06
ENSG00000253438	En	-2.17245	-4.50788	2.54375e-07	9.29785e-06
ENSG00000185955	En	-2.16882	-4.49657	2.54375e-07	9.29785e-06
ENSG00000248449	En	-2.16136	-4.47336	2.54375e-07	9.29785e-06
ENSG00000113555	En	-2.15288	-4.44714	2.54375e-07	9.29785e-06
ENSG00000198604	En	-2.14489	-4.42257	2.54375e-07	9.29785e-06
ENSG00000166813	En	-2.14095	-4.41052	2.54375e-07	9.29785e-06
ENSG00000164300	En	-2.13689	-4.39813	2.54375e-07	9.29785e-06
ENSG00000031081	En	-2.13142	-4.38147	2.54375e-07	9.29785e-06
ENSG00000162946	En	-2.10777	-4.31026	2.54375e-07	9.29785e-06
ENSG00000169604	En	-2.09249	-4.26484	2.54375e-07	9.29785e-06
ENSG00000165801	En	-2.09094	-4.26025	2.54375e-07	9.29785e-06
ENSG00000169302	En	-2.08991	-4.25721	2.54375e-07	9.29785e-06
ENSG00000127084	En	-2.0805	-4.22952	2.54375e-07	9.29785e-06
ENSG00000262119	En	-2.05522	-4.15606	2.54375e-07	9.29785e-06
ENSG00000166508	En	-2.05437	-4.15361	2.54375e-07	9.29785e-06
ENSG00000179241	En	-2.04861	-4.13707	2.54375e-07	9.29785e-06
ENSG00000227640	En	-2.0378	-4.10619	2.54375e-07	9.29785e-06
ENSG00000183943	En	-2.02634	-4.07371	2.54375e-07	9.29785e-06
ENSG00000130413	En	-2.02399	-4.06708	2.54375e-07	9.29785e-06
ENSG00000196935	En	-2.01376	-4.03833	2.54375e-07	9.29785e-06
ENSG00000132561	En	-2.00076	-4.0021	2.54375e-07	9.29785e-06
ENSG00000257354	En	-1.99861	-3.99615	2.54375e-07	9.29785e-06
ENSG00000178764	En	-1.9975	-3.99307	2.54375e-07	9.29785e-06
ENSG00000065978	En	-1.98905	-3.96976	2.54375e-07	9.29785e-06
ENSG00000279281	En	-1.98632	-3.96226	2.54375e-07	9.29785e-06
ENSG00000125285	En	-1.98626	-3.96208	2.54375e-07	9.29785e-06
ENSG00000148143	En	-1.97572	-3.93324	2.54375e-07	9.29785e-06
ENSG00000160191	En	-1.97343	-3.927	2.54375e-07	9.29785e-06
ENSG00000164938	En	-1.97317	-3.9263	2.54375e-07	9.29785e-06
ENSG00000253305	En	-1.97061	-3.91935	2.54375e-07	9.29785e-06
ENSG00000164683	En	-1.96436	-3.90241	2.54375e-07	9.29785e-06
ENSG00000121068	En	-1.96262	-3.8977	2.54375e-07	9.29785e-06
ENSG00000118257	En	-1.95964	-3.88964	2.54375e-07	9.29785e-06
ENSG00000140848	En	-1.95807	-3.88541	2.54375e-07	9.29785e-06
ENSG00000162944	En	-1.95289	-3.87148	2.54375e-07	9.29785e-06
ENSG00000144278	En	-1.94689	-3.85542	2.54375e-07	9.29785e-06
ENSG00000206120	En	-1.94577	-3.85244	2.54375e-07	9.29785e-06
ENSG00000049540	En	-1.9434	-3.8461	2.54375e-07	9.29785e-06
ENSG00000267281	En	-1.93304	-3.81859	2.54375e-07	9.29785e-06
ENSG00000224861	En	-1.92935	-3.80883	2.54375e-07	9.29785e-06
ENSG00000120693	En	-1.8993	-3.73032	2.54375e-07	9.29785e-06
ENSG00000110092	En	-1.88268	-3.6876	2.54375e-07	9.29785e-06
ENSG00000196981	En	-1.88111	-3.68358	2.54375e-07	9.29785e-06
ENSG00000213866	En	-1.87945	-3.67934	2.54375e-07	9.29785e-06
ENSG00000137269	En	-1.86934	-3.65364	2.54375e-07	9.29785e-06
ENSG00000160207	En	-1.86892	-3.6526	2.54375e-07	9.29785e-06
ENSG00000167393	En	-1.86334	-3.6385	2.54375e-07	9.29785e-06
ENSG00000188549	En	-1.85678	-3.62199	2.54375e-07	9.29785e-06
ENSG00000277443	En	-1.84809	-3.60023	2.54375e-07	9.29785e-06
ENSG00000119403	En	-1.81931	-3.52912	2.54375e-07	9.29785e-06
ENSG00000203952	En	-1.8184	-3.52691	2.54375e-07	9.29785e-06
ENSG00000112902	En	-1.81811	-3.52618	2.54375e-07	9.29785e-06
ENSG00000100106	En	-1.81106	-3.509	2.54375e-07	9.29785e-06
ENSG00000213859	En	-1.80982	-3.50599	2.54375e-07	9.29785e-06
ENSG00000168887	En	-1.80422	-3.4924	2.54375e-07	9.29785e-06
ENSG00000253953	En	-1.8015	-3.48582	2.54375e-07	9.29785e-06
ENSG00000255717	En	-1.78642	-3.44958	2.54375e-07	9.29785e-06
ENSG00000173457	En	-1.78072	-3.43598	2.54375e-07	9.29785e-06
ENSG00000272518	En	-1.7776	-3.42856	2.54375e-07	9.29785e-06
ENSG00000236977	En	-1.77037	-3.41142	2.54375e-07	9.29785e-06
ENSG00000232995	En	-1.76504	-3.39884	2.54375e-07	9.29785e-06
ENSG00000278948	En	-1.76445	-3.39745	2.54375e-07	9.29785e-06
ENSG00000127946	En	-1.7494	-3.36219	2.54375e-07	9.29785e-06
ENSG00000146263	En	-1.73773	-3.33509	2.54375e-07	9.29785e-06
ENSG00000183255	En	-1.73731	-3.33412	2.54375e-07	9.29785e-06
ENSG00000163110	En	-1.7347	-3.32811	2.54375e-07	9.29785e-06
ENSG00000239213	En	-1.73424	-3.32705	2.54375e-07	9.29785e-06
ENSG00000089157	En	-1.7338	-3.32602	2.54375e-07	9.29785e-06
ENSG00000146112	En	-1.71657	-3.28655	2.54375e-07	9.29785e-06
ENSG00000132669	En	-1.71176	-3.2756	2.54375e-07	9.29785e-06
ENSG00000108784	En	-1.70601	-3.26258	2.54375e-07	9.29785e-06
ENSG00000102218	En	-1.70195	-3.25341	2.54375e-07	9.29785e-06
ENSG00000180891	En	-1.69669	-3.24157	2.54375e-07	9.29785e-06
ENSG00000216866	En	-1.68853	-3.22327	2.54375e-07	9.29785e-06
ENSG00000168487	En	-1.68804	-3.22219	2.54375e-07	9.29785e-06
ENSG00000198142	En	-1.68795	-3.22199	2.54375e-07	9.29785e-06
ENSG00000139350	En	-1.68208	-3.20891	2.54375e-07	9.29785e-06
ENSG00000256124	En	-1.67636	-3.1962	2.54375e-07	9.29785e-06
ENSG00000117242	En	-1.67379	-3.19051	2.54375e-07	9.29785e-06
ENSG00000114423	En	-1.67375	-3.19043	2.54375e-07	9.29785e-06
ENSG00000171016	En	-1.66384	-3.16859	2.54375e-07	9.29785e-06
ENSG00000115825	En	-1.65738	-3.15443	2.54375e-07	9.29785e-06
ENSG00000136451	En	-1.65191	-3.1425	2.54375e-07	9.29785e-06
ENSG00000146425	En	-1.64355	-3.12433	2.54375e-07	9.29785e-06
ENSG00000125457	En	-1.64285	-3.12282	2.54375e-07	9.29785e-06
ENSG00000100439	En	-1.63493	-3.10572	2.54375e-07	9.29785e-06
ENSG00000271601	En	-1.63316	-3.10193	2.54375e-07	9.29785e-06
ENSG00000133740	En	-1.6321	-3.09965	2.54375e-07	9.29785e-06
ENSG00000135446	En	-1.6166	-3.06652	2.54375e-07	9.29785e-06
ENSG00000103449	En	-1.59979	-3.031	2.54375e-07	9.29785e-06
ENSG00000155368	En	-1.58075	-2.99125	2.54375e-07	9.29785e-06
ENSG00000176422	En	-1.57977	-2.98922	2.54375e-07	9.29785e-06
ENSG00000123136	En	-1.57623	-2.9819	2.54375e-07	9.29785e-06
ENSG00000103260	En	-1.57607	-2.98157	2.54375e-07	9.29785e-06
ENSG00000104774	En	-1.57476	-2.97886	2.54375e-07	9.29785e-06
ENSG00000149782	En	-1.56235	-2.95335	2.54375e-07	9.29785e-06
ENSG00000213553	En	-1.54183	-2.91163	2.54375e-07	9.29785e-06
ENSG00000125257	En	-1.53982	-2.90759	2.54375e-07	9.29785e-06
ENSG00000062822	En	-1.53928	-2.9065	2.54375e-07	9.29785e-06
ENSG00000256628	En	-1.53384	-2.89555	2.54375e-07	9.29785e-06
ENSG00000161791	En	-1.52762	-2.8831	2.54375e-07	9.29785e-06
ENSG00000205336	En	-1.52334	-2.87455	2.54375e-07	9.29785e-06
ENSG00000237036	En	-1.52293	-2.87374	2.54375e-07	9.29785e-06
ENSG00000245526	En	-1.51848	-2.86488	2.54375e-07	9.29785e-06
ENSG00000177917	En	-1.5124	-2.85284	2.54375e-07	9.29785e-06
ENSG00000252481	En	-1.50753	-2.84323	2.54375e-07	9.29785e-06
ENSG00000100105	En	-1.5052	-2.83863	2.54375e-07	9.29785e-06
ENSG00000128309	En	-1.50375	-2.83579	2.54375e-07	9.29785e-06
ENSG00000213722	En	-1.50187	-2.83209	2.54375e-07	9.29785e-06
ENSG00000153363	En	-1.50141	-2.83119	2.54375e-07	9.29785e-06
ENSG00000105939	En	-1.50089	-2.83017	2.54375e-07	9.29785e-06
ENSG00000011304	En	-1.49933	-2.82711	2.54375e-07	9.29785e-06
ENSG00000148516	En	-1.48738	-2.80379	2.54375e-07	9.29785e-06
ENSG00000213928	En	-1.47349	-2.77692	2.54375e-07	9.29785e-06
ENSG00000112531	En	-1.47331	-2.77658	2.54375e-07	9.29785e-06
ENSG00000225793	En	-1.45773	-2.74676	2.54375e-07	9.29785e-06
ENSG00000047230	En	-1.45519	-2.74193	2.54375e-07	9.29785e-06
ENSG00000065413	En	-1.45342	-2.73857	2.54375e-07	9.29785e-06
ENSG00000171681	En	-1.45126	-2.73448	2.54375e-07	9.29785e-06
ENSG00000143443	En	-1.44973	-2.73158	2.54375e-07	9.29785e-06
ENSG00000171606	En	-1.44692	-2.72626	2.54375e-07	9.29785e-06
ENSG00000200312	En	-1.44576	-2.72407	2.54375e-07	9.29785e-06
ENSG00000100906	En	-1.43966	-2.71256	2.54375e-07	9.29785e-06
ENSG00000135912	En	-1.43724	-2.70803	2.54375e-07	9.29785e-06
ENSG00000141971	En	-1.43302	-2.70011	2.54375e-07	9.29785e-06
ENSG00000139946	En	-1.43224	-2.69865	2.54375e-07	9.29785e-06
ENSG00000105519	En	-1.42896	-2.69253	2.54375e-07	9.29785e-06
ENSG00000000460	En	-1.42741	-2.68963	2.54375e-07	9.29785e-06
ENSG00000186446	En	-1.42677	-2.68843	2.54375e-07	9.29785e-06
ENSG00000182796	En	-1.41916	-2.67429	2.54375e-07	9.29785e-06
ENSG00000171451	En	-1.41461	-2.66588	2.54375e-07	9.29785e-06
ENSG00000181924	En	-1.41155	-2.66023	2.54375e-07	9.29785e-06
ENSG00000257511	En	-1.40209	-2.64284	2.54375e-07	9.29785e-06
ENSG00000197928	En	-1.39812	-2.63558	2.54375e-07	9.29785e-06
ENSG00000023697	En	-1.39667	-2.63294	2.54375e-07	9.29785e-06
ENSG00000135482	En	-1.37909	-2.60105	2.54375e-07	9.29785e-06
ENSG00000184304	En	-1.37219	-2.58864	2.54375e-07	9.29785e-06
ENSG00000172687	En	-1.36484	-2.57548	2.54375e-07	9.29785e-06
ENSG00000116679	En	-1.36252	-2.57134	2.54375e-07	9.29785e-06
ENSG00000200488	En	-1.35989	-2.56666	2.54375e-07	9.29785e-06
ENSG00000165512	En	-1.3575	-2.5624	2.54375e-07	9.29785e-06
ENSG00000153944	En	-1.35031	-2.54968	2.54375e-07	9.29785e-06
ENSG00000158805	En	-1.3502	-2.54948	2.54375e-07	9.29785e-06
ENSG00000150433	En	-1.34885	-2.54708	2.54375e-07	9.29785e-06
ENSG00000110880	En	-1.34751	-2.54473	2.54375e-07	9.29785e-06
ENSG00000174851	En	-1.3393	-2.53029	2.54375e-07	9.29785e-06
ENSG00000187079	En	-1.33838	-2.52868	2.54375e-07	9.29785e-06
ENSG00000095015	En	-1.33231	-2.51806	2.54375e-07	9.29785e-06
ENSG00000172888	En	-1.32852	-2.51144	2.54375e-07	9.29785e-06
ENSG00000167977	En	-1.32625	-2.5075	2.54375e-07	9.29785e-06
ENSG00000147862	En	-1.32513	-2.50556	2.54375e-07	9.29785e-06
ENSG00000040531	En	-1.31812	-2.49341	2.54375e-07	9.29785e-06
ENSG00000111328	En	-1.31292	-2.48444	2.54375e-07	9.29785e-06
ENSG00000178996	En	-1.31281	-2.48425	2.54375e-07	9.29785e-06
ENSG00000129493	En	-1.30948	-2.47852	2.54375e-07	9.29785e-06
ENSG00000105750	En	-1.30918	-2.478	2.54375e-07	9.29785e-06
ENSG00000123143	En	-1.29891	-2.46043	2.54375e-07	9.29785e-06
ENSG00000162909	En	-1.29504	-2.45383	2.54375e-07	9.29785e-06
ENSG00000100075	En	-1.28886	-2.44335	2.54375e-07	9.29785e-06
ENSG00000138413	En	-1.28836	-2.4425	2.54375e-07	9.29785e-06
ENSG00000256525	En	-1.28424	-2.43554	2.54375e-07	9.29785e-06
ENSG00000103202	En	-1.27524	-2.4204	2.54375e-07	9.29785e-06
ENSG00000114019	En	-1.27465	-2.41941	2.54375e-07	9.29785e-06
ENSG00000132478	En	-1.26739	-2.40726	2.54375e-07	9.29785e-06
ENSG00000159086	En	-1.26152	-2.39749	2.54375e-07	9.29785e-06
ENSG00000082196	En	-1.26096	-2.39655	2.54375e-07	9.29785e-06
ENSG00000184486	En	-1.2479	-2.37495	2.54375e-07	9.29785e-06
ENSG00000176142	En	-1.24764	-2.37452	2.54375e-07	9.29785e-06
ENSG00000063587	En	-1.24257	-2.3662	2.54375e-07	9.29785e-06
ENSG00000134146	En	-1.23561	-2.35481	2.54375e-07	9.29785e-06
ENSG00000067955	En	-1.23238	-2.34954	2.54375e-07	9.29785e-06
ENSG00000130332	En	-1.23031	-2.34617	2.54375e-07	9.29785e-06
ENSG00000144792	En	-1.22771	-2.34194	2.54375e-07	9.29785e-06
ENSG00000196247	En	-1.22616	-2.33944	2.54375e-07	9.29785e-06
ENSG00000140612	En	-1.22151	-2.33191	2.54375e-07	9.29785e-06
ENSG00000261428	En	-1.2198	-2.32914	2.54375e-07	9.29785e-06
ENSG00000196275	En	-1.21862	-2.32723	2.54375e-07	9.29785e-06
ENSG00000180573	En	-1.21836	-2.32682	2.54375e-07	9.29785e-06
ENSG00000275120	En	-1.21818	-2.32653	2.54375e-07	9.29785e-06
ENSG00000161960	En	-1.21812	-2.32643	2.54375e-07	9.29785e-06
ENSG00000163041	En	-1.21116	-2.31523	2.54375e-07	9.29785e-06
ENSG00000166526	En	-1.21045	-2.31409	2.54375e-07	9.29785e-06
ENSG00000205581	En	-1.20763	-2.30957	2.54375e-07	9.29785e-06
ENSG00000138336	En	-1.20492	-2.30525	2.54375e-07	9.29785e-06
ENSG00000165406	En	-1.19862	-2.29521	2.54375e-07	9.29785e-06
ENSG00000123131	En	-1.1946	-2.28882	2.54375e-07	9.29785e-06
ENSG00000197329	En	-1.17984	-2.26552	2.54375e-07	9.29785e-06
ENSG00000070756	En	-1.17805	-2.26271	2.54375e-07	9.29785e-06
ENSG00000172878	En	-1.17755	-2.26193	2.54375e-07	9.29785e-06
ENSG00000181450	En	-1.17696	-2.261	2.54375e-07	9.29785e-06
ENSG00000146828	En	-1.17588	-2.25931	2.54375e-07	9.29785e-06
ENSG00000156482	En	-1.17289	-2.25462	2.54375e-07	9.29785e-06
ENSG00000048342	En	-1.17288	-2.25462	2.54375e-07	9.29785e-06
ENSG00000154380	En	-1.16988	-2.24993	2.54375e-07	9.29785e-06
ENSG00000114026	En	-1.16626	-2.24429	2.54375e-07	9.29785e-06
ENSG00000168795	En	-1.16588	-2.24369	2.54375e-07	9.29785e-06
ENSG00000166925	En	-1.16242	-2.23833	2.54375e-07	9.29785e-06
ENSG00000173473	En	-1.16181	-2.23737	2.54375e-07	9.29785e-06
ENSG00000168916	En	-1.15917	-2.2333	2.54375e-07	9.29785e-06
ENSG00000173209	En	-1.15837	-2.23206	2.54375e-07	9.29785e-06
ENSG00000125458	En	-1.15476	-2.22647	2.54375e-07	9.29785e-06
ENSG00000081913	En	-1.15393	-2.22519	2.54375e-07	9.29785e-06
ENSG00000100325	En	-1.15387	-2.22509	2.54375e-07	9.29785e-06
ENSG00000165804	En	-1.15377	-2.22494	2.54375e-07	9.29785e-06
ENSG00000283041	En	-1.14826	-2.21647	2.54375e-07	9.29785e-06
ENSG00000259495	En	-1.14727	-2.21494	2.54375e-07	9.29785e-06
ENSG00000140497	En	-1.14296	-2.20834	2.54375e-07	9.29785e-06
ENSG00000122779	En	-1.13905	-2.20235	2.54375e-07	9.29785e-06
ENSG00000224578	En	-1.13716	-2.19947	2.54375e-07	9.29785e-06
ENSG00000076641	En	-1.12955	-2.18791	2.54375e-07	9.29785e-06
ENSG00000147140	En	-1.12903	-2.18712	2.54375e-07	9.29785e-06
ENSG00000101346	En	-1.11979	-2.17315	2.54375e-07	9.29785e-06
ENSG00000085719	En	-1.11759	-2.16983	2.54375e-07	9.29785e-06
ENSG00000149262	En	-1.11111	-2.16012	2.54375e-07	9.29785e-06
ENSG00000137185	En	-1.11109	-2.16009	2.54375e-07	9.29785e-06
ENSG00000240376	En	-1.10294	-2.14791	2.54375e-07	9.29785e-06
ENSG00000104529	En	-1.1021	-2.14667	2.54375e-07	9.29785e-06
ENSG00000165821	En	-1.10073	-2.14463	2.54375e-07	9.29785e-06
ENSG00000273015	En	-1.09339	-2.13375	2.54375e-07	9.29785e-06
ENSG00000159792	En	-1.08789	-2.12563	2.54375e-07	9.29785e-06
ENSG00000143190	En	-1.08085	-2.11528	2.54375e-07	9.29785e-06
ENSG00000130313	En	-1.08035	-2.11455	2.54375e-07	9.29785e-06
ENSG00000070018	En	-1.07754	-2.11043	2.54375e-07	9.29785e-06
ENSG00000204387	En	-1.07486	-2.10652	2.54375e-07	9.29785e-06
ENSG00000166532	En	-1.06953	-2.09875	2.54375e-07	9.29785e-06
ENSG00000119004	En	-1.06527	-2.09256	2.54375e-07	9.29785e-06
ENSG00000181192	En	-1.06211	-2.08798	2.54375e-07	9.29785e-06
ENSG00000237441	En	-1.06133	-2.08685	2.54375e-07	9.29785e-06
ENSG00000072506	En	-1.0613	-2.08682	2.54375e-07	9.29785e-06
ENSG00000149923	En	-1.04263	-2.05998	2.54375e-07	9.29785e-06
ENSG00000010810	En	-1.03415	-2.04791	2.54375e-07	9.29785e-06
ENSG00000152492	En	-1.02775	-2.03885	2.54375e-07	9.29785e-06
ENSG00000109046	En	-1.02566	-2.0359	2.54375e-07	9.29785e-06
ENSG00000122783	En	-1.02346	-2.03279	2.54375e-07	9.29785e-06
ENSG00000204392	En	-1.02143	-2.02993	2.54375e-07	9.29785e-06
ENSG00000165240	En	-1.02129	-2.02973	2.54375e-07	9.29785e-06
ENSG00000101972	En	-1.00283	-2.00392	2.54375e-07	9.29785e-06
ENSG00000159579	En	-1.00027	-2.00037	2.54375e-07	9.29785e-06
ENSG00000275302	En	-5.36272	-41.1472	1.592e-06	2.32256e-05
ENSG00000127325	En	-5.32731	-40.1494	1.592e-06	2.32256e-05
ENSG00000254919	En	-5.11786	-34.724	1.592e-06	2.32256e-05
ENSG00000186493	En	-5.08377	-33.9132	1.592e-06	2.32256e-05
ENSG00000205809	En	-4.82605	-28.3652	1.592e-06	2.32256e-05
ENSG00000279551	En	-4.67713	-25.5833	1.592e-06	2.32256e-05
ENSG00000186185	En	-4.45639	-21.9537	1.592e-06	2.32256e-05
ENSG00000248184	En	-4.43701	-21.6608	1.592e-06	2.32256e-05
ENSG00000137203	En	-4.41698	-21.3621	1.592e-06	2.32256e-05
ENSG00000118193	En	-4.36606	-20.6212	1.592e-06	2.32256e-05
ENSG00000204347	En	-4.30353	-19.7465	1.592e-06	2.32256e-05
ENSG00000175063	En	-4.26576	-19.2363	1.592e-06	2.32256e-05
ENSG00000234104	En	-4.2103	-18.5108	1.592e-06	2.32256e-05
ENSG00000258844	En	-4.19917	-18.3686	1.592e-06	2.32256e-05
ENSG00000257185	En	-4.19581	-18.3259	1.592e-06	2.32256e-05
ENSG00000196787	En	-4.13373	-17.554	1.592e-06	2.32256e-05
ENSG00000116035	En	-4.11997	-17.3874	1.592e-06	2.32256e-05
ENSG00000101057	En	-4.072	-16.8188	1.592e-06	2.32256e-05
ENSG00000237606	En	-4.06545	-16.7426	1.592e-06	2.32256e-05
ENSG00000134595	En	-3.9757	-15.7327	1.592e-06	2.32256e-05
ENSG00000280809	En	-3.94234	-15.3732	1.592e-06	2.32256e-05
ENSG00000266549	En	-3.88478	-14.7719	1.592e-06	2.32256e-05
ENSG00000205810	En	-3.86361	-14.5567	1.592e-06	2.32256e-05
ENSG00000159263	En	-3.83968	-14.3173	1.592e-06	2.32256e-05
ENSG00000284650	En	-3.75106	-13.4642	1.592e-06	2.32256e-05
ENSG00000065328	En	-3.71797	-13.159	1.592e-06	2.32256e-05
ENSG00000270547	En	-3.71705	-13.1505	1.592e-06	2.32256e-05
ENSG00000276070	En	-3.70826	-13.0707	1.592e-06	2.32256e-05
ENSG00000158164	En	-3.70634	-13.0533	1.592e-06	2.32256e-05
ENSG00000213809	En	-3.69525	-12.9534	1.592e-06	2.32256e-05
ENSG00000109805	En	-3.69299	-12.9331	1.592e-06	2.32256e-05
ENSG00000248587	En	-3.51815	-11.4569	1.592e-06	2.32256e-05
ENSG00000267528	En	-3.51631	-11.4423	1.592e-06	2.32256e-05
ENSG00000249958	En	-3.51181	-11.4067	1.592e-06	2.32256e-05
ENSG00000179073	En	-3.46065	-11.0093	1.592e-06	2.32256e-05
ENSG00000243244	En	-3.43075	-10.7835	1.592e-06	2.32256e-05
ENSG00000222000	En	-3.40321	-10.5796	1.592e-06	2.32256e-05
ENSG00000279873	En	-3.40248	-10.5742	1.592e-06	2.32256e-05
ENSG00000249835	En	-3.37993	-10.4102	1.592e-06	2.32256e-05
ENSG00000283175	En	-3.3323	-10.0721	1.592e-06	2.32256e-05
ENSG00000163331	En	-3.25263	-9.53105	1.592e-06	2.32256e-05
ENSG00000133937	En	-3.23832	-9.43693	1.592e-06	2.32256e-05
ENSG00000257585	En	-3.23803	-9.43505	1.592e-06	2.32256e-05
ENSG00000110900	En	-3.22036	-9.32019	1.592e-06	2.32256e-05
ENSG00000248690	En	-3.20379	-9.21377	1.592e-06	2.32256e-05
ENSG00000101198	En	-3.19667	-9.16837	1.592e-06	2.32256e-05
ENSG00000225127	En	-3.17982	-9.06197	1.592e-06	2.32256e-05
ENSG00000111788	En	-3.17156	-9.01024	1.592e-06	2.32256e-05
ENSG00000253988	En	-3.16188	-8.94994	1.592e-06	2.32256e-05
ENSG00000242829	En	-3.11191	-8.64526	1.592e-06	2.32256e-05
ENSG00000227199	En	-3.10312	-8.59278	1.592e-06	2.32256e-05
ENSG00000241111	En	-3.0994	-8.5706	1.592e-06	2.32256e-05
ENSG00000161860	En	-3.07912	-8.45097	1.592e-06	2.32256e-05
ENSG00000004468	En	-3.06958	-8.39527	1.592e-06	2.32256e-05
ENSG00000260604	En	-3.06719	-8.38142	1.592e-06	2.32256e-05
ENSG00000245025	En	-3.05514	-8.31168	1.592e-06	2.32256e-05
ENSG00000248528	En	-2.97261	-7.84957	1.592e-06	2.32256e-05
ENSG00000166483	En	-2.96711	-7.81969	1.592e-06	2.32256e-05
ENSG00000278048	En	-2.96392	-7.80242	1.592e-06	2.32256e-05
ENSG00000204099	En	-2.94372	-7.69395	1.592e-06	2.32256e-05
ENSG00000130222	En	-2.91149	-7.52397	1.592e-06	2.32256e-05
ENSG00000264357	En	-2.86836	-7.30234	1.592e-06	2.32256e-05
ENSG00000235590	En	-2.86831	-7.30209	1.592e-06	2.32256e-05
ENSG00000272398	En	-2.83596	-7.14016	1.592e-06	2.32256e-05
ENSG00000187416	En	-2.78913	-6.91214	1.592e-06	2.32256e-05
ENSG00000215068	En	-2.78073	-6.87201	1.592e-06	2.32256e-05
ENSG00000119686	En	-2.7791	-6.86422	1.592e-06	2.32256e-05
ENSG00000207933	En	-2.77797	-6.85888	1.592e-06	2.32256e-05
ENSG00000267886	En	-2.73553	-6.66003	1.592e-06	2.32256e-05
ENSG00000256594	En	-2.73294	-6.64809	1.592e-06	2.32256e-05
ENSG00000090924	En	-2.72934	-6.63154	1.592e-06	2.32256e-05
ENSG00000277245	En	-2.69248	-6.46422	1.592e-06	2.32256e-05
ENSG00000273419	En	-2.68443	-6.42828	1.592e-06	2.32256e-05
ENSG00000175093	En	-2.66104	-6.32487	1.592e-06	2.32256e-05
ENSG00000277851	En	-2.64941	-6.27412	1.592e-06	2.32256e-05
ENSG00000241357	En	-2.64467	-6.25353	1.592e-06	2.32256e-05
ENSG00000228328	En	-2.62817	-6.18242	1.592e-06	2.32256e-05
ENSG00000259081	En	-2.59403	-6.03782	1.592e-06	2.32256e-05
ENSG00000181938	En	-2.57094	-5.94196	1.592e-06	2.32256e-05
ENSG00000104081	En	-2.56621	-5.92252	1.592e-06	2.32256e-05
ENSG00000184221	En	-2.56015	-5.89768	1.592e-06	2.32256e-05
ENSG00000270022	En	-2.5542	-5.8734	1.592e-06	2.32256e-05
ENSG00000258365	En	-2.47773	-5.57021	1.592e-06	2.32256e-05
ENSG00000273466	En	-2.47309	-5.55231	1.592e-06	2.32256e-05
ENSG00000203812	En	-2.47079	-5.54348	1.592e-06	2.32256e-05
ENSG00000143578	En	-2.45946	-5.50012	1.592e-06	2.32256e-05
ENSG00000064692	En	-2.45931	-5.49952	1.592e-06	2.32256e-05
ENSG00000213988	En	-2.44844	-5.45824	1.592e-06	2.32256e-05
ENSG00000157734	En	-2.44686	-5.45228	1.592e-06	2.32256e-05
ENSG00000134955	En	-2.44548	-5.44708	1.592e-06	2.32256e-05
ENSG00000105251	En	-2.43428	-5.40494	1.592e-06	2.32256e-05
ENSG00000230922	En	-2.39234	-5.25007	1.592e-06	2.32256e-05
ENSG00000234141	En	-2.37423	-5.1846	1.592e-06	2.32256e-05
ENSG00000144485	En	-2.36942	-5.16735	1.592e-06	2.32256e-05
ENSG00000134323	En	-2.35298	-5.10878	1.592e-06	2.32256e-05
ENSG00000260971	En	-2.35174	-5.10439	1.592e-06	2.32256e-05
ENSG00000066294	En	-2.34044	-5.06457	1.592e-06	2.32256e-05
ENSG00000228614	En	-2.33916	-5.06007	1.592e-06	2.32256e-05
ENSG00000144749	En	-2.33726	-5.05342	1.592e-06	2.32256e-05
ENSG00000202260	En	-2.33613	-5.04945	1.592e-06	2.32256e-05
ENSG00000187398	En	-2.32496	-5.01051	1.592e-06	2.32256e-05
ENSG00000241782	En	-2.32393	-5.00695	1.592e-06	2.32256e-05
ENSG00000269834	En	-2.31585	-4.979	1.592e-06	2.32256e-05
ENSG00000132846	En	-2.31454	-4.97445	1.592e-06	2.32256e-05
ENSG00000204444	En	-2.31252	-4.9675	1.592e-06	2.32256e-05
ENSG00000122694	En	-2.31231	-4.96678	1.592e-06	2.32256e-05
ENSG00000225855	En	-2.30752	-4.95031	1.592e-06	2.32256e-05
ENSG00000197629	En	-2.29913	-4.92162	1.592e-06	2.32256e-05
ENSG00000243954	En	-2.2856	-4.87565	1.592e-06	2.32256e-05
ENSG00000148123	En	-2.27651	-4.84505	1.592e-06	2.32256e-05
ENSG00000282961	En	-2.2757	-4.84232	1.592e-06	2.32256e-05
ENSG00000135547	En	-2.26423	-4.80399	1.592e-06	2.32256e-05
ENSG00000005471	En	-2.25117	-4.7607	1.592e-06	2.32256e-05
ENSG00000236711	En	-2.24985	-4.75633	1.592e-06	2.32256e-05
ENSG00000187699	En	-2.24336	-4.73497	1.592e-06	2.32256e-05
ENSG00000242020	En	-2.24333	-4.73489	1.592e-06	2.32256e-05
ENSG00000280067	En	-2.24274	-4.73294	1.592e-06	2.32256e-05
ENSG00000088881	En	-2.22701	-4.68163	1.592e-06	2.32256e-05
ENSG00000136160	En	-2.22695	-4.68144	1.592e-06	2.32256e-05
ENSG00000267787	En	-2.22264	-4.66747	1.592e-06	2.32256e-05
ENSG00000164691	En	-2.22038	-4.66017	1.592e-06	2.32256e-05
ENSG00000223584	En	-2.21733	-4.65031	1.592e-06	2.32256e-05
ENSG00000116117	En	-2.21714	-4.64971	1.592e-06	2.32256e-05
ENSG00000114993	En	-2.19862	-4.59041	1.592e-06	2.32256e-05
ENSG00000272588	En	-2.18973	-4.56221	1.592e-06	2.32256e-05
ENSG00000279803	En	-2.18894	-4.55969	1.592e-06	2.32256e-05
ENSG00000139352	En	-2.18668	-4.55255	1.592e-06	2.32256e-05
ENSG00000226758	En	-2.18623	-4.55116	1.592e-06	2.32256e-05
ENSG00000090889	En	-2.16457	-4.48333	1.592e-06	2.32256e-05
ENSG00000075461	En	-2.15883	-4.46553	1.592e-06	2.32256e-05
ENSG00000127863	En	-2.15697	-4.45977	1.592e-06	2.32256e-05
ENSG00000140749	En	-2.13107	-4.38042	1.592e-06	2.32256e-05
ENSG00000273486	En	-2.11899	-4.3439	1.592e-06	2.32256e-05
ENSG00000213513	En	-2.114	-4.3289	1.592e-06	2.32256e-05
ENSG00000108785	En	-2.10857	-4.31265	1.592e-06	2.32256e-05
ENSG00000230185	En	-2.10156	-4.29174	1.592e-06	2.32256e-05
ENSG00000196562	En	-2.10109	-4.29034	1.592e-06	2.32256e-05
ENSG00000104885	En	-2.09965	-4.28607	1.592e-06	2.32256e-05
ENSG00000275221	En	-2.09615	-4.27567	1.592e-06	2.32256e-05
ENSG00000267534	En	-2.07828	-4.22302	1.592e-06	2.32256e-05
ENSG00000198223	En	-2.06081	-4.17219	1.592e-06	2.32256e-05
ENSG00000076604	En	-2.05602	-4.15836	1.592e-06	2.32256e-05
ENSG00000231871	En	-2.04551	-4.1282	1.592e-06	2.32256e-05
ENSG00000164045	En	-2.03244	-4.09096	1.592e-06	2.32256e-05
ENSG00000262223	En	-2.01503	-4.04189	1.592e-06	2.32256e-05
ENSG00000134853	En	-2.01285	-4.0358	1.592e-06	2.32256e-05
ENSG00000125820	En	-2.0031	-4.0086	1.592e-06	2.32256e-05
ENSG00000071564	En	-1.99575	-3.98823	1.592e-06	2.32256e-05
ENSG00000280321	En	-1.99548	-3.98748	1.592e-06	2.32256e-05
ENSG00000054654	En	-1.99537	-3.98718	1.592e-06	2.32256e-05
ENSG00000279996	En	-1.99257	-3.97945	1.592e-06	2.32256e-05
ENSG00000276545	En	-1.99053	-3.97384	1.592e-06	2.32256e-05
ENSG00000280274	En	-1.98876	-3.96895	1.592e-06	2.32256e-05
ENSG00000253910	En	-1.98312	-3.95348	1.592e-06	2.32256e-05
ENSG00000144730	En	-1.95567	-3.87897	1.592e-06	2.32256e-05
ENSG00000069869	En	-1.95548	-3.87845	1.592e-06	2.32256e-05
ENSG00000237645	En	-1.94023	-3.83767	1.592e-06	2.32256e-05
ENSG00000183010	En	-1.92228	-3.79021	1.592e-06	2.32256e-05
ENSG00000166801	En	-1.91437	-3.7695	1.592e-06	2.32256e-05
ENSG00000197927	En	-1.91057	-3.75957	1.592e-06	2.32256e-05
ENSG00000135097	En	-1.90746	-3.75149	1.592e-06	2.32256e-05
ENSG00000064961	En	-1.90088	-3.73441	1.592e-06	2.32256e-05
ENSG00000100139	En	-1.89617	-3.72224	1.592e-06	2.32256e-05
ENSG00000151575	En	-1.88738	-3.69962	1.592e-06	2.32256e-05
ENSG00000225472	En	-1.88168	-3.68505	1.592e-06	2.32256e-05
ENSG00000153993	En	-1.87982	-3.6803	1.592e-06	2.32256e-05
ENSG00000197182	En	-1.87408	-3.66569	1.592e-06	2.32256e-05
ENSG00000279799	En	-1.86964	-3.6544	1.592e-06	2.32256e-05
ENSG00000118707	En	-1.86388	-3.63985	1.592e-06	2.32256e-05
ENSG00000157017	En	-1.85433	-3.61583	1.592e-06	2.32256e-05
ENSG00000272758	En	-1.8463	-3.59577	1.592e-06	2.32256e-05
ENSG00000273329	En	-1.84386	-3.58969	1.592e-06	2.32256e-05
ENSG00000248503	En	-1.83042	-3.55642	1.592e-06	2.32256e-05
ENSG00000079482	En	-1.82916	-3.5533	1.592e-06	2.32256e-05
ENSG00000136630	En	-1.82279	-3.53764	1.592e-06	2.32256e-05
ENSG00000251898	En	-1.81634	-3.52187	1.592e-06	2.32256e-05
ENSG00000000003	En	-1.81253	-3.51258	1.592e-06	2.32256e-05
ENSG00000203865	En	-1.80363	-3.49097	1.592e-06	2.32256e-05
ENSG00000230082	En	-1.79662	-3.47406	1.592e-06	2.32256e-05
ENSG00000085117	En	-1.79364	-3.46689	1.592e-06	2.32256e-05
ENSG00000114251	En	-1.78983	-3.45775	1.592e-06	2.32256e-05
ENSG00000171621	En	-1.78695	-3.45084	1.592e-06	2.32256e-05
ENSG00000204305	En	-1.77946	-3.43297	1.592e-06	2.32256e-05
ENSG00000247240	En	-1.76137	-3.39021	1.592e-06	2.32256e-05
ENSG00000213903	En	-1.74737	-3.35745	1.592e-06	2.32256e-05
ENSG00000149548	En	-1.74377	-3.34908	1.592e-06	2.32256e-05
ENSG00000008311	En	-1.73402	-3.32653	1.592e-06	2.32256e-05
ENSG00000260807	En	-1.7334	-3.3251	1.592e-06	2.32256e-05
ENSG00000186470	En	-1.72211	-3.29919	1.592e-06	2.32256e-05
ENSG00000137965	En	-1.72124	-3.2972	1.592e-06	2.32256e-05
ENSG00000270638	En	-1.71063	-3.27303	1.592e-06	2.32256e-05
ENSG00000167173	En	-1.70769	-3.26638	1.592e-06	2.32256e-05
ENSG00000154309	En	-1.70457	-3.25932	1.592e-06	2.32256e-05
ENSG00000198075	En	-1.69943	-3.24773	1.592e-06	2.32256e-05
ENSG00000234072	En	-1.6988	-3.24631	1.592e-06	2.32256e-05
ENSG00000179967	En	-1.69331	-3.23397	1.592e-06	2.32256e-05
ENSG00000136518	En	-1.68784	-3.22173	1.592e-06	2.32256e-05
ENSG00000257167	En	-1.68608	-3.2178	1.592e-06	2.32256e-05
ENSG00000092421	En	-1.68498	-3.21536	1.592e-06	2.32256e-05
ENSG00000158169	En	-1.68371	-3.21254	1.592e-06	2.32256e-05
ENSG00000255435	En	-1.67811	-3.20009	1.592e-06	2.32256e-05
ENSG00000253873	En	-1.67716	-3.19798	1.592e-06	2.32256e-05
ENSG00000198346	En	-1.66111	-3.16259	1.592e-06	2.32256e-05
ENSG00000104889	En	-1.63941	-3.11539	1.592e-06	2.32256e-05
ENSG00000284686	En	-1.63164	-3.09864	1.592e-06	2.32256e-05
ENSG00000103852	En	-1.62456	-3.08348	1.592e-06	2.32256e-05
ENSG00000107104	En	-1.62056	-3.07495	1.592e-06	2.32256e-05
ENSG00000164574	En	-1.61699	-3.06734	1.592e-06	2.32256e-05
ENSG00000152518	En	-1.61541	-3.06399	1.592e-06	2.32256e-05
ENSG00000250802	En	-1.60734	-3.0469	1.592e-06	2.32256e-05
ENSG00000270419	En	-1.59356	-3.01792	1.592e-06	2.32256e-05
ENSG00000149499	En	-1.59333	-3.01744	1.592e-06	2.32256e-05
ENSG00000204366	En	-1.59074	-3.01204	1.592e-06	2.32256e-05
ENSG00000252835	En	-1.57755	-2.98463	1.592e-06	2.32256e-05
ENSG00000270093	En	-1.56241	-2.95347	1.592e-06	2.32256e-05
ENSG00000221817	En	-1.56198	-2.95258	1.592e-06	2.32256e-05
ENSG00000173905	En	-1.56095	-2.95047	1.592e-06	2.32256e-05
ENSG00000151208	En	-1.54777	-2.92364	1.592e-06	2.32256e-05
ENSG00000258111	En	-1.54481	-2.91766	1.592e-06	2.32256e-05
ENSG00000252982	En	-1.53261	-2.89308	1.592e-06	2.32256e-05
ENSG00000150540	En	-1.5224	-2.87269	1.592e-06	2.32256e-05
ENSG00000174498	En	-1.51775	-2.86344	1.592e-06	2.32256e-05
ENSG00000105483	En	-1.51737	-2.86269	1.592e-06	2.32256e-05
ENSG00000266019	En	-1.51047	-2.84902	1.592e-06	2.32256e-05
ENSG00000231551	En	-1.50163	-2.83163	1.592e-06	2.32256e-05
ENSG00000253846	En	-1.50157	-2.83151	1.592e-06	2.32256e-05
ENSG00000072786	En	-1.49526	-2.81915	1.592e-06	2.32256e-05
ENSG00000106268	En	-1.49265	-2.81405	1.592e-06	2.32256e-05
ENSG00000250220	En	-1.48667	-2.80241	1.592e-06	2.32256e-05
ENSG00000107719	En	-1.48604	-2.80118	1.592e-06	2.32256e-05
ENSG00000137478	En	-1.48139	-2.79218	1.592e-06	2.32256e-05
ENSG00000143409	En	-1.47841	-2.78642	1.592e-06	2.32256e-05
ENSG00000180938	En	-1.47787	-2.78538	1.592e-06	2.32256e-05
ENSG00000167470	En	-1.47314	-2.77626	1.592e-06	2.32256e-05
ENSG00000134824	En	-1.47254	-2.7751	1.592e-06	2.32256e-05
ENSG00000026950	En	-1.46958	-2.76942	1.592e-06	2.32256e-05
ENSG00000184979	En	-1.46765	-2.76571	1.592e-06	2.32256e-05
ENSG00000152208	En	-1.46028	-2.75161	1.592e-06	2.32256e-05
ENSG00000169105	En	-1.45453	-2.74068	1.592e-06	2.32256e-05
ENSG00000170647	En	-1.44527	-2.72313	1.592e-06	2.32256e-05
ENSG00000105137	En	-1.4396	-2.71245	1.592e-06	2.32256e-05
ENSG00000267470	En	-1.43556	-2.70488	1.592e-06	2.32256e-05
ENSG00000120690	En	-1.43469	-2.70323	1.592e-06	2.32256e-05
ENSG00000165501	En	-1.43219	-2.69855	1.592e-06	2.32256e-05
ENSG00000237892	En	-1.42371	-2.68275	1.592e-06	2.32256e-05
ENSG00000113368	En	-1.42048	-2.67675	1.592e-06	2.32256e-05
ENSG00000188779	En	-1.40834	-2.65431	1.592e-06	2.32256e-05
ENSG00000178252	En	-1.40766	-2.65307	1.592e-06	2.32256e-05
ENSG00000153094	En	-1.39513	-2.63012	1.592e-06	2.32256e-05
ENSG00000131470	En	-1.39289	-2.62605	1.592e-06	2.32256e-05
ENSG00000227165	En	-1.39181	-2.62408	1.592e-06	2.32256e-05
ENSG00000148498	En	-1.38873	-2.61848	1.592e-06	2.32256e-05
ENSG00000240342	En	-1.38377	-2.6095	1.592e-06	2.32256e-05
ENSG00000119969	En	-1.38198	-2.60626	1.592e-06	2.32256e-05
ENSG00000144791	En	-1.3778	-2.59872	1.592e-06	2.32256e-05
ENSG00000068001	En	-1.37385	-2.59161	1.592e-06	2.32256e-05
ENSG00000141570	En	-1.37076	-2.58607	1.592e-06	2.32256e-05
ENSG00000089639	En	-1.36994	-2.5846	1.592e-06	2.32256e-05
ENSG00000140332	En	-1.36748	-2.5802	1.592e-06	2.32256e-05
ENSG00000176476	En	-1.36663	-2.57867	1.592e-06	2.32256e-05
ENSG00000106948	En	-1.36128	-2.56914	1.592e-06	2.32256e-05
ENSG00000156398	En	-1.35276	-2.554	1.592e-06	2.32256e-05
ENSG00000147044	En	-1.34263	-2.53613	1.592e-06	2.32256e-05
ENSG00000174705	En	-1.33702	-2.5263	1.592e-06	2.32256e-05
ENSG00000145555	En	-1.33425	-2.52144	1.592e-06	2.32256e-05
ENSG00000161847	En	-1.33319	-2.51958	1.592e-06	2.32256e-05
ENSG00000101974	En	-1.331	-2.51578	1.592e-06	2.32256e-05
ENSG00000256043	En	-1.32961	-2.51334	1.592e-06	2.32256e-05
ENSG00000242687	En	-1.32487	-2.5051	1.592e-06	2.32256e-05
ENSG00000140988	En	-1.32203	-2.50018	1.592e-06	2.32256e-05
ENSG00000213366	En	-1.31377	-2.4859	1.592e-06	2.32256e-05
ENSG00000274828	En	-1.31265	-2.48398	1.592e-06	2.32256e-05
ENSG00000170638	En	-1.30693	-2.47415	1.592e-06	2.32256e-05
ENSG00000213064	En	-1.28557	-2.43779	1.592e-06	2.32256e-05
ENSG00000166263	En	-1.28376	-2.43473	1.592e-06	2.32256e-05
ENSG00000103335	En	-1.26735	-2.40719	1.592e-06	2.32256e-05
ENSG00000132475	En	-1.25891	-2.39315	1.592e-06	2.32256e-05
ENSG00000077063	En	-1.25096	-2.38001	1.592e-06	2.32256e-05
ENSG00000115282	En	-1.24618	-2.37213	1.592e-06	2.32256e-05
ENSG00000198157	En	-1.24105	-2.36371	1.592e-06	2.32256e-05
ENSG00000248121	En	-1.23994	-2.36189	1.592e-06	2.32256e-05
ENSG00000030066	En	-1.23778	-2.35835	1.592e-06	2.32256e-05
ENSG00000170017	En	-1.23283	-2.35028	1.592e-06	2.32256e-05
ENSG00000108479	En	-1.23061	-2.34666	1.592e-06	2.32256e-05
ENSG00000233476	En	-1.22764	-2.34183	1.592e-06	2.32256e-05
ENSG00000087884	En	-1.22688	-2.34061	1.592e-06	2.32256e-05
ENSG00000109265	En	-1.21952	-2.32869	1.592e-06	2.32256e-05
ENSG00000280828	En	-1.21631	-2.32352	1.592e-06	2.32256e-05
ENSG00000165185	En	-1.21163	-2.316	1.592e-06	2.32256e-05
ENSG00000278236	En	-1.20755	-2.30946	1.592e-06	2.32256e-05
ENSG00000174989	En	-1.19761	-2.2936	1.592e-06	2.32256e-05
ENSG00000172725	En	-1.19667	-2.2921	1.592e-06	2.32256e-05
ENSG00000157306	En	-1.19601	-2.29105	1.592e-06	2.32256e-05
ENSG00000104312	En	-1.19572	-2.29059	1.592e-06	2.32256e-05
ENSG00000215386	En	-1.19551	-2.29026	1.592e-06	2.32256e-05
ENSG00000276278	En	-1.19513	-2.28966	1.592e-06	2.32256e-05
ENSG00000137710	En	-1.1951	-2.28961	1.592e-06	2.32256e-05
ENSG00000160789	En	-1.19002	-2.28156	1.592e-06	2.32256e-05
ENSG00000137076	En	-1.18518	-2.27392	1.592e-06	2.32256e-05
ENSG00000212694	En	-1.18377	-2.27169	1.592e-06	2.32256e-05
ENSG00000125485	En	-1.17325	-2.2552	1.592e-06	2.32256e-05
ENSG00000120647	En	-1.16757	-2.24633	1.592e-06	2.32256e-05
ENSG00000198521	En	-1.16529	-2.24278	1.592e-06	2.32256e-05
ENSG00000198324	En	-1.1581	-2.23164	1.592e-06	2.32256e-05
ENSG00000238741	En	-1.15588	-2.2282	1.592e-06	2.32256e-05
ENSG00000156508	En	-1.15501	-2.22686	1.592e-06	2.32256e-05
ENSG00000099385	En	-1.14774	-2.21567	1.592e-06	2.32256e-05
ENSG00000137177	En	-1.14499	-2.21144	1.592e-06	2.32256e-05
ENSG00000118197	En	-1.14277	-2.20804	1.592e-06	2.32256e-05
ENSG00000177943	En	-1.13624	-2.19807	1.592e-06	2.32256e-05
ENSG00000162585	En	-1.13216	-2.19187	1.592e-06	2.32256e-05
ENSG00000092036	En	-1.12573	-2.18212	1.592e-06	2.32256e-05
ENSG00000121281	En	-1.12461	-2.18042	1.592e-06	2.32256e-05
ENSG00000147251	En	-1.12459	-2.1804	1.592e-06	2.32256e-05
ENSG00000116670	En	-1.1223	-2.17694	1.592e-06	2.32256e-05
ENSG00000169855	En	-1.11104	-2.16001	1.592e-06	2.32256e-05
ENSG00000110660	En	-1.10712	-2.15415	1.592e-06	2.32256e-05
ENSG00000078061	En	-1.10707	-2.15408	1.592e-06	2.32256e-05
ENSG00000112312	En	-1.1054	-2.15159	1.592e-06	2.32256e-05
ENSG00000185475	En	-1.08613	-2.12303	1.592e-06	2.32256e-05
ENSG00000176225	En	-1.084	-2.11991	1.592e-06	2.32256e-05
ENSG00000186666	En	-1.08194	-2.11688	1.592e-06	2.32256e-05
ENSG00000103274	En	-1.07988	-2.11385	1.592e-06	2.32256e-05
ENSG00000100918	En	-1.07749	-2.11036	1.592e-06	2.32256e-05
ENSG00000140750	En	-1.07646	-2.10885	1.592e-06	2.32256e-05
ENSG00000101542	En	-1.07498	-2.10669	1.592e-06	2.32256e-05
ENSG00000170653	En	-1.0733	-2.10425	1.592e-06	2.32256e-05
ENSG00000132661	En	-1.06946	-2.09864	1.592e-06	2.32256e-05
ENSG00000099331	En	-1.06196	-2.08777	1.592e-06	2.32256e-05
ENSG00000131652	En	-1.06149	-2.08709	1.592e-06	2.32256e-05
ENSG00000185591	En	-1.05505	-2.07778	1.592e-06	2.32256e-05
ENSG00000196812	En	-1.05318	-2.0751	1.592e-06	2.32256e-05
ENSG00000168769	En	-1.04998	-2.0705	1.592e-06	2.32256e-05
ENSG00000186635	En	-1.04811	-2.06782	1.592e-06	2.32256e-05
ENSG00000259673	En	-1.04593	-2.0647	1.592e-06	2.32256e-05
ENSG00000148824	En	-1.04294	-2.06042	1.592e-06	2.32256e-05
ENSG00000170873	En	-1.03807	-2.05348	1.592e-06	2.32256e-05
ENSG00000162889	En	-1.03678	-2.05165	1.592e-06	2.32256e-05
ENSG00000167969	En	-1.03445	-2.04833	1.592e-06	2.32256e-05
ENSG00000106397	En	-1.02607	-2.03647	1.592e-06	2.32256e-05
ENSG00000215067	En	-1.02333	-2.03261	1.592e-06	2.32256e-05
ENSG00000197258	En	-1.0217	-2.03031	1.592e-06	2.32256e-05
ENSG00000143622	En	-1.01986	-2.02773	1.592e-06	2.32256e-05
ENSG00000198876	En	-1.00908	-2.01263	1.592e-06	2.32256e-05
ENSG00000102967	En	-1.00789	-2.01096	1.592e-06	2.32256e-05
ENSG00000184619	En	-1.00304	-2.00422	1.592e-06	2.32256e-05
ENSG00000258056	En	-1.00101	-2.00141	1.592e-06	2.32256e-05
ENSG00000164037	En	-1.00029	-2.0004	1.592e-06	2.32256e-05
ENSG00000277632	En	-6.3939	-84.0923	2.26659e-06	3.15835e-05
ENSG00000276085	En	-5.45571	-43.8868	2.26659e-06	3.15835e-05
ENSG00000260423	En	-3.9259	-15.1989	2.26659e-06	3.15835e-05
ENSG00000112559	En	-3.85704	-14.4906	2.26659e-06	3.15835e-05
ENSG00000116039	En	-3.7758	-13.6971	2.26659e-06	3.15835e-05
ENSG00000112984	En	-3.76943	-13.6367	2.26659e-06	3.15835e-05
ENSG00000135406	En	-3.75926	-13.541	2.26659e-06	3.15835e-05
ENSG00000232930	En	-3.75831	-13.5321	2.26659e-06	3.15835e-05
ENSG00000226869	En	-3.65316	-12.5809	2.26659e-06	3.15835e-05
ENSG00000258507	En	-3.26842	-9.63594	2.26659e-06	3.15835e-05
ENSG00000212195	En	-3.21857	-9.30865	2.26659e-06	3.15835e-05
ENSG00000267280	En	-3.21388	-9.27842	2.26659e-06	3.15835e-05
ENSG00000241832	En	-3.02662	-8.14898	2.26659e-06	3.15835e-05
ENSG00000235023	En	-2.94685	-7.71063	2.26659e-06	3.15835e-05
ENSG00000085552	En	-2.80487	-6.98794	2.26659e-06	3.15835e-05
ENSG00000280132	En	-2.78479	-6.89137	2.26659e-06	3.15835e-05
ENSG00000253859	En	-2.77535	-6.84643	2.26659e-06	3.15835e-05
ENSG00000241269	En	-2.7201	-6.58921	2.26659e-06	3.15835e-05
ENSG00000255449	En	-2.67826	-6.40082	2.26659e-06	3.15835e-05
ENSG00000257703	En	-2.60409	-6.08009	2.26659e-06	3.15835e-05
ENSG00000205056	En	-2.58293	-5.99157	2.26659e-06	3.15835e-05
ENSG00000242767	En	-2.55941	-5.89466	2.26659e-06	3.15835e-05
ENSG00000272068	En	-2.55253	-5.86661	2.26659e-06	3.15835e-05
ENSG00000251143	En	-2.54562	-5.83858	2.26659e-06	3.15835e-05
ENSG00000246223	En	-2.53495	-5.79558	2.26659e-06	3.15835e-05
ENSG00000204410	En	-2.50135	-5.66214	2.26659e-06	3.15835e-05
ENSG00000272669	En	-2.48436	-5.59587	2.26659e-06	3.15835e-05
ENSG00000237976	En	-2.43403	-5.404	2.26659e-06	3.15835e-05
ENSG00000222068	En	-2.43164	-5.39507	2.26659e-06	3.15835e-05
ENSG00000162337	En	-2.43019	-5.38965	2.26659e-06	3.15835e-05
ENSG00000245832	En	-2.41616	-5.33748	2.26659e-06	3.15835e-05
ENSG00000237017	En	-2.38493	-5.22318	2.26659e-06	3.15835e-05
ENSG00000256463	En	-2.34385	-5.07657	2.26659e-06	3.15835e-05
ENSG00000186818	En	-2.29744	-4.91585	2.26659e-06	3.15835e-05
ENSG00000154736	En	-2.27399	-4.83658	2.26659e-06	3.15835e-05
ENSG00000133874	En	-2.25295	-4.76657	2.26659e-06	3.15835e-05
ENSG00000168454	En	-2.24246	-4.73203	2.26659e-06	3.15835e-05
ENSG00000264772	En	-2.23095	-4.69441	2.26659e-06	3.15835e-05
ENSG00000255517	En	-2.22352	-4.6703	2.26659e-06	3.15835e-05
ENSG00000140682	En	-2.18732	-4.55457	2.26659e-06	3.15835e-05
ENSG00000272405	En	-2.15864	-4.46493	2.26659e-06	3.15835e-05
ENSG00000278722	En	-2.15505	-4.45383	2.26659e-06	3.15835e-05
ENSG00000130589	En	-2.15148	-4.44284	2.26659e-06	3.15835e-05
ENSG00000159388	En	-2.13987	-4.40722	2.26659e-06	3.15835e-05
ENSG00000279748	En	-2.12415	-4.35947	2.26659e-06	3.15835e-05
ENSG00000129226	En	-2.08623	-4.24637	2.26659e-06	3.15835e-05
ENSG00000254459	En	-2.07838	-4.22332	2.26659e-06	3.15835e-05
ENSG00000253485	En	-2.07702	-4.21935	2.26659e-06	3.15835e-05
ENSG00000255571	En	-2.04495	-4.12658	2.26659e-06	3.15835e-05
ENSG00000184716	En	-2.0231	-4.06457	2.26659e-06	3.15835e-05
ENSG00000165449	En	-1.94298	-3.84499	2.26659e-06	3.15835e-05
ENSG00000081320	En	-1.93832	-3.83259	2.26659e-06	3.15835e-05
ENSG00000121005	En	-1.91459	-3.77008	2.26659e-06	3.15835e-05
ENSG00000228817	En	-1.89568	-3.72098	2.26659e-06	3.15835e-05
ENSG00000244879	En	-1.86183	-3.63467	2.26659e-06	3.15835e-05
ENSG00000258727	En	-1.80566	-3.49588	2.26659e-06	3.15835e-05
ENSG00000261291	En	-1.79392	-3.46755	2.26659e-06	3.15835e-05
ENSG00000266258	En	-1.75547	-3.37637	2.26659e-06	3.15835e-05
ENSG00000134376	En	-1.75082	-3.3655	2.26659e-06	3.15835e-05
ENSG00000138449	En	-1.74168	-3.34425	2.26659e-06	3.15835e-05
ENSG00000221500	En	-1.73921	-3.33852	2.26659e-06	3.15835e-05
ENSG00000118523	En	-1.72292	-3.30103	2.26659e-06	3.15835e-05
ENSG00000215424	En	-1.70781	-3.26665	2.26659e-06	3.15835e-05
ENSG00000269982	En	-1.69817	-3.2449	2.26659e-06	3.15835e-05
ENSG00000003096	En	-1.68596	-3.21755	2.26659e-06	3.15835e-05
ENSG00000006534	En	-1.68319	-3.21136	2.26659e-06	3.15835e-05
ENSG00000261490	En	-1.68185	-3.20839	2.26659e-06	3.15835e-05
ENSG00000275494	En	-1.64689	-3.13158	2.26659e-06	3.15835e-05
ENSG00000213654	En	-1.62874	-3.09242	2.26659e-06	3.15835e-05
ENSG00000163884	En	-1.62343	-3.08108	2.26659e-06	3.15835e-05
ENSG00000165626	En	-1.6156	-3.06439	2.26659e-06	3.15835e-05
ENSG00000157833	En	-1.58445	-2.99893	2.26659e-06	3.15835e-05
ENSG00000135905	En	-1.55814	-2.94475	2.26659e-06	3.15835e-05
ENSG00000253558	En	-1.54159	-2.91116	2.26659e-06	3.15835e-05
ENSG00000070371	En	-1.53787	-2.90366	2.26659e-06	3.15835e-05
ENSG00000187243	En	-1.52995	-2.88775	2.26659e-06	3.15835e-05
ENSG00000240184	En	-1.51547	-2.85892	2.26659e-06	3.15835e-05
ENSG00000115935	En	-1.51457	-2.85714	2.26659e-06	3.15835e-05
ENSG00000205323	En	-1.49858	-2.82565	2.26659e-06	3.15835e-05
ENSG00000224660	En	-1.49608	-2.82075	2.26659e-06	3.15835e-05
ENSG00000184260	En	-1.49238	-2.81352	2.26659e-06	3.15835e-05
ENSG00000182158	En	-1.40811	-2.65389	2.26659e-06	3.15835e-05
ENSG00000132016	En	-1.38301	-2.60813	2.26659e-06	3.15835e-05
ENSG00000251456	En	-1.37727	-2.59777	2.26659e-06	3.15835e-05
ENSG00000116157	En	-1.37227	-2.58877	2.26659e-06	3.15835e-05
ENSG00000272447	En	-1.36262	-2.57152	2.26659e-06	3.15835e-05
ENSG00000108679	En	-1.35451	-2.55709	2.26659e-06	3.15835e-05
ENSG00000267532	En	-1.34646	-2.54288	2.26659e-06	3.15835e-05
ENSG00000255857	En	-1.33359	-2.52028	2.26659e-06	3.15835e-05
ENSG00000276547	En	-1.33314	-2.51951	2.26659e-06	3.15835e-05
ENSG00000278175	En	-1.32424	-2.504	2.26659e-06	3.15835e-05
ENSG00000242808	En	-1.32217	-2.50042	2.26659e-06	3.15835e-05
ENSG00000232104	En	-1.31325	-2.485	2.26659e-06	3.15835e-05
ENSG00000215158	En	-1.29625	-2.4559	2.26659e-06	3.15835e-05
ENSG00000141179	En	-1.29036	-2.4459	2.26659e-06	3.15835e-05
ENSG00000039560	En	-1.27706	-2.42345	2.26659e-06	3.15835e-05
ENSG00000102699	En	-1.27204	-2.41502	2.26659e-06	3.15835e-05
ENSG00000224505	En	-1.26667	-2.40606	2.26659e-06	3.15835e-05
ENSG00000088826	En	-1.2577	-2.39114	2.26659e-06	3.15835e-05
ENSG00000273270	En	-1.24038	-2.36261	2.26659e-06	3.15835e-05
ENSG00000133131	En	-1.21949	-2.32864	2.26659e-06	3.15835e-05
ENSG00000250988	En	-1.2169	-2.32446	2.26659e-06	3.15835e-05
ENSG00000177694	En	-1.18323	-2.27084	2.26659e-06	3.15835e-05
ENSG00000187650	En	-1.18047	-2.2665	2.26659e-06	3.15835e-05
ENSG00000262049	En	-1.17915	-2.26444	2.26659e-06	3.15835e-05
ENSG00000004864	En	-1.16362	-2.24018	2.26659e-06	3.15835e-05
ENSG00000269940	En	-1.16054	-2.23541	2.26659e-06	3.15835e-05
ENSG00000153896	En	-1.16051	-2.23537	2.26659e-06	3.15835e-05
ENSG00000166348	En	-1.14445	-2.21061	2.26659e-06	3.15835e-05
ENSG00000168461	En	-1.14358	-2.20929	2.26659e-06	3.15835e-05
ENSG00000261351	En	-1.14036	-2.20437	2.26659e-06	3.15835e-05
ENSG00000090097	En	-1.13071	-2.18966	2.26659e-06	3.15835e-05
ENSG00000160325	En	-1.08438	-2.12046	2.26659e-06	3.15835e-05
ENSG00000104365	En	-1.07483	-2.10647	2.26659e-06	3.15835e-05
ENSG00000097007	En	-1.05812	-2.08222	2.26659e-06	3.15835e-05
ENSG00000068784	En	-1.05728	-2.081	2.26659e-06	3.15835e-05
ENSG00000177873	En	-1.04301	-2.06052	2.26659e-06	3.15835e-05
ENSG00000230042	En	-1.03933	-2.05528	2.26659e-06	3.15835e-05
ENSG00000241549	En	-1.03394	-2.04761	2.26659e-06	3.15835e-05
ENSG00000171310	En	-1.03359	-2.04711	2.26659e-06	3.15835e-05
ENSG00000229152	En	-1.03031	-2.04246	2.26659e-06	3.15835e-05
ENSG00000125871	En	-1.02635	-2.03686	2.26659e-06	3.15835e-05
ENSG00000143977	En	-1.00459	-2.00638	2.26659e-06	3.15835e-05
ENSG00000131747	En	-5.2887	-39.0893	8.90323e-06	8.67887e-05
ENSG00000148773	En	-5.19181	-36.5503	8.90323e-06	8.67887e-05
ENSG00000186082	En	-4.87711	-29.3871	8.90323e-06	8.67887e-05
ENSG00000197696	En	-4.49683	-22.5777	8.90323e-06	8.67887e-05
ENSG00000186897	En	-4.48861	-22.4494	8.90323e-06	8.67887e-05
ENSG00000198028	En	-4.29018	-19.5647	8.90323e-06	8.67887e-05
ENSG00000173157	En	-4.24247	-18.9283	8.90323e-06	8.67887e-05
ENSG00000168078	En	-4.21747	-18.6031	8.90323e-06	8.67887e-05
ENSG00000276903	En	-4.17815	-18.1029	8.90323e-06	8.67887e-05
ENSG00000267339	En	-4.15211	-17.7791	8.90323e-06	8.67887e-05
ENSG00000275620	En	-4.04217	-16.4746	8.90323e-06	8.67887e-05
ENSG00000224238	En	-4.00898	-16.1	8.90323e-06	8.67887e-05
ENSG00000237649	En	-3.96894	-15.6592	8.90323e-06	8.67887e-05
ENSG00000126787	En	-3.91474	-15.0818	8.90323e-06	8.67887e-05
ENSG00000278272	En	-3.82346	-14.1572	8.90323e-06	8.67887e-05
ENSG00000165304	En	-3.79396	-13.8706	8.90323e-06	8.67887e-05
ENSG00000129810	En	-3.66366	-12.6728	8.90323e-06	8.67887e-05
ENSG00000214826	En	-3.66106	-12.65	8.90323e-06	8.67887e-05
ENSG00000168621	En	-3.64756	-12.5321	8.90323e-06	8.67887e-05
ENSG00000280087	En	-3.63246	-12.4016	8.90323e-06	8.67887e-05
ENSG00000126778	En	-3.57434	-11.9119	8.90323e-06	8.67887e-05
ENSG00000253374	En	-3.52781	-11.5339	8.90323e-06	8.67887e-05
ENSG00000258342	En	-3.3742	-10.369	8.90323e-06	8.67887e-05
ENSG00000237928	En	-3.37111	-10.3468	8.90323e-06	8.67887e-05
ENSG00000270393	En	-3.34884	-10.1883	8.90323e-06	8.67887e-05
ENSG00000246528	En	-3.31382	-9.94393	8.90323e-06	8.67887e-05
ENSG00000226426	En	-3.31093	-9.92407	8.90323e-06	8.67887e-05
ENSG00000264458	En	-3.28395	-9.74019	8.90323e-06	8.67887e-05
ENSG00000137804	En	-3.26383	-9.60528	8.90323e-06	8.67887e-05
ENSG00000129173	En	-3.2477	-9.49852	8.90323e-06	8.67887e-05
ENSG00000230699	En	-3.23589	-9.42108	8.90323e-06	8.67887e-05
ENSG00000125813	En	-3.16731	-8.9837	8.90323e-06	8.67887e-05
ENSG00000170961	En	-3.10781	-8.62074	8.90323e-06	8.67887e-05
ENSG00000229950	En	-3.0918	-8.52557	8.90323e-06	8.67887e-05
ENSG00000119630	En	-3.04088	-8.22992	8.90323e-06	8.67887e-05
ENSG00000278828	En	-3.03342	-8.1875	8.90323e-06	8.67887e-05
ENSG00000237380	En	-3.02844	-8.15926	8.90323e-06	8.67887e-05
ENSG00000187634	En	-3.02398	-8.13408	8.90323e-06	8.67887e-05
ENSG00000140368	En	-3.02073	-8.11576	8.90323e-06	8.67887e-05
ENSG00000102362	En	-2.93317	-7.63789	8.90323e-06	8.67887e-05
ENSG00000274997	En	-2.92505	-7.59501	8.90323e-06	8.67887e-05
ENSG00000242540	En	-2.9229	-7.5837	8.90323e-06	8.67887e-05
ENSG00000226180	En	-2.91558	-7.54529	8.90323e-06	8.67887e-05
ENSG00000241527	En	-2.86908	-7.30598	8.90323e-06	8.67887e-05
ENSG00000236352	En	-2.84814	-7.20074	8.90323e-06	8.67887e-05
ENSG00000173894	En	-2.83245	-7.12283	8.90323e-06	8.67887e-05
ENSG00000163362	En	-2.83084	-7.11491	8.90323e-06	8.67887e-05
ENSG00000173926	En	-2.83008	-7.11113	8.90323e-06	8.67887e-05
ENSG00000136997	En	-2.82718	-7.09683	8.90323e-06	8.67887e-05
ENSG00000259544	En	-2.81583	-7.04124	8.90323e-06	8.67887e-05
ENSG00000275458	En	-2.75532	-6.75205	8.90323e-06	8.67887e-05
ENSG00000279437	En	-2.74671	-6.71187	8.90323e-06	8.67887e-05
ENSG00000237886	En	-2.74601	-6.70861	8.90323e-06	8.67887e-05
ENSG00000234457	En	-2.7394	-6.67793	8.90323e-06	8.67887e-05
ENSG00000130300	En	-2.7081	-6.5346	8.90323e-06	8.67887e-05
ENSG00000260633	En	-2.69621	-6.48098	8.90323e-06	8.67887e-05
ENSG00000220305	En	-2.67795	-6.39946	8.90323e-06	8.67887e-05
ENSG00000257839	En	-2.62761	-6.18003	8.90323e-06	8.67887e-05
ENSG00000099617	En	-2.61374	-6.12088	8.90323e-06	8.67887e-05
ENSG00000106018	En	-2.59425	-6.03874	8.90323e-06	8.67887e-05
ENSG00000220771	En	-2.58987	-6.02043	8.90323e-06	8.67887e-05
ENSG00000130208	En	-2.57923	-5.97621	8.90323e-06	8.67887e-05
ENSG00000241560	En	-2.53673	-5.80274	8.90323e-06	8.67887e-05
ENSG00000253372	En	-2.52787	-5.76719	8.90323e-06	8.67887e-05
ENSG00000235481	En	-2.4968	-5.64434	8.90323e-06	8.67887e-05
ENSG00000171659	En	-2.49067	-5.62037	8.90323e-06	8.67887e-05
ENSG00000188365	En	-2.46189	-5.5094	8.90323e-06	8.67887e-05
ENSG00000162894	En	-2.45094	-5.46771	8.90323e-06	8.67887e-05
ENSG00000172578	En	-2.44898	-5.46031	8.90323e-06	8.67887e-05
ENSG00000256448	En	-2.41694	-5.34037	8.90323e-06	8.67887e-05
ENSG00000235499	En	-2.4166	-5.3391	8.90323e-06	8.67887e-05
ENSG00000116990	En	-2.41161	-5.32066	8.90323e-06	8.67887e-05
ENSG00000267683	En	-2.40979	-5.31396	8.90323e-06	8.67887e-05
ENSG00000206769	En	-2.40089	-5.2813	8.90323e-06	8.67887e-05
ENSG00000269318	En	-2.39785	-5.27018	8.90323e-06	8.67887e-05
ENSG00000207737	En	-2.36449	-5.14972	8.90323e-06	8.67887e-05
ENSG00000277504	En	-2.35897	-5.13003	8.90323e-06	8.67887e-05
ENSG00000268649	En	-2.35176	-5.10448	8.90323e-06	8.67887e-05
ENSG00000231064	En	-2.3483	-5.09223	8.90323e-06	8.67887e-05
ENSG00000011600	En	-2.33059	-5.03012	8.90323e-06	8.67887e-05
ENSG00000257531	En	-2.31052	-4.96061	8.90323e-06	8.67887e-05
ENSG00000228031	En	-2.30571	-4.9441	8.90323e-06	8.67887e-05
ENSG00000104313	En	-2.2975	-4.91605	8.90323e-06	8.67887e-05
ENSG00000228415	En	-2.29235	-4.89855	8.90323e-06	8.67887e-05
ENSG00000280213	En	-2.2918	-4.89667	8.90323e-06	8.67887e-05
ENSG00000250634	En	-2.29056	-4.89248	8.90323e-06	8.67887e-05
ENSG00000280028	En	-2.28262	-4.86559	8.90323e-06	8.67887e-05
ENSG00000130203	En	-2.28143	-4.86159	8.90323e-06	8.67887e-05
ENSG00000183655	En	-2.26579	-4.80916	8.90323e-06	8.67887e-05
ENSG00000106025	En	-2.26076	-4.79243	8.90323e-06	8.67887e-05
ENSG00000229119	En	-2.2338	-4.7037	8.90323e-06	8.67887e-05
ENSG00000260422	En	-2.22065	-4.66103	8.90323e-06	8.67887e-05
ENSG00000092929	En	-2.2097	-4.6258	8.90323e-06	8.67887e-05
ENSG00000056487	En	-2.20766	-4.61925	8.90323e-06	8.67887e-05
ENSG00000196767	En	-2.18788	-4.55636	8.90323e-06	8.67887e-05
ENSG00000279838	En	-2.18572	-4.54953	8.90323e-06	8.67887e-05
ENSG00000267742	En	-2.18244	-4.53919	8.90323e-06	8.67887e-05
ENSG00000221879	En	-2.17428	-4.51361	8.90323e-06	8.67887e-05
ENSG00000236197	En	-2.16302	-4.4785	8.90323e-06	8.67887e-05
ENSG00000174255	En	-2.1604	-4.4704	8.90323e-06	8.67887e-05
ENSG00000100060	En	-2.14217	-4.41425	8.90323e-06	8.67887e-05
ENSG00000253767	En	-2.13417	-4.38986	8.90323e-06	8.67887e-05
ENSG00000186714	En	-2.12944	-4.37549	8.90323e-06	8.67887e-05
ENSG00000074410	En	-2.11807	-4.34113	8.90323e-06	8.67887e-05
ENSG00000251442	En	-2.09979	-4.28648	8.90323e-06	8.67887e-05
ENSG00000227512	En	-2.08366	-4.23881	8.90323e-06	8.67887e-05
ENSG00000237844	En	-2.07531	-4.21434	8.90323e-06	8.67887e-05
ENSG00000143603	En	-2.07407	-4.21073	8.90323e-06	8.67887e-05
ENSG00000239039	En	-2.06828	-4.19387	8.90323e-06	8.67887e-05
ENSG00000108786	En	-2.05397	-4.15246	8.90323e-06	8.67887e-05
ENSG00000260118	En	-2.02836	-4.07942	8.90323e-06	8.67887e-05
ENSG00000135436	En	-2.02192	-4.06123	8.90323e-06	8.67887e-05
ENSG00000128602	En	-2.01282	-4.03569	8.90323e-06	8.67887e-05
ENSG00000248725	En	-2.0094	-4.02614	8.90323e-06	8.67887e-05
ENSG00000235447	En	-2.00651	-4.0181	8.90323e-06	8.67887e-05
ENSG00000234409	En	-1.99936	-3.99823	8.90323e-06	8.67887e-05
ENSG00000066923	En	-1.98379	-3.9553	8.90323e-06	8.67887e-05
ENSG00000174600	En	-1.97885	-3.9418	8.90323e-06	8.67887e-05
ENSG00000184635	En	-1.97286	-3.92545	8.90323e-06	8.67887e-05
ENSG00000267169	En	-1.97267	-3.92494	8.90323e-06	8.67887e-05
ENSG00000279649	En	-1.97096	-3.92029	8.90323e-06	8.67887e-05
ENSG00000198753	En	-1.9382	-3.83227	8.90323e-06	8.67887e-05
ENSG00000247982	En	-1.93653	-3.82785	8.90323e-06	8.67887e-05
ENSG00000226174	En	-1.93264	-3.81753	8.90323e-06	8.67887e-05
ENSG00000169413	En	-1.92847	-3.80652	8.90323e-06	8.67887e-05
ENSG00000103460	En	-1.91487	-3.77079	8.90323e-06	8.67887e-05
ENSG00000121895	En	-1.9146	-3.7701	8.90323e-06	8.67887e-05
ENSG00000280219	En	-1.90403	-3.74257	8.90323e-06	8.67887e-05
ENSG00000204624	En	-1.88721	-3.69919	8.90323e-06	8.67887e-05
ENSG00000102890	En	-1.86961	-3.65434	8.90323e-06	8.67887e-05
ENSG00000168884	En	-1.85189	-3.60973	8.90323e-06	8.67887e-05
ENSG00000101986	En	-1.84346	-3.58869	8.90323e-06	8.67887e-05
ENSG00000137571	En	-1.84216	-3.58547	8.90323e-06	8.67887e-05
ENSG00000226029	En	-1.82325	-3.53878	8.90323e-06	8.67887e-05
ENSG00000246090	En	-1.82225	-3.53633	8.90323e-06	8.67887e-05
ENSG00000125968	En	-1.8193	-3.5291	8.90323e-06	8.67887e-05
ENSG00000187773	En	-1.81529	-3.5193	8.90323e-06	8.67887e-05
ENSG00000274963	En	-1.80218	-3.48746	8.90323e-06	8.67887e-05
ENSG00000116774	En	-1.79968	-3.48144	8.90323e-06	8.67887e-05
ENSG00000259780	En	-1.79774	-3.47675	8.90323e-06	8.67887e-05
ENSG00000174776	En	-1.79237	-3.46384	8.90323e-06	8.67887e-05
ENSG00000182179	En	-1.79162	-3.46203	8.90323e-06	8.67887e-05
ENSG00000178150	En	-1.78284	-3.44104	8.90323e-06	8.67887e-05
ENSG00000144857	En	-1.76647	-3.4022	8.90323e-06	8.67887e-05
ENSG00000205930	En	-1.76553	-3.39999	8.90323e-06	8.67887e-05
ENSG00000284634	En	-1.76386	-3.39606	8.90323e-06	8.67887e-05
ENSG00000233264	En	-1.75346	-3.37167	8.90323e-06	8.67887e-05
ENSG00000256453	En	-1.75226	-3.36886	8.90323e-06	8.67887e-05
ENSG00000241404	En	-1.74663	-3.35573	8.90323e-06	8.67887e-05
ENSG00000184574	En	-1.74397	-3.34957	8.90323e-06	8.67887e-05
ENSG00000267283	En	-1.72297	-3.30114	8.90323e-06	8.67887e-05
ENSG00000230454	En	-1.70538	-3.26114	8.90323e-06	8.67887e-05
ENSG00000110934	En	-1.69132	-3.22952	8.90323e-06	8.67887e-05
ENSG00000279176	En	-1.68325	-3.21151	8.90323e-06	8.67887e-05
ENSG00000258092	En	-1.68045	-3.20529	8.90323e-06	8.67887e-05
ENSG00000139734	En	-1.67943	-3.20302	8.90323e-06	8.67887e-05
ENSG00000182175	En	-1.67209	-3.18676	8.90323e-06	8.67887e-05
ENSG00000228106	En	-1.66663	-3.17472	8.90323e-06	8.67887e-05
ENSG00000270629	En	-1.66228	-3.16517	8.90323e-06	8.67887e-05
ENSG00000148908	En	-1.66047	-3.1612	8.90323e-06	8.67887e-05
ENSG00000066735	En	-1.65481	-3.14881	8.90323e-06	8.67887e-05
ENSG00000013573	En	-1.65019	-3.13875	8.90323e-06	8.67887e-05
ENSG00000173546	En	-1.64713	-3.1321	8.90323e-06	8.67887e-05
ENSG00000255397	En	-1.64683	-3.13145	8.90323e-06	8.67887e-05
ENSG00000100234	En	-1.64498	-3.12743	8.90323e-06	8.67887e-05
ENSG00000240291	En	-1.64071	-3.11819	8.90323e-06	8.67887e-05
ENSG00000261366	En	-1.63485	-3.10556	8.90323e-06	8.67887e-05
ENSG00000135540	En	-1.62505	-3.08452	8.90323e-06	8.67887e-05
ENSG00000236229	En	-1.61926	-3.07217	8.90323e-06	8.67887e-05
ENSG00000259488	En	-1.61601	-3.06526	8.90323e-06	8.67887e-05
ENSG00000275180	En	-1.61008	-3.05268	8.90323e-06	8.67887e-05
ENSG00000228274	En	-1.60874	-3.04986	8.90323e-06	8.67887e-05
ENSG00000100599	En	-1.60463	-3.04118	8.90323e-06	8.67887e-05
ENSG00000225177	En	-1.59093	-3.01244	8.90323e-06	8.67887e-05
ENSG00000158163	En	-1.58822	-3.00679	8.90323e-06	8.67887e-05
ENSG00000017483	En	-1.58595	-3.00205	8.90323e-06	8.67887e-05
ENSG00000183853	En	-1.58328	-2.99651	8.90323e-06	8.67887e-05
ENSG00000235560	En	-1.57559	-2.98057	8.90323e-06	8.67887e-05
ENSG00000279312	En	-1.57306	-2.97536	8.90323e-06	8.67887e-05
ENSG00000179314	En	-1.57262	-2.97445	8.90323e-06	8.67887e-05
ENSG00000129675	En	-1.56087	-2.95031	8.90323e-06	8.67887e-05
ENSG00000160999	En	-1.55745	-2.94333	8.90323e-06	8.67887e-05
ENSG00000176124	En	-1.55488	-2.9381	8.90323e-06	8.67887e-05
ENSG00000162367	En	-1.53639	-2.90068	8.90323e-06	8.67887e-05
ENSG00000214783	En	-1.52915	-2.88616	8.90323e-06	8.67887e-05
ENSG00000215022	En	-1.51782	-2.86357	8.90323e-06	8.67887e-05
ENSG00000189343	En	-1.51689	-2.86174	8.90323e-06	8.67887e-05
ENSG00000206588	En	-1.50837	-2.84488	8.90323e-06	8.67887e-05
ENSG00000101144	En	-1.50477	-2.8378	8.90323e-06	8.67887e-05
ENSG00000268584	En	-1.48572	-2.80056	8.90323e-06	8.67887e-05
ENSG00000104897	En	-1.47991	-2.78932	8.90323e-06	8.67887e-05
ENSG00000154640	En	-1.47601	-2.78178	8.90323e-06	8.67887e-05
ENSG00000172382	En	-1.46853	-2.76741	8.90323e-06	8.67887e-05
ENSG00000105329	En	-1.46564	-2.76187	8.90323e-06	8.67887e-05
ENSG00000175928	En	-1.46109	-2.75317	8.90323e-06	8.67887e-05
ENSG00000166845	En	-1.45679	-2.74496	8.90323e-06	8.67887e-05
ENSG00000064547	En	-1.45057	-2.73315	8.90323e-06	8.67887e-05
ENSG00000178409	En	-1.44677	-2.72597	8.90323e-06	8.67887e-05
ENSG00000213906	En	-1.43176	-2.69776	8.90323e-06	8.67887e-05
ENSG00000137033	En	-1.42975	-2.694	8.90323e-06	8.67887e-05
ENSG00000196839	En	-1.42969	-2.69388	8.90323e-06	8.67887e-05
ENSG00000168268	En	-1.42211	-2.67977	8.90323e-06	8.67887e-05
ENSG00000258405	En	-1.41994	-2.67575	8.90323e-06	8.67887e-05
ENSG00000232546	En	-1.41949	-2.67491	8.90323e-06	8.67887e-05
ENSG00000144909	En	-1.40973	-2.65687	8.90323e-06	8.67887e-05
ENSG00000258311	En	-1.40657	-2.65105	8.90323e-06	8.67887e-05
ENSG00000149646	En	-1.39257	-2.62545	8.90323e-06	8.67887e-05
ENSG00000116147	En	-1.39247	-2.62528	8.90323e-06	8.67887e-05
ENSG00000176105	En	-1.3842	-2.61028	8.90323e-06	8.67887e-05
ENSG00000213445	En	-1.38176	-2.60586	8.90323e-06	8.67887e-05
ENSG00000250182	En	-1.38159	-2.60555	8.90323e-06	8.67887e-05
ENSG00000269352	En	-1.37245	-2.5891	8.90323e-06	8.67887e-05
ENSG00000119922	En	-1.36263	-2.57154	8.90323e-06	8.67887e-05
ENSG00000167992	En	-1.3548	-2.55761	8.90323e-06	8.67887e-05
ENSG00000177103	En	-1.34522	-2.54069	8.90323e-06	8.67887e-05
ENSG00000165895	En	-1.34294	-2.53668	8.90323e-06	8.67887e-05
ENSG00000259529	En	-1.33811	-2.5282	8.90323e-06	8.67887e-05
ENSG00000149403	En	-1.3327	-2.51874	8.90323e-06	8.67887e-05
ENSG00000100802	En	-1.32379	-2.50322	8.90323e-06	8.67887e-05
ENSG00000196411	En	-1.31995	-2.49657	8.90323e-06	8.67887e-05
ENSG00000176624	En	-1.31974	-2.49621	8.90323e-06	8.67887e-05
ENSG00000141994	En	-1.30661	-2.47359	8.90323e-06	8.67887e-05
ENSG00000114735	En	-1.29184	-2.44841	8.90323e-06	8.67887e-05
ENSG00000223797	En	-1.2773	-2.42385	8.90323e-06	8.67887e-05
ENSG00000269688	En	-1.27157	-2.41423	8.90323e-06	8.67887e-05
ENSG00000138639	En	-1.2658	-2.40461	8.90323e-06	8.67887e-05
ENSG00000112039	En	-1.26057	-2.3959	8.90323e-06	8.67887e-05
ENSG00000111348	En	-1.25935	-2.39388	8.90323e-06	8.67887e-05
ENSG00000198937	En	-1.25545	-2.38742	8.90323e-06	8.67887e-05
ENSG00000234684	En	-1.25082	-2.37977	8.90323e-06	8.67887e-05
ENSG00000161996	En	-1.24736	-2.37407	8.90323e-06	8.67887e-05
ENSG00000110881	En	-1.24117	-2.3639	8.90323e-06	8.67887e-05
ENSG00000165458	En	-1.24055	-2.36289	8.90323e-06	8.67887e-05
ENSG00000163873	En	-1.23873	-2.35991	8.90323e-06	8.67887e-05
ENSG00000160783	En	-1.2286	-2.3434	8.90323e-06	8.67887e-05
ENSG00000186522	En	-1.21806	-2.32634	8.90323e-06	8.67887e-05
ENSG00000139192	En	-1.21794	-2.32614	8.90323e-06	8.67887e-05
ENSG00000136938	En	-1.21372	-2.31936	8.90323e-06	8.67887e-05
ENSG00000143384	En	-1.2062	-2.30729	8.90323e-06	8.67887e-05
ENSG00000166484	En	-1.19881	-2.2955	8.90323e-06	8.67887e-05
ENSG00000269958	En	-1.19704	-2.29269	8.90323e-06	8.67887e-05
ENSG00000146143	En	-1.19328	-2.28672	8.90323e-06	8.67887e-05
ENSG00000133739	En	-1.19162	-2.28409	8.90323e-06	8.67887e-05
ENSG00000233540	En	-1.17514	-2.25815	8.90323e-06	8.67887e-05
ENSG00000271966	En	-1.17376	-2.25599	8.90323e-06	8.67887e-05
ENSG00000132510	En	-1.17166	-2.25271	8.90323e-06	8.67887e-05
ENSG00000103168	En	-1.17089	-2.2515	8.90323e-06	8.67887e-05
ENSG00000255389	En	-1.17064	-2.25112	8.90323e-06	8.67887e-05
ENSG00000231365	En	-1.1654	-2.24295	8.90323e-06	8.67887e-05
ENSG00000222365	En	-1.16358	-2.24012	8.90323e-06	8.67887e-05
ENSG00000272693	En	-1.15565	-2.22785	8.90323e-06	8.67887e-05
ENSG00000267080	En	-1.15516	-2.22709	8.90323e-06	8.67887e-05
ENSG00000251136	En	-1.14719	-2.21482	8.90323e-06	8.67887e-05
ENSG00000080839	En	-1.14486	-2.21125	8.90323e-06	8.67887e-05
ENSG00000134954	En	-1.14407	-2.21004	8.90323e-06	8.67887e-05
ENSG00000179899	En	-1.14141	-2.20596	8.90323e-06	8.67887e-05
ENSG00000189046	En	-1.13341	-2.19377	8.90323e-06	8.67887e-05
ENSG00000267041	En	-1.13177	-2.19128	8.90323e-06	8.67887e-05
ENSG00000010292	En	-1.12688	-2.18386	8.90323e-06	8.67887e-05
ENSG00000180211	En	-1.12635	-2.18305	8.90323e-06	8.67887e-05
ENSG00000130827	En	-1.12628	-2.18295	8.90323e-06	8.67887e-05
ENSG00000177599	En	-1.12291	-2.17786	8.90323e-06	8.67887e-05
ENSG00000180900	En	-1.12289	-2.17783	8.90323e-06	8.67887e-05
ENSG00000245571	En	-1.11133	-2.16045	8.90323e-06	8.67887e-05
ENSG00000250539	En	-1.10931	-2.15742	8.90323e-06	8.67887e-05
ENSG00000171587	En	-1.10321	-2.14832	8.90323e-06	8.67887e-05
ENSG00000099992	En	-1.10157	-2.14588	8.90323e-06	8.67887e-05
ENSG00000171729	En	-1.09642	-2.13823	8.90323e-06	8.67887e-05
ENSG00000138621	En	-1.08982	-2.12848	8.90323e-06	8.67887e-05
ENSG00000111203	En	-1.08507	-2.12147	8.90323e-06	8.67887e-05
ENSG00000100426	En	-1.07028	-2.09984	8.90323e-06	8.67887e-05
ENSG00000114790	En	-1.06916	-2.09821	8.90323e-06	8.67887e-05
ENSG00000148219	En	-1.06283	-2.08903	8.90323e-06	8.67887e-05
ENSG00000099889	En	-1.06153	-2.08714	8.90323e-06	8.67887e-05
ENSG00000168056	En	-1.05685	-2.08039	8.90323e-06	8.67887e-05
ENSG00000198464	En	-1.052	-2.07341	8.90323e-06	8.67887e-05
ENSG00000281896	En	-1.04966	-2.07005	8.90323e-06	8.67887e-05
ENSG00000204628	En	-1.04696	-2.06618	8.90323e-06	8.67887e-05
ENSG00000263968	En	-1.04449	-2.06263	8.90323e-06	8.67887e-05
ENSG00000108828	En	-1.03979	-2.05592	8.90323e-06	8.67887e-05
ENSG00000095319	En	-1.03535	-2.04962	8.90323e-06	8.67887e-05
ENSG00000071246	En	-1.02922	-2.04092	8.90323e-06	8.67887e-05
ENSG00000151322	En	-1.02908	-2.04073	8.90323e-06	8.67887e-05
ENSG00000132613	En	-1.02626	-2.03674	8.90323e-06	8.67887e-05
ENSG00000185339	En	-1.02397	-2.03351	8.90323e-06	8.67887e-05
ENSG00000243069	En	-1.01435	-2.01999	8.90323e-06	8.67887e-05
ENSG00000145220	En	-1.01394	-2.01942	8.90323e-06	8.67887e-05
ENSG00000184270	En	-1.01393	-2.01941	8.90323e-06	8.67887e-05
ENSG00000106144	En	-1.0138	-2.01923	8.90323e-06	8.67887e-05
ENSG00000164663	En	-1.0125	-2.01741	8.90323e-06	8.67887e-05
ENSG00000109066	En	-1.00338	-2.00469	8.90323e-06	8.67887e-05
ENSG00000267221	En	-1.00144	-2.00199	8.90323e-06	8.67887e-05
ENSG00000113732	En	-1.00052	-2.00072	8.90323e-06	8.67887e-05
ENSG00000041982	En	-4.41485	-21.3306	1.23938e-05	0.000115633
ENSG00000177508	En	-4.15791	-17.8507	1.23938e-05	0.000115633
ENSG00000249307	En	-4.12762	-17.4799	1.23938e-05	0.000115633
ENSG00000178999	En	-3.80237	-13.9517	1.23938e-05	0.000115633
ENSG00000232810	En	-3.71887	-13.1671	1.23938e-05	0.000115633
ENSG00000137812	En	-3.66358	-12.6721	1.23938e-05	0.000115633
ENSG00000123485	En	-3.64685	-12.526	1.23938e-05	0.000115633
ENSG00000197565	En	-3.50464	-11.3502	1.23938e-05	0.000115633
ENSG00000116833	En	-3.49895	-11.3055	1.23938e-05	0.000115633
ENSG00000105011	En	-3.40578	-10.5984	1.23938e-05	0.000115633
ENSG00000256155	En	-3.37445	-10.3708	1.23938e-05	0.000115633
ENSG00000229559	En	-3.23004	-9.38293	1.23938e-05	0.000115633
ENSG00000238004	En	-3.02923	-8.16373	1.23938e-05	0.000115633
ENSG00000152284	En	-2.96123	-7.7879	1.23938e-05	0.000115633
ENSG00000226833	En	-2.93233	-7.63342	1.23938e-05	0.000115633
ENSG00000147889	En	-2.93038	-7.62311	1.23938e-05	0.000115633
ENSG00000255125	En	-2.78768	-6.90516	1.23938e-05	0.000115633
ENSG00000267327	En	-2.73122	-6.64016	1.23938e-05	0.000115633
ENSG00000252145	En	-2.68731	-6.44113	1.23938e-05	0.000115633
ENSG00000200496	En	-2.58732	-6.0098	1.23938e-05	0.000115633
ENSG00000123342	En	-2.39142	-5.24673	1.23938e-05	0.000115633
ENSG00000227885	En	-2.29786	-4.91728	1.23938e-05	0.000115633
ENSG00000159588	En	-2.16602	-4.48784	1.23938e-05	0.000115633
ENSG00000228201	En	-2.14881	-4.43461	1.23938e-05	0.000115633
ENSG00000245112	En	-2.14665	-4.42799	1.23938e-05	0.000115633
ENSG00000235236	En	-2.14145	-4.41207	1.23938e-05	0.000115633
ENSG00000279891	En	-2.11669	-4.33696	1.23938e-05	0.000115633
ENSG00000207751	En	-2.10623	-4.30564	1.23938e-05	0.000115633
ENSG00000230155	En	-2.06433	-4.18238	1.23938e-05	0.000115633
ENSG00000119139	En	-2.06111	-4.17307	1.23938e-05	0.000115633
ENSG00000283010	En	-2.02443	-4.06831	1.23938e-05	0.000115633
ENSG00000131044	En	-2.01633	-4.04554	1.23938e-05	0.000115633
ENSG00000258172	En	-1.94985	-3.86334	1.23938e-05	0.000115633
ENSG00000177721	En	-1.94851	-3.85975	1.23938e-05	0.000115633
ENSG00000232568	En	-1.94243	-3.84353	1.23938e-05	0.000115633
ENSG00000223401	En	-1.92475	-3.79671	1.23938e-05	0.000115633
ENSG00000255320	En	-1.90736	-3.75123	1.23938e-05	0.000115633
ENSG00000259612	En	-1.90528	-3.74581	1.23938e-05	0.000115633
ENSG00000129474	En	-1.90254	-3.73871	1.23938e-05	0.000115633
ENSG00000245017	En	-1.89044	-3.70748	1.23938e-05	0.000115633
ENSG00000101265	En	-1.88591	-3.69585	1.23938e-05	0.000115633
ENSG00000141497	En	-1.88586	-3.69573	1.23938e-05	0.000115633
ENSG00000279555	En	-1.86232	-3.63592	1.23938e-05	0.000115633
ENSG00000220785	En	-1.82881	-3.55243	1.23938e-05	0.000115633
ENSG00000177738	En	-1.80862	-3.50308	1.23938e-05	0.000115633
ENSG00000006468	En	-1.80103	-3.48468	1.23938e-05	0.000115633
ENSG00000273192	En	-1.7982	-3.47785	1.23938e-05	0.000115633
ENSG00000121690	En	-1.78798	-3.45331	1.23938e-05	0.000115633
ENSG00000112655	En	-1.77244	-3.41632	1.23938e-05	0.000115633
ENSG00000203804	En	-1.72416	-3.30388	1.23938e-05	0.000115633
ENSG00000125898	En	-1.6957	-3.23934	1.23938e-05	0.000115633
ENSG00000153071	En	-1.67945	-3.20305	1.23938e-05	0.000115633
ENSG00000111247	En	-1.66481	-3.17073	1.23938e-05	0.000115633
ENSG00000275846	En	-1.65749	-3.15467	1.23938e-05	0.000115633
ENSG00000118515	En	-1.65072	-3.13991	1.23938e-05	0.000115633
ENSG00000111602	En	-1.64702	-3.13186	1.23938e-05	0.000115633
ENSG00000241935	En	-1.64556	-3.1287	1.23938e-05	0.000115633
ENSG00000151617	En	-1.62775	-3.09031	1.23938e-05	0.000115633
ENSG00000068489	En	-1.61809	-3.06969	1.23938e-05	0.000115633
ENSG00000283945	En	-1.6127	-3.05823	1.23938e-05	0.000115633
ENSG00000205413	En	-1.61127	-3.05521	1.23938e-05	0.000115633
ENSG00000280384	En	-1.60328	-3.03834	1.23938e-05	0.000115633
ENSG00000244044	En	-1.60236	-3.03639	1.23938e-05	0.000115633
ENSG00000112769	En	-1.59651	-3.02412	1.23938e-05	0.000115633
ENSG00000232586	En	-1.59435	-3.01958	1.23938e-05	0.000115633
ENSG00000104870	En	-1.58356	-2.99708	1.23938e-05	0.000115633
ENSG00000149201	En	-1.55332	-2.93491	1.23938e-05	0.000115633
ENSG00000175130	En	-1.54663	-2.92135	1.23938e-05	0.000115633
ENSG00000219665	En	-1.53893	-2.90579	1.23938e-05	0.000115633
ENSG00000139263	En	-1.52094	-2.86978	1.23938e-05	0.000115633
ENSG00000261840	En	-1.48142	-2.79224	1.23938e-05	0.000115633
ENSG00000213316	En	-1.43307	-2.70021	1.23938e-05	0.000115633
ENSG00000168209	En	-1.42645	-2.68785	1.23938e-05	0.000115633
ENSG00000264343	En	-1.40792	-2.65354	1.23938e-05	0.000115633
ENSG00000213638	En	-1.39378	-2.62767	1.23938e-05	0.000115633
ENSG00000165511	En	-1.39158	-2.62365	1.23938e-05	0.000115633
ENSG00000203814	En	-1.37557	-2.59471	1.23938e-05	0.000115633
ENSG00000228887	En	-1.34788	-2.54538	1.23938e-05	0.000115633
ENSG00000197903	En	-1.34645	-2.54286	1.23938e-05	0.000115633
ENSG00000206503	En	-1.32561	-2.50639	1.23938e-05	0.000115633
ENSG00000183763	En	-1.32088	-2.49818	1.23938e-05	0.000115633
ENSG00000103150	En	-1.29344	-2.45112	1.23938e-05	0.000115633
ENSG00000179406	En	-1.29283	-2.45008	1.23938e-05	0.000115633
ENSG00000166682	En	-1.2923	-2.44918	1.23938e-05	0.000115633
ENSG00000169660	En	-1.28796	-2.44183	1.23938e-05	0.000115633
ENSG00000272631	En	-1.26839	-2.40892	1.23938e-05	0.000115633
ENSG00000247595	En	-1.26484	-2.403	1.23938e-05	0.000115633
ENSG00000147234	En	-1.25593	-2.38821	1.23938e-05	0.000115633
ENSG00000173349	En	-1.20633	-2.30749	1.23938e-05	0.000115633
ENSG00000163126	En	-1.19001	-2.28155	1.23938e-05	0.000115633
ENSG00000095739	En	-1.18584	-2.27495	1.23938e-05	0.000115633
ENSG00000144579	En	-1.16633	-2.2444	1.23938e-05	0.000115633
ENSG00000187837	En	-1.16187	-2.23747	1.23938e-05	0.000115633
ENSG00000163322	En	-1.15409	-2.22544	1.23938e-05	0.000115633
ENSG00000137094	En	-1.11238	-2.16201	1.23938e-05	0.000115633
ENSG00000228393	En	-1.09837	-2.14113	1.23938e-05	0.000115633
ENSG00000166432	En	-1.07499	-2.10671	1.23938e-05	0.000115633
ENSG00000253320	En	-1.06907	-2.09808	1.23938e-05	0.000115633
ENSG00000269743	En	-1.06365	-2.09021	1.23938e-05	0.000115633
ENSG00000167081	En	-1.06186	-2.08761	1.23938e-05	0.000115633
ENSG00000033327	En	-1.048	-2.06766	1.23938e-05	0.000115633
ENSG00000171940	En	-1.03031	-2.04247	1.23938e-05	0.000115633
ENSG00000218175	En	-1.01975	-2.02756	1.23938e-05	0.000115633
ENSG00000224358	En	-1.01434	-2.01998	1.23938e-05	0.000115633
ENSG00000261934	En	-1.00115	-2.00159	1.23938e-05	0.000115633
ENSG00000140832	En	-4.35969	-20.5304	1.71754e-05	0.000157376
ENSG00000270540	En	-3.96773	-15.646	1.71754e-05	0.000157376
ENSG00000163568	En	-3.39175	-10.4959	1.71754e-05	0.000157376
ENSG00000100162	En	-3.23371	-9.40683	1.71754e-05	0.000157376
ENSG00000196747	En	-3.07619	-8.43383	1.71754e-05	0.000157376
ENSG00000233108	En	-2.6022	-6.07211	1.71754e-05	0.000157376
ENSG00000261845	En	-2.55251	-5.86655	1.71754e-05	0.000157376
ENSG00000274383	En	-2.50446	-5.67438	1.71754e-05	0.000157376
ENSG00000138615	En	-2.44922	-5.4612	1.71754e-05	0.000157376
ENSG00000261570	En	-2.39924	-5.27526	1.71754e-05	0.000157376
ENSG00000264808	En	-2.37481	-5.18666	1.71754e-05	0.000157376
ENSG00000272267	En	-2.3016	-4.93003	1.71754e-05	0.000157376
ENSG00000266127	En	-2.22017	-4.65948	1.71754e-05	0.000157376
ENSG00000275569	En	-2.05921	-4.16758	1.71754e-05	0.000157376
ENSG00000159399	En	-2.04274	-4.12029	1.71754e-05	0.000157376
ENSG00000157227	En	-1.97219	-3.92363	1.71754e-05	0.000157376
ENSG00000266155	En	-1.96918	-3.91546	1.71754e-05	0.000157376
ENSG00000247416	En	-1.9501	-3.86402	1.71754e-05	0.000157376
ENSG00000182704	En	-1.84945	-3.60362	1.71754e-05	0.000157376
ENSG00000214773	En	-1.79533	-3.47095	1.71754e-05	0.000157376
ENSG00000229473	En	-1.75399	-3.3729	1.71754e-05	0.000157376
ENSG00000278974	En	-1.72886	-3.31466	1.71754e-05	0.000157376
ENSG00000111254	En	-1.72195	-3.29882	1.71754e-05	0.000157376
ENSG00000137404	En	-1.71867	-3.29133	1.71754e-05	0.000157376
ENSG00000177025	En	-1.7059	-3.26233	1.71754e-05	0.000157376
ENSG00000173218	En	-1.69639	-3.2409	1.71754e-05	0.000157376
ENSG00000258458	En	-1.68956	-3.22558	1.71754e-05	0.000157376
ENSG00000163565	En	-1.65638	-3.15224	1.71754e-05	0.000157376
ENSG00000170161	En	-1.64995	-3.13823	1.71754e-05	0.000157376
ENSG00000115414	En	-1.60248	-3.03664	1.71754e-05	0.000157376
ENSG00000240322	En	-1.59616	-3.02338	1.71754e-05	0.000157376
ENSG00000207327	En	-1.59213	-3.01495	1.71754e-05	0.000157376
ENSG00000176732	En	-1.589	-3.00841	1.71754e-05	0.000157376
ENSG00000166091	En	-1.5811	-2.99198	1.71754e-05	0.000157376
ENSG00000278705	En	-1.56065	-2.94987	1.71754e-05	0.000157376
ENSG00000277224	En	-1.54752	-2.92315	1.71754e-05	0.000157376
ENSG00000180447	En	-1.54256	-2.91311	1.71754e-05	0.000157376
ENSG00000209482	En	-1.53809	-2.9041	1.71754e-05	0.000157376
ENSG00000226754	En	-1.5179	-2.86374	1.71754e-05	0.000157376
ENSG00000187536	En	-1.49408	-2.81685	1.71754e-05	0.000157376
ENSG00000259453	En	-1.43576	-2.70524	1.71754e-05	0.000157376
ENSG00000153044	En	-1.41611	-2.66866	1.71754e-05	0.000157376
ENSG00000248445	En	-1.38308	-2.60825	1.71754e-05	0.000157376
ENSG00000106560	En	-1.36863	-2.58226	1.71754e-05	0.000157376
ENSG00000174428	En	-1.35931	-2.56562	1.71754e-05	0.000157376
ENSG00000234899	En	-1.34002	-2.53155	1.71754e-05	0.000157376
ENSG00000087303	En	-1.33942	-2.5305	1.71754e-05	0.000157376
ENSG00000114450	En	-1.33	-2.51402	1.71754e-05	0.000157376
ENSG00000273035	En	-1.29632	-2.45601	1.71754e-05	0.000157376
ENSG00000164649	En	-1.29068	-2.44644	1.71754e-05	0.000157376
ENSG00000242588	En	-1.28892	-2.44346	1.71754e-05	0.000157376
ENSG00000057704	En	-1.28567	-2.43795	1.71754e-05	0.000157376
ENSG00000113916	En	-1.28032	-2.42893	1.71754e-05	0.000157376
ENSG00000152990	En	-1.1771	-2.26122	1.71754e-05	0.000157376
ENSG00000254469	En	-1.15963	-2.23399	1.71754e-05	0.000157376
ENSG00000276045	En	-1.12849	-2.18629	1.71754e-05	0.000157376
ENSG00000279088	En	-1.12848	-2.18628	1.71754e-05	0.000157376
ENSG00000260007	En	-1.11544	-2.16661	1.71754e-05	0.000157376
ENSG00000167747	En	-1.09152	-2.13099	1.71754e-05	0.000157376
ENSG00000129347	En	-1.06445	-2.09138	1.71754e-05	0.000157376
ENSG00000244968	En	-1.04814	-2.06787	1.71754e-05	0.000157376
ENSG00000272894	En	-1.02816	-2.03943	1.71754e-05	0.000157376
ENSG00000176294	En	-5.08661	-33.9798	4.44928e-05	0.000331022
ENSG00000165409	En	-4.90904	-30.0448	4.44928e-05	0.000331022
ENSG00000267594	En	-4.54153	-23.2883	4.44928e-05	0.000331022
ENSG00000197415	En	-4.51444	-22.855	4.44928e-05	0.000331022
ENSG00000175879	En	-4.47511	-22.2403	4.44928e-05	0.000331022
ENSG00000274267	En	-4.43399	-21.6155	4.44928e-05	0.000331022
ENSG00000274641	En	-4.13828	-17.6094	4.44928e-05	0.000331022
ENSG00000242516	En	-4.03774	-16.4241	4.44928e-05	0.000331022
ENSG00000260978	En	-4.00461	-16.0512	4.44928e-05	0.000331022
ENSG00000129195	En	-3.971	-15.6816	4.44928e-05	0.000331022
ENSG00000237480	En	-3.80479	-13.9752	4.44928e-05	0.000331022
ENSG00000276368	En	-3.75136	-13.4671	4.44928e-05	0.000331022
ENSG00000143476	En	-3.67141	-12.741	4.44928e-05	0.000331022
ENSG00000080986	En	-3.64418	-12.5028	4.44928e-05	0.000331022
ENSG00000089685	En	-3.63185	-12.3964	4.44928e-05	0.000331022
ENSG00000271563	En	-3.61157	-12.2234	4.44928e-05	0.000331022
ENSG00000089116	En	-3.56645	-11.847	4.44928e-05	0.000331022
ENSG00000101670	En	-3.56058	-11.7989	4.44928e-05	0.000331022
ENSG00000091986	En	-3.48077	-11.1639	4.44928e-05	0.000331022
ENSG00000169679	En	-3.42112	-10.7118	4.44928e-05	0.000331022
ENSG00000248518	En	-3.23157	-9.39289	4.44928e-05	0.000331022
ENSG00000117318	En	-3.22927	-9.37793	4.44928e-05	0.000331022
ENSG00000066279	En	-3.22709	-9.36378	4.44928e-05	0.000331022
ENSG00000259762	En	-3.14487	-8.84506	4.44928e-05	0.000331022
ENSG00000253190	En	-3.08637	-8.49354	4.44928e-05	0.000331022
ENSG00000154175	En	-3.06529	-8.37039	4.44928e-05	0.000331022
ENSG00000154920	En	-3.00018	-8.00101	4.44928e-05	0.000331022
ENSG00000257612	En	-2.99596	-7.97762	4.44928e-05	0.000331022
ENSG00000229140	En	-2.97443	-7.85948	4.44928e-05	0.000331022
ENSG00000115363	En	-2.82209	-7.07187	4.44928e-05	0.000331022
ENSG00000227214	En	-2.81942	-7.05879	4.44928e-05	0.000331022
ENSG00000112742	En	-2.81903	-7.05687	4.44928e-05	0.000331022
ENSG00000215089	En	-2.74129	-6.68669	4.44928e-05	0.000331022
ENSG00000187546	En	-2.73943	-6.67805	4.44928e-05	0.000331022
ENSG00000198711	En	-2.73395	-6.65276	4.44928e-05	0.000331022
ENSG00000258316	En	-2.7312	-6.64007	4.44928e-05	0.000331022
ENSG00000278982	En	-2.71259	-6.55498	4.44928e-05	0.000331022
ENSG00000184258	En	-2.70998	-6.54312	4.44928e-05	0.000331022
ENSG00000234961	En	-2.7089	-6.53824	4.44928e-05	0.000331022
ENSG00000151725	En	-2.67446	-6.384	4.44928e-05	0.000331022
ENSG00000240591	En	-2.65673	-6.30601	4.44928e-05	0.000331022
ENSG00000124549	En	-2.55677	-5.88389	4.44928e-05	0.000331022
ENSG00000207274	En	-2.55441	-5.87428	4.44928e-05	0.000331022
ENSG00000237709	En	-2.55118	-5.86112	4.44928e-05	0.000331022
ENSG00000179284	En	-2.53329	-5.7889	4.44928e-05	0.000331022
ENSG00000268333	En	-2.52779	-5.76688	4.44928e-05	0.000331022
ENSG00000235628	En	-2.52746	-5.76556	4.44928e-05	0.000331022
ENSG00000236772	En	-2.52408	-5.75207	4.44928e-05	0.000331022
ENSG00000281657	En	-2.51185	-5.7035	4.44928e-05	0.000331022
ENSG00000232893	En	-2.50393	-5.6723	4.44928e-05	0.000331022
ENSG00000284329	En	-2.49932	-5.65418	4.44928e-05	0.000331022
ENSG00000231252	En	-2.4956	-5.63961	4.44928e-05	0.000331022
ENSG00000245748	En	-2.47641	-5.56509	4.44928e-05	0.000331022
ENSG00000235865	En	-2.46856	-5.53491	4.44928e-05	0.000331022
ENSG00000197935	En	-2.41336	-5.32715	4.44928e-05	0.000331022
ENSG00000116962	En	-2.40261	-5.2876	4.44928e-05	0.000331022
ENSG00000269068	En	-2.39127	-5.24619	4.44928e-05	0.000331022
ENSG00000267751	En	-2.34456	-5.07904	4.44928e-05	0.000331022
ENSG00000122547	En	-2.33926	-5.06044	4.44928e-05	0.000331022
ENSG00000175445	En	-2.31232	-4.9668	4.44928e-05	0.000331022
ENSG00000106952	En	-2.30597	-4.94501	4.44928e-05	0.000331022
ENSG00000142945	En	-2.29904	-4.9213	4.44928e-05	0.000331022
ENSG00000279698	En	-2.29903	-4.92125	4.44928e-05	0.000331022
ENSG00000275155	En	-2.2933	-4.90177	4.44928e-05	0.000331022
ENSG00000124602	En	-2.2909	-4.89361	4.44928e-05	0.000331022
ENSG00000228741	En	-2.28475	-4.8728	4.44928e-05	0.000331022
ENSG00000228124	En	-2.28081	-4.85951	4.44928e-05	0.000331022
ENSG00000236501	En	-2.27655	-4.84518	4.44928e-05	0.000331022
ENSG00000238151	En	-2.27605	-4.84348	4.44928e-05	0.000331022
ENSG00000234129	En	-2.2567	-4.77896	4.44928e-05	0.000331022
ENSG00000105366	En	-2.2496	-4.75551	4.44928e-05	0.000331022
ENSG00000095970	En	-2.24453	-4.73883	4.44928e-05	0.000331022
ENSG00000258611	En	-2.24343	-4.7352	4.44928e-05	0.000331022
ENSG00000137959	En	-2.23744	-4.71558	4.44928e-05	0.000331022
ENSG00000282608	En	-2.23564	-4.70971	4.44928e-05	0.000331022
ENSG00000271579	En	-2.22958	-4.68998	4.44928e-05	0.000331022
ENSG00000237742	En	-2.21233	-4.63422	4.44928e-05	0.000331022
ENSG00000109846	En	-2.20937	-4.62473	4.44928e-05	0.000331022
ENSG00000178093	En	-2.2088	-4.62292	4.44928e-05	0.000331022
ENSG00000136378	En	-2.18295	-4.54082	4.44928e-05	0.000331022
ENSG00000254223	En	-2.17559	-4.5177	4.44928e-05	0.000331022
ENSG00000114204	En	-2.17004	-4.50036	4.44928e-05	0.000331022
ENSG00000144354	En	-2.1595	-4.46761	4.44928e-05	0.000331022
ENSG00000271984	En	-2.15606	-4.45695	4.44928e-05	0.000331022
ENSG00000273599	En	-2.11749	-4.3394	4.44928e-05	0.000331022
ENSG00000245857	En	-2.10714	-4.30836	4.44928e-05	0.000331022
ENSG00000270207	En	-2.09067	-4.25946	4.44928e-05	0.000331022
ENSG00000137731	En	-2.075	-4.21345	4.44928e-05	0.000331022
ENSG00000235568	En	-2.03807	-4.10697	4.44928e-05	0.000331022
ENSG00000262251	En	-2.03047	-4.08537	4.44928e-05	0.000331022
ENSG00000155465	En	-2.02994	-4.08388	4.44928e-05	0.000331022
ENSG00000228677	En	-2.02646	-4.07403	4.44928e-05	0.000331022
ENSG00000183850	En	-2.02037	-4.05688	4.44928e-05	0.000331022
ENSG00000144230	En	-2.01204	-4.03352	4.44928e-05	0.000331022
ENSG00000171777	En	-2.01144	-4.03185	4.44928e-05	0.000331022
ENSG00000251807	En	-2.00066	-4.00182	4.44928e-05	0.000331022
ENSG00000165490	En	-1.96355	-3.9002	4.44928e-05	0.000331022
ENSG00000186451	En	-1.961	-3.89332	4.44928e-05	0.000331022
ENSG00000185862	En	-1.95412	-3.87479	4.44928e-05	0.000331022
ENSG00000141506	En	-1.94382	-3.84724	4.44928e-05	0.000331022
ENSG00000278041	En	-1.93997	-3.83698	4.44928e-05	0.000331022
ENSG00000117399	En	-1.93066	-3.81231	4.44928e-05	0.000331022
ENSG00000179058	En	-1.93034	-3.81145	4.44928e-05	0.000331022
ENSG00000250742	En	-1.92358	-3.79362	4.44928e-05	0.000331022
ENSG00000253649	En	-1.91947	-3.78285	4.44928e-05	0.000331022
ENSG00000104147	En	-1.89511	-3.71951	4.44928e-05	0.000331022
ENSG00000230550	En	-1.89376	-3.71603	4.44928e-05	0.000331022
ENSG00000283242	En	-1.89214	-3.71186	4.44928e-05	0.000331022
ENSG00000238015	En	-1.88724	-3.69928	4.44928e-05	0.000331022
ENSG00000225891	En	-1.87974	-3.68008	4.44928e-05	0.000331022
ENSG00000182578	En	-1.873	-3.66295	4.44928e-05	0.000331022
ENSG00000272070	En	-1.86557	-3.64411	4.44928e-05	0.000331022
ENSG00000186193	En	-1.86385	-3.63978	4.44928e-05	0.000331022
ENSG00000204482	En	-1.85031	-3.60578	4.44928e-05	0.000331022
ENSG00000140968	En	-1.8481	-3.60027	4.44928e-05	0.000331022
ENSG00000229337	En	-1.84123	-3.58314	4.44928e-05	0.000331022
ENSG00000245864	En	-1.80949	-3.50519	4.44928e-05	0.000331022
ENSG00000167984	En	-1.8081	-3.50181	4.44928e-05	0.000331022
ENSG00000226849	En	-1.8063	-3.49744	4.44928e-05	0.000331022
ENSG00000164776	En	-1.80279	-3.48895	4.44928e-05	0.000331022
ENSG00000168329	En	-1.78719	-3.45142	4.44928e-05	0.000331022
ENSG00000204261	En	-1.78581	-3.44811	4.44928e-05	0.000331022
ENSG00000260300	En	-1.78288	-3.44112	4.44928e-05	0.000331022
ENSG00000231401	En	-1.77163	-3.4144	4.44928e-05	0.000331022
ENSG00000260927	En	-1.7707	-3.4122	4.44928e-05	0.000331022
ENSG00000259736	En	-1.76889	-3.40793	4.44928e-05	0.000331022
ENSG00000186517	En	-1.76394	-3.39625	4.44928e-05	0.000331022
ENSG00000234062	En	-1.76242	-3.39267	4.44928e-05	0.000331022
ENSG00000258823	En	-1.75163	-3.36738	4.44928e-05	0.000331022
ENSG00000244151	En	-1.74671	-3.35593	4.44928e-05	0.000331022
ENSG00000156509	En	-1.73234	-3.32266	4.44928e-05	0.000331022
ENSG00000162068	En	-1.72797	-3.31262	4.44928e-05	0.000331022
ENSG00000214248	En	-1.72588	-3.30782	4.44928e-05	0.000331022
ENSG00000225450	En	-1.72482	-3.30538	4.44928e-05	0.000331022
ENSG00000242889	En	-1.70089	-3.25101	4.44928e-05	0.000331022
ENSG00000248015	En	-1.69496	-3.23768	4.44928e-05	0.000331022
ENSG00000141756	En	-1.6934	-3.23418	4.44928e-05	0.000331022
ENSG00000267519	En	-1.68607	-3.21778	4.44928e-05	0.000331022
ENSG00000078549	En	-1.68428	-3.21379	4.44928e-05	0.000331022
ENSG00000228113	En	-1.68291	-3.21076	4.44928e-05	0.000331022
ENSG00000265102	En	-1.68118	-3.2069	4.44928e-05	0.000331022
ENSG00000283559	En	-1.67893	-3.20191	4.44928e-05	0.000331022
ENSG00000162873	En	-1.66909	-3.18015	4.44928e-05	0.000331022
ENSG00000260578	En	-1.66883	-3.17956	4.44928e-05	0.000331022
ENSG00000123080	En	-1.66386	-3.16862	4.44928e-05	0.000331022
ENSG00000279586	En	-1.64785	-3.13365	4.44928e-05	0.000331022
ENSG00000244486	En	-1.64421	-3.12577	4.44928e-05	0.000331022
ENSG00000262655	En	-1.64095	-3.11872	4.44928e-05	0.000331022
ENSG00000254812	En	-1.64005	-3.11676	4.44928e-05	0.000331022
ENSG00000245385	En	-1.63998	-3.11662	4.44928e-05	0.000331022
ENSG00000234383	En	-1.63901	-3.11453	4.44928e-05	0.000331022
ENSG00000164889	En	-1.63721	-3.11064	4.44928e-05	0.000331022
ENSG00000253537	En	-1.61403	-3.06107	4.44928e-05	0.000331022
ENSG00000277590	En	-1.61387	-3.06072	4.44928e-05	0.000331022
ENSG00000181631	En	-1.60871	-3.04978	4.44928e-05	0.000331022
ENSG00000262576	En	-1.60001	-3.03145	4.44928e-05	0.000331022
ENSG00000143545	En	-1.59793	-3.02708	4.44928e-05	0.000331022
ENSG00000233030	En	-1.5967	-3.0245	4.44928e-05	0.000331022
ENSG00000079150	En	-1.58763	-3.00556	4.44928e-05	0.000331022
ENSG00000182873	En	-1.58464	-2.99933	4.44928e-05	0.000331022
ENSG00000280129	En	-1.56812	-2.96518	4.44928e-05	0.000331022
ENSG00000262429	En	-1.55773	-2.94391	4.44928e-05	0.000331022
ENSG00000174721	En	-1.55764	-2.94372	4.44928e-05	0.000331022
ENSG00000223704	En	-1.54509	-2.91823	4.44928e-05	0.000331022
ENSG00000272034	En	-1.53359	-2.89505	4.44928e-05	0.000331022
ENSG00000089820	En	-1.53015	-2.88815	4.44928e-05	0.000331022
ENSG00000166428	En	-1.52814	-2.88415	4.44928e-05	0.000331022
ENSG00000010278	En	-1.52315	-2.87417	4.44928e-05	0.000331022
ENSG00000272320	En	-1.51775	-2.86344	4.44928e-05	0.000331022
ENSG00000105122	En	-1.51722	-2.8624	4.44928e-05	0.000331022
ENSG00000228043	En	-1.51511	-2.85821	4.44928e-05	0.000331022
ENSG00000141449	En	-1.4954	-2.81941	4.44928e-05	0.000331022
ENSG00000274272	En	-1.4848	-2.79878	4.44928e-05	0.000331022
ENSG00000226508	En	-1.48262	-2.79456	4.44928e-05	0.000331022
ENSG00000261578	En	-1.48244	-2.7942	4.44928e-05	0.000331022
ENSG00000254221	En	-1.47535	-2.78052	4.44928e-05	0.000331022
ENSG00000253731	En	-1.47175	-2.77358	4.44928e-05	0.000331022
ENSG00000204428	En	-1.45459	-2.74078	4.44928e-05	0.000331022
ENSG00000281530	En	-1.43779	-2.70905	4.44928e-05	0.000331022
ENSG00000073111	En	-1.42956	-2.69364	4.44928e-05	0.000331022
ENSG00000077420	En	-1.42445	-2.68412	4.44928e-05	0.000331022
ENSG00000150551	En	-1.42175	-2.67909	4.44928e-05	0.000331022
ENSG00000126603	En	-1.41998	-2.67581	4.44928e-05	0.000331022
ENSG00000164050	En	-1.41854	-2.67314	4.44928e-05	0.000331022
ENSG00000236194	En	-1.41423	-2.66517	4.44928e-05	0.000331022
ENSG00000177839	En	-1.41197	-2.661	4.44928e-05	0.000331022
ENSG00000128815	En	-1.40542	-2.64894	4.44928e-05	0.000331022
ENSG00000204136	En	-1.40241	-2.64344	4.44928e-05	0.000331022
ENSG00000134516	En	-1.39954	-2.63818	4.44928e-05	0.000331022
ENSG00000256481	En	-1.39736	-2.63419	4.44928e-05	0.000331022
ENSG00000101888	En	-1.3943	-2.62862	4.44928e-05	0.000331022
ENSG00000250644	En	-1.39341	-2.62699	4.44928e-05	0.000331022
ENSG00000240065	En	-1.39191	-2.62426	4.44928e-05	0.000331022
ENSG00000115325	En	-1.38493	-2.61159	4.44928e-05	0.000331022
ENSG00000228798	En	-1.38194	-2.60619	4.44928e-05	0.000331022
ENSG00000274956	En	-1.3808	-2.60413	4.44928e-05	0.000331022
ENSG00000246627	En	-1.37731	-2.59784	4.44928e-05	0.000331022
ENSG00000131351	En	-1.37587	-2.59524	4.44928e-05	0.000331022
ENSG00000108515	En	-1.36843	-2.58189	4.44928e-05	0.000331022
ENSG00000087266	En	-1.36152	-2.56956	4.44928e-05	0.000331022
ENSG00000280432	En	-1.34697	-2.54378	4.44928e-05	0.000331022
ENSG00000188290	En	-1.34202	-2.53506	4.44928e-05	0.000331022
ENSG00000276728	En	-1.3419	-2.53485	4.44928e-05	0.000331022
ENSG00000230701	En	-1.3385	-2.52888	4.44928e-05	0.000331022
ENSG00000047648	En	-1.32685	-2.50855	4.44928e-05	0.000331022
ENSG00000255669	En	-1.31887	-2.4947	4.44928e-05	0.000331022
ENSG00000231563	En	-1.31757	-2.49246	4.44928e-05	0.000331022
ENSG00000154928	En	-1.3172	-2.49182	4.44928e-05	0.000331022
ENSG00000147166	En	-1.29928	-2.46106	4.44928e-05	0.000331022
ENSG00000268061	En	-1.29533	-2.45433	4.44928e-05	0.000331022
ENSG00000227110	En	-1.29314	-2.45061	4.44928e-05	0.000331022
ENSG00000106404	En	-1.29024	-2.44568	4.44928e-05	0.000331022
ENSG00000241343	En	-1.28384	-2.43487	4.44928e-05	0.000331022
ENSG00000260260	En	-1.2756	-2.42099	4.44928e-05	0.000331022
ENSG00000168389	En	-1.27559	-2.42098	4.44928e-05	0.000331022
ENSG00000260136	En	-1.27277	-2.41626	4.44928e-05	0.000331022
ENSG00000260276	En	-1.27129	-2.41378	4.44928e-05	0.000331022
ENSG00000137496	En	-1.2691	-2.41011	4.44928e-05	0.000331022
ENSG00000258083	En	-1.26871	-2.40946	4.44928e-05	0.000331022
ENSG00000179361	En	-1.26146	-2.39738	4.44928e-05	0.000331022
ENSG00000169122	En	-1.25444	-2.38574	4.44928e-05	0.000331022
ENSG00000166710	En	-1.25431	-2.38553	4.44928e-05	0.000331022
ENSG00000214654	En	-1.25259	-2.38268	4.44928e-05	0.000331022
ENSG00000092621	En	-1.23359	-2.35152	4.44928e-05	0.000331022
ENSG00000177409	En	-1.22656	-2.34009	4.44928e-05	0.000331022
ENSG00000196456	En	-1.22636	-2.33975	4.44928e-05	0.000331022
ENSG00000189014	En	-1.22313	-2.33453	4.44928e-05	0.000331022
ENSG00000183864	En	-1.22219	-2.33301	4.44928e-05	0.000331022
ENSG00000089159	En	-1.21845	-2.32696	4.44928e-05	0.000331022
ENSG00000135253	En	-1.21107	-2.31509	4.44928e-05	0.000331022
ENSG00000172164	En	-1.20916	-2.31203	4.44928e-05	0.000331022
ENSG00000236618	En	-1.20403	-2.30383	4.44928e-05	0.000331022
ENSG00000243155	En	-1.20279	-2.30185	4.44928e-05	0.000331022
ENSG00000246889	En	-1.18422	-2.27241	4.44928e-05	0.000331022
ENSG00000244625	En	-1.18331	-2.27096	4.44928e-05	0.000331022
ENSG00000231607	En	-1.17773	-2.26221	4.44928e-05	0.000331022
ENSG00000127586	En	-1.17673	-2.26064	4.44928e-05	0.000331022
ENSG00000141577	En	-1.17528	-2.25837	4.44928e-05	0.000331022
ENSG00000077279	En	-1.17248	-2.25399	4.44928e-05	0.000331022
ENSG00000226824	En	-1.1718	-2.25293	4.44928e-05	0.000331022
ENSG00000129566	En	-1.16625	-2.24427	4.44928e-05	0.000331022
ENSG00000214223	En	-1.15707	-2.23003	4.44928e-05	0.000331022
ENSG00000174740	En	-1.14975	-2.21876	4.44928e-05	0.000331022
ENSG00000180198	En	-1.14741	-2.21516	4.44928e-05	0.000331022
ENSG00000180822	En	-1.14693	-2.21442	4.44928e-05	0.000331022
ENSG00000176208	En	-1.14364	-2.20937	4.44928e-05	0.000331022
ENSG00000152527	En	-1.14313	-2.2086	4.44928e-05	0.000331022
ENSG00000205220	En	-1.13907	-2.20238	4.44928e-05	0.000331022
ENSG00000163406	En	-1.1335	-2.19391	4.44928e-05	0.000331022
ENSG00000051128	En	-1.12985	-2.18836	4.44928e-05	0.000331022
ENSG00000167874	En	-1.12118	-2.17524	4.44928e-05	0.000331022
ENSG00000277258	En	-1.11701	-2.16897	4.44928e-05	0.000331022
ENSG00000185504	En	-1.11588	-2.16728	4.44928e-05	0.000331022
ENSG00000162627	En	-1.09696	-2.13903	4.44928e-05	0.000331022
ENSG00000092820	En	-1.09695	-2.13902	4.44928e-05	0.000331022
ENSG00000178445	En	-1.09441	-2.13526	4.44928e-05	0.000331022
ENSG00000182199	En	-1.09336	-2.13371	4.44928e-05	0.000331022
ENSG00000261056	En	-1.08681	-2.12404	4.44928e-05	0.000331022
ENSG00000260664	En	-1.08285	-2.11821	4.44928e-05	0.000331022
ENSG00000127328	En	-1.07753	-2.11041	4.44928e-05	0.000331022
ENSG00000196584	En	-1.07477	-2.10639	4.44928e-05	0.000331022
ENSG00000188375	En	-1.06988	-2.09926	4.44928e-05	0.000331022
ENSG00000124257	En	-1.0634	-2.08985	4.44928e-05	0.000331022
ENSG00000149639	En	-1.06202	-2.08786	4.44928e-05	0.000331022
ENSG00000170779	En	-1.04967	-2.07006	4.44928e-05	0.000331022
ENSG00000100577	En	-1.04955	-2.06988	4.44928e-05	0.000331022
ENSG00000099284	En	-1.04886	-2.06889	4.44928e-05	0.000331022
ENSG00000167930	En	-1.0416	-2.05851	4.44928e-05	0.000331022
ENSG00000178026	En	-1.04121	-2.05796	4.44928e-05	0.000331022
ENSG00000230979	En	-1.03198	-2.04483	4.44928e-05	0.000331022
ENSG00000165424	En	-1.03086	-2.04324	4.44928e-05	0.000331022
ENSG00000232545	En	-1.01949	-2.0272	4.44928e-05	0.000331022
ENSG00000168918	En	-1.01529	-2.02131	4.44928e-05	0.000331022
ENSG00000182979	En	-1.01334	-2.01858	4.44928e-05	0.000331022
ENSG00000145431	En	-1.01174	-2.01634	4.44928e-05	0.000331022
ENSG00000101096	En	-1.00277	-2.00384	4.44928e-05	0.000331022
ENSG00000158055	En	-4.83711	-28.5835	6.05584e-05	0.000428986
ENSG00000189057	En	-4.37744	-20.7845	6.05584e-05	0.000428986
ENSG00000093009	En	-3.24486	-9.47981	6.05584e-05	0.000428986
ENSG00000104899	En	-2.99903	-7.99463	6.05584e-05	0.000428986
ENSG00000167207	En	-2.86553	-7.28802	6.05584e-05	0.000428986
ENSG00000275278	En	-2.86051	-7.26273	6.05584e-05	0.000428986
ENSG00000247228	En	-2.7624	-6.78526	6.05584e-05	0.000428986
ENSG00000186684	En	-2.72943	-6.63195	6.05584e-05	0.000428986
ENSG00000075218	En	-2.72787	-6.62475	6.05584e-05	0.000428986
ENSG00000116031	En	-2.7084	-6.53597	6.05584e-05	0.000428986
ENSG00000224020	En	-2.62494	-6.1686	6.05584e-05	0.000428986
ENSG00000250732	En	-2.58885	-6.01618	6.05584e-05	0.000428986
ENSG00000258334	En	-2.54839	-5.84982	6.05584e-05	0.000428986
ENSG00000184730	En	-2.52248	-5.7457	6.05584e-05	0.000428986
ENSG00000280029	En	-2.48031	-5.58016	6.05584e-05	0.000428986
ENSG00000279690	En	-2.41858	-5.34643	6.05584e-05	0.000428986
ENSG00000237390	En	-2.35571	-5.11846	6.05584e-05	0.000428986
ENSG00000073737	En	-2.35387	-5.11195	6.05584e-05	0.000428986
ENSG00000228981	En	-2.34647	-5.08578	6.05584e-05	0.000428986
ENSG00000225473	En	-2.34425	-5.07798	6.05584e-05	0.000428986
ENSG00000272144	En	-2.31963	-4.99203	6.05584e-05	0.000428986
ENSG00000091128	En	-2.28573	-4.87611	6.05584e-05	0.000428986
ENSG00000245729	En	-2.27132	-4.82763	6.05584e-05	0.000428986
ENSG00000242559	En	-2.25795	-4.78311	6.05584e-05	0.000428986
ENSG00000168421	En	-2.25236	-4.76463	6.05584e-05	0.000428986
ENSG00000267801	En	-2.24953	-4.75528	6.05584e-05	0.000428986
ENSG00000234167	En	-2.23326	-4.70196	6.05584e-05	0.000428986
ENSG00000231327	En	-2.21712	-4.64965	6.05584e-05	0.000428986
ENSG00000215184	En	-2.21577	-4.64528	6.05584e-05	0.000428986
ENSG00000253722	En	-2.19711	-4.5856	6.05584e-05	0.000428986
ENSG00000276256	En	-2.18121	-4.53535	6.05584e-05	0.000428986
ENSG00000229235	En	-2.17887	-4.528	6.05584e-05	0.000428986
ENSG00000207195	En	-2.16929	-4.49803	6.05584e-05	0.000428986
ENSG00000213431	En	-2.13227	-4.38408	6.05584e-05	0.000428986
ENSG00000258955	En	-2.11111	-4.32022	6.05584e-05	0.000428986
ENSG00000251079	En	-2.06592	-4.18701	6.05584e-05	0.000428986
ENSG00000273142	En	-2.06137	-4.17383	6.05584e-05	0.000428986
ENSG00000262413	En	-2.05991	-4.1696	6.05584e-05	0.000428986
ENSG00000250433	En	-2.04855	-4.13691	6.05584e-05	0.000428986
ENSG00000137310	En	-2.04837	-4.13638	6.05584e-05	0.000428986
ENSG00000277639	En	-1.98797	-3.96679	6.05584e-05	0.000428986
ENSG00000244757	En	-1.98385	-3.95546	6.05584e-05	0.000428986
ENSG00000226359	En	-1.96549	-3.90544	6.05584e-05	0.000428986
ENSG00000263403	En	-1.92586	-3.79963	6.05584e-05	0.000428986
ENSG00000145703	En	-1.91513	-3.77147	6.05584e-05	0.000428986
ENSG00000280424	En	-1.89431	-3.71744	6.05584e-05	0.000428986
ENSG00000135362	En	-1.89113	-3.70926	6.05584e-05	0.000428986
ENSG00000245261	En	-1.87885	-3.67782	6.05584e-05	0.000428986
ENSG00000253522	En	-1.8776	-3.67463	6.05584e-05	0.000428986
ENSG00000280211	En	-1.85023	-3.60558	6.05584e-05	0.000428986
ENSG00000266533	En	-1.82744	-3.54907	6.05584e-05	0.000428986
ENSG00000264937	En	-1.82624	-3.54613	6.05584e-05	0.000428986
ENSG00000187479	En	-1.81791	-3.5257	6.05584e-05	0.000428986
ENSG00000261758	En	-1.80276	-3.48887	6.05584e-05	0.000428986
ENSG00000245534	En	-1.79621	-3.47308	6.05584e-05	0.000428986
ENSG00000132481	En	-1.76391	-3.39617	6.05584e-05	0.000428986
ENSG00000272384	En	-1.74959	-3.36263	6.05584e-05	0.000428986
ENSG00000228242	En	-1.73396	-3.32639	6.05584e-05	0.000428986
ENSG00000271155	En	-1.7101	-3.27184	6.05584e-05	0.000428986
ENSG00000270071	En	-1.71008	-3.2718	6.05584e-05	0.000428986
ENSG00000261662	En	-1.70753	-3.266	6.05584e-05	0.000428986
ENSG00000228775	En	-1.69698	-3.24221	6.05584e-05	0.000428986
ENSG00000201901	En	-1.69115	-3.22914	6.05584e-05	0.000428986
ENSG00000261008	En	-1.68152	-3.20766	6.05584e-05	0.000428986
ENSG00000142347	En	-1.66483	-3.17076	6.05584e-05	0.000428986
ENSG00000261775	En	-1.64568	-3.12896	6.05584e-05	0.000428986
ENSG00000145721	En	-1.64158	-3.12007	6.05584e-05	0.000428986
ENSG00000140678	En	-1.64004	-3.11674	6.05584e-05	0.000428986
ENSG00000176971	En	-1.63983	-3.1163	6.05584e-05	0.000428986
ENSG00000269397	En	-1.62338	-3.08097	6.05584e-05	0.000428986
ENSG00000183160	En	-1.59865	-3.02859	6.05584e-05	0.000428986
ENSG00000277829	En	-1.58782	-3.00594	6.05584e-05	0.000428986
ENSG00000214188	En	-1.58003	-2.98976	6.05584e-05	0.000428986
ENSG00000223653	En	-1.57906	-2.98774	6.05584e-05	0.000428986
ENSG00000280344	En	-1.57684	-2.98317	6.05584e-05	0.000428986
ENSG00000234203	En	-1.5501	-2.92838	6.05584e-05	0.000428986
ENSG00000280388	En	-1.54242	-2.91284	6.05584e-05	0.000428986
ENSG00000161921	En	-1.5391	-2.90613	6.05584e-05	0.000428986
ENSG00000256040	En	-1.52815	-2.88415	6.05584e-05	0.000428986
ENSG00000110876	En	-1.52583	-2.87952	6.05584e-05	0.000428986
ENSG00000186340	En	-1.52298	-2.87384	6.05584e-05	0.000428986
ENSG00000004838	En	-1.51181	-2.85167	6.05584e-05	0.000428986
ENSG00000104903	En	-1.48267	-2.79465	6.05584e-05	0.000428986
ENSG00000206838	En	-1.45565	-2.74281	6.05584e-05	0.000428986
ENSG00000183067	En	-1.44297	-2.7188	6.05584e-05	0.000428986
ENSG00000144554	En	-1.44102	-2.71512	6.05584e-05	0.000428986
ENSG00000107099	En	-1.42301	-2.68144	6.05584e-05	0.000428986
ENSG00000234745	En	-1.41952	-2.67497	6.05584e-05	0.000428986
ENSG00000123427	En	-1.40123	-2.64126	6.05584e-05	0.000428986
ENSG00000279812	En	-1.38809	-2.61732	6.05584e-05	0.000428986
ENSG00000184060	En	-1.37608	-2.59561	6.05584e-05	0.000428986
ENSG00000277425	En	-1.37374	-2.59141	6.05584e-05	0.000428986
ENSG00000162526	En	-1.35616	-2.56002	6.05584e-05	0.000428986
ENSG00000175305	En	-1.34777	-2.54519	6.05584e-05	0.000428986
ENSG00000266405	En	-1.3394	-2.53045	6.05584e-05	0.000428986
ENSG00000277728	En	-1.32249	-2.50097	6.05584e-05	0.000428986
ENSG00000146592	En	-1.30766	-2.47539	6.05584e-05	0.000428986
ENSG00000262877	En	-1.30148	-2.46481	6.05584e-05	0.000428986
ENSG00000110492	En	-1.29819	-2.4592	6.05584e-05	0.000428986
ENSG00000213347	En	-1.2681	-2.40845	6.05584e-05	0.000428986
ENSG00000268364	En	-1.26302	-2.39997	6.05584e-05	0.000428986
ENSG00000196924	En	-1.26005	-2.39504	6.05584e-05	0.000428986
ENSG00000258337	En	-1.25084	-2.3798	6.05584e-05	0.000428986
ENSG00000125347	En	-1.24567	-2.37128	6.05584e-05	0.000428986
ENSG00000279789	En	-1.2428	-2.36657	6.05584e-05	0.000428986
ENSG00000110719	En	-1.2409	-2.36346	6.05584e-05	0.000428986
ENSG00000153721	En	-1.23973	-2.36154	6.05584e-05	0.000428986
ENSG00000154856	En	-1.23463	-2.35321	6.05584e-05	0.000428986
ENSG00000164406	En	-1.23383	-2.3519	6.05584e-05	0.000428986
ENSG00000279118	En	-1.23075	-2.34689	6.05584e-05	0.000428986
ENSG00000280374	En	-1.23018	-2.34596	6.05584e-05	0.000428986
ENSG00000134250	En	-1.22409	-2.33608	6.05584e-05	0.000428986
ENSG00000261455	En	-1.22371	-2.33547	6.05584e-05	0.000428986
ENSG00000157191	En	-1.21181	-2.31628	6.05584e-05	0.000428986
ENSG00000156925	En	-1.21151	-2.3158	6.05584e-05	0.000428986
ENSG00000270019	En	-1.2084	-2.31081	6.05584e-05	0.000428986
ENSG00000155324	En	-1.2002	-2.29771	6.05584e-05	0.000428986
ENSG00000255198	En	-1.1967	-2.29215	6.05584e-05	0.000428986
ENSG00000272146	En	-1.18614	-2.27544	6.05584e-05	0.000428986
ENSG00000258315	En	-1.18159	-2.26826	6.05584e-05	0.000428986
ENSG00000107338	En	-1.17855	-2.26349	6.05584e-05	0.000428986
ENSG00000134569	En	-1.16083	-2.23586	6.05584e-05	0.000428986
ENSG00000236662	En	-1.15776	-2.2311	6.05584e-05	0.000428986
ENSG00000248840	En	-1.14809	-2.2162	6.05584e-05	0.000428986
ENSG00000233937	En	-1.14615	-2.21322	6.05584e-05	0.000428986
ENSG00000178458	En	-1.13312	-2.19332	6.05584e-05	0.000428986
ENSG00000173193	En	-1.13192	-2.1915	6.05584e-05	0.000428986
ENSG00000168394	En	-1.12126	-2.17536	6.05584e-05	0.000428986
ENSG00000270959	En	-1.11409	-2.16459	6.05584e-05	0.000428986
ENSG00000160172	En	-1.11357	-2.16381	6.05584e-05	0.000428986
ENSG00000044459	En	-1.11286	-2.16275	6.05584e-05	0.000428986
ENSG00000184678	En	-1.11173	-2.16105	6.05584e-05	0.000428986
ENSG00000131153	En	-1.10778	-2.15513	6.05584e-05	0.000428986
ENSG00000084093	En	-1.10204	-2.14657	6.05584e-05	0.000428986
ENSG00000241352	En	-1.09055	-2.12956	6.05584e-05	0.000428986
ENSG00000272645	En	-1.06489	-2.09202	6.05584e-05	0.000428986
ENSG00000126500	En	-1.0615	-2.0871	6.05584e-05	0.000428986
ENSG00000228506	En	-1.05995	-2.08487	6.05584e-05	0.000428986
ENSG00000140836	En	-1.05935	-2.08399	6.05584e-05	0.000428986
ENSG00000259049	En	-1.04764	-2.06715	6.05584e-05	0.000428986
ENSG00000166987	En	-1.04642	-2.0654	6.05584e-05	0.000428986
ENSG00000133639	En	-1.03675	-2.0516	6.05584e-05	0.000428986
ENSG00000141519	En	-1.03367	-2.04723	6.05584e-05	0.000428986
ENSG00000135069	En	-1.02179	-2.03043	6.05584e-05	0.000428986
ENSG00000108187	En	-1.0178	-2.02483	6.05584e-05	0.000428986
ENSG00000144655	En	-1.00394	-2.00547	6.05584e-05	0.000428986
ENSG00000258839	En	-1.00297	-2.00413	6.05584e-05	0.000428986
ENSG00000090104	En	-3.62973	-12.3782	8.20549e-05	0.000566332
ENSG00000223764	En	-3.48363	-11.186	8.20549e-05	0.000566332
ENSG00000205929	En	-3.11301	-8.65183	8.20549e-05	0.000566332
ENSG00000109674	En	-2.95947	-7.77837	8.20549e-05	0.000566332
ENSG00000241155	En	-2.81464	-7.03546	8.20549e-05	0.000566332
ENSG00000230105	En	-2.59288	-6.03302	8.20549e-05	0.000566332
ENSG00000218226	En	-2.55848	-5.89087	8.20549e-05	0.000566332
ENSG00000163492	En	-2.36887	-5.16536	8.20549e-05	0.000566332
ENSG00000265158	En	-2.35991	-5.13337	8.20549e-05	0.000566332
ENSG00000226859	En	-2.29922	-4.92192	8.20549e-05	0.000566332
ENSG00000163092	En	-2.27924	-4.85421	8.20549e-05	0.000566332
ENSG00000183598	En	-2.21865	-4.65458	8.20549e-05	0.000566332
ENSG00000264635	En	-2.20375	-4.60676	8.20549e-05	0.000566332
ENSG00000251050	En	-2.16458	-4.48337	8.20549e-05	0.000566332
ENSG00000272797	En	-2.13253	-4.38485	8.20549e-05	0.000566332
ENSG00000234290	En	-2.12179	-4.35234	8.20549e-05	0.000566332
ENSG00000231063	En	-2.11919	-4.34451	8.20549e-05	0.000566332
ENSG00000239473	En	-2.10938	-4.31505	8.20549e-05	0.000566332
ENSG00000259635	En	-2.07603	-4.21645	8.20549e-05	0.000566332
ENSG00000246820	En	-2.07181	-4.20413	8.20549e-05	0.000566332
ENSG00000279981	En	-2.06372	-4.18062	8.20549e-05	0.000566332
ENSG00000134545	En	-2.02659	-4.07441	8.20549e-05	0.000566332
ENSG00000249159	En	-1.97113	-3.92075	8.20549e-05	0.000566332
ENSG00000100292	En	-1.9521	-3.86937	8.20549e-05	0.000566332
ENSG00000251869	En	-1.94225	-3.84304	8.20549e-05	0.000566332
ENSG00000251323	En	-1.87948	-3.67943	8.20549e-05	0.000566332
ENSG00000273424	En	-1.82254	-3.53705	8.20549e-05	0.000566332
ENSG00000278390	En	-1.81322	-3.51425	8.20549e-05	0.000566332
ENSG00000268027	En	-1.80698	-3.49909	8.20549e-05	0.000566332
ENSG00000185065	En	-1.79273	-3.4647	8.20549e-05	0.000566332
ENSG00000112029	En	-1.76189	-3.39142	8.20549e-05	0.000566332
ENSG00000239300	En	-1.74579	-3.35379	8.20549e-05	0.000566332
ENSG00000199753	En	-1.72675	-3.30981	8.20549e-05	0.000566332
ENSG00000249476	En	-1.72093	-3.29648	8.20549e-05	0.000566332
ENSG00000280206	En	-1.71651	-3.2864	8.20549e-05	0.000566332
ENSG00000086159	En	-1.71283	-3.27803	8.20549e-05	0.000566332
ENSG00000163874	En	-1.71243	-3.27713	8.20549e-05	0.000566332
ENSG00000238061	En	-1.64965	-3.13757	8.20549e-05	0.000566332
ENSG00000275465	En	-1.63621	-3.10848	8.20549e-05	0.000566332
ENSG00000198553	En	-1.62043	-3.07468	8.20549e-05	0.000566332
ENSG00000173110	En	-1.61548	-3.06414	8.20549e-05	0.000566332
ENSG00000147536	En	-1.61483	-3.06276	8.20549e-05	0.000566332
ENSG00000148841	En	-1.59529	-3.02155	8.20549e-05	0.000566332
ENSG00000237004	En	-1.5644	-2.95755	8.20549e-05	0.000566332
ENSG00000213368	En	-1.55866	-2.94579	8.20549e-05	0.000566332
ENSG00000243323	En	-1.54056	-2.90907	8.20549e-05	0.000566332
ENSG00000248750	En	-1.52932	-2.8865	8.20549e-05	0.000566332
ENSG00000271425	En	-1.47044	-2.77106	8.20549e-05	0.000566332
ENSG00000130147	En	-1.46213	-2.75514	8.20549e-05	0.000566332
ENSG00000272142	En	-1.43916	-2.71162	8.20549e-05	0.000566332
ENSG00000011028	En	-1.41025	-2.65784	8.20549e-05	0.000566332
ENSG00000237949	En	-1.41005	-2.65747	8.20549e-05	0.000566332
ENSG00000259920	En	-1.39436	-2.62871	8.20549e-05	0.000566332
ENSG00000101104	En	-1.37675	-2.59683	8.20549e-05	0.000566332
ENSG00000254682	En	-1.34488	-2.54009	8.20549e-05	0.000566332
ENSG00000278972	En	-1.33722	-2.52664	8.20549e-05	0.000566332
ENSG00000236086	En	-1.32684	-2.50853	8.20549e-05	0.000566332
ENSG00000196497	En	-1.32367	-2.50303	8.20549e-05	0.000566332
ENSG00000185920	En	-1.31525	-2.48846	8.20549e-05	0.000566332
ENSG00000115461	En	-1.30882	-2.47739	8.20549e-05	0.000566332
ENSG00000254860	En	-1.29675	-2.45675	8.20549e-05	0.000566332
ENSG00000100399	En	-1.27837	-2.42565	8.20549e-05	0.000566332
ENSG00000112773	En	-1.25506	-2.38677	8.20549e-05	0.000566332
ENSG00000230397	En	-1.25287	-2.38315	8.20549e-05	0.000566332
ENSG00000232504	En	-1.24063	-2.36302	8.20549e-05	0.000566332
ENSG00000065600	En	-1.20136	-2.29957	8.20549e-05	0.000566332
ENSG00000139410	En	-1.18265	-2.26994	8.20549e-05	0.000566332
ENSG00000163472	En	-1.16924	-2.24894	8.20549e-05	0.000566332
ENSG00000273306	En	-1.16509	-2.24247	8.20549e-05	0.000566332
ENSG00000240053	En	-1.13378	-2.19432	8.20549e-05	0.000566332
ENSG00000262766	En	-1.12942	-2.1877	8.20549e-05	0.000566332
ENSG00000261270	En	-1.12501	-2.18103	8.20549e-05	0.000566332
ENSG00000089505	En	-1.1	-2.14355	8.20549e-05	0.000566332
ENSG00000261777	En	-1.08676	-2.12397	8.20549e-05	0.000566332
ENSG00000279253	En	-1.08287	-2.11825	8.20549e-05	0.000566332
ENSG00000259336	En	-1.06647	-2.0943	8.20549e-05	0.000566332
ENSG00000169871	En	-1.05405	-2.07635	8.20549e-05	0.000566332
ENSG00000137818	En	-1.05111	-2.07212	8.20549e-05	0.000566332
ENSG00000197020	En	-1.05068	-2.0715	8.20549e-05	0.000566332
ENSG00000127528	En	-1.00962	-2.01338	8.20549e-05	0.000566332
ENSG00000252498	En	-1.00262	-2.00364	8.20549e-05	0.000566332
ENSG00000269386	En	-1.00169	-2.00234	8.20549e-05	0.000566332
ENSG00000179869	En	-3.29107	-9.78837	0.000110683	0.000756917
ENSG00000259255	En	-3.1526	-8.89257	0.000110683	0.000756917
ENSG00000138180	En	-2.92323	-7.58542	0.000110683	0.000756917
ENSG00000166927	En	-2.74724	-6.71431	0.000110683	0.000756917
ENSG00000213468	En	-2.68259	-6.42006	0.000110683	0.000756917
ENSG00000106366	En	-2.61295	-6.11755	0.000110683	0.000756917
ENSG00000239351	En	-2.51089	-5.69973	0.000110683	0.000756917
ENSG00000272791	En	-2.42549	-5.37212	0.000110683	0.000756917
ENSG00000161929	En	-2.26519	-4.80719	0.000110683	0.000756917
ENSG00000117226	En	-2.1827	-4.54003	0.000110683	0.000756917
ENSG00000273058	En	-2.05219	-4.14735	0.000110683	0.000756917
ENSG00000280353	En	-2.03794	-4.1066	0.000110683	0.000756917
ENSG00000268475	En	-2.01646	-4.04591	0.000110683	0.000756917
ENSG00000239396	En	-2.0058	-4.01611	0.000110683	0.000756917
ENSG00000256690	En	-1.9981	-3.99473	0.000110683	0.000756917
ENSG00000238045	En	-1.94092	-3.8395	0.000110683	0.000756917
ENSG00000188493	En	-1.86871	-3.65205	0.000110683	0.000756917
ENSG00000245275	En	-1.81244	-3.51235	0.000110683	0.000756917
ENSG00000259065	En	-1.78677	-3.45042	0.000110683	0.000756917
ENSG00000214544	En	-1.78187	-3.43873	0.000110683	0.000756917
ENSG00000259933	En	-1.78135	-3.43749	0.000110683	0.000756917
ENSG00000200913	En	-1.75057	-3.36492	0.000110683	0.000756917
ENSG00000201457	En	-1.7382	-3.33619	0.000110683	0.000756917
ENSG00000111837	En	-1.63116	-3.09763	0.000110683	0.000756917
ENSG00000200816	En	-1.59445	-3.01979	0.000110683	0.000756917
ENSG00000271855	En	-1.59049	-3.01151	0.000110683	0.000756917
ENSG00000254485	En	-1.58347	-2.9969	0.000110683	0.000756917
ENSG00000227627	En	-1.53384	-2.89556	0.000110683	0.000756917
ENSG00000166323	En	-1.42244	-2.68038	0.000110683	0.000756917
ENSG00000144476	En	-1.4063	-2.65056	0.000110683	0.000756917
ENSG00000163840	En	-1.35362	-2.55552	0.000110683	0.000756917
ENSG00000238057	En	-1.32925	-2.51273	0.000110683	0.000756917
ENSG00000253954	En	-1.32529	-2.50583	0.000110683	0.000756917
ENSG00000273691	En	-1.30462	-2.47019	0.000110683	0.000756917
ENSG00000106799	En	-1.24834	-2.37568	0.000110683	0.000756917
ENSG00000204525	En	-1.24714	-2.3737	0.000110683	0.000756917
ENSG00000163453	En	-1.18787	-2.27816	0.000110683	0.000756917
ENSG00000106415	En	-1.16321	-2.23955	0.000110683	0.000756917
ENSG00000164674	En	-1.15669	-2.22946	0.000110683	0.000756917
ENSG00000169756	En	-1.14437	-2.2105	0.000110683	0.000756917
ENSG00000239653	En	-1.0954	-2.13673	0.000110683	0.000756917
ENSG00000223745	En	-1.07137	-2.10143	0.000110683	0.000756917
ENSG00000122678	En	-1.03116	-2.04367	0.000110683	0.000756917
ENSG00000119280	En	-1.02414	-2.03374	0.000110683	0.000756917
ENSG00000223224	En	-1.01952	-2.02725	0.000110683	0.000756917
ENSG00000105855	En	-1.01367	-2.01904	0.000110683	0.000756917
ENSG00000128652	En	-3.54466	-11.6694	0.000198686	0.00117638
ENSG00000245694	En	-3.5296	-11.5482	0.000198686	0.00117638
ENSG00000171848	En	-3.42597	-10.7478	0.000198686	0.00117638
ENSG00000254139	En	-3.3199	-9.98598	0.000198686	0.00117638
ENSG00000279205	En	-3.11397	-8.65762	0.000198686	0.00117638
ENSG00000274588	En	-2.9881	-7.93429	0.000198686	0.00117638
ENSG00000226939	En	-2.90823	-7.50696	0.000198686	0.00117638
ENSG00000259416	En	-2.87662	-7.34429	0.000198686	0.00117638
ENSG00000203811	En	-2.77935	-6.86545	0.000198686	0.00117638
ENSG00000260577	En	-2.77677	-6.85314	0.000198686	0.00117638
ENSG00000259167	En	-2.76455	-6.79534	0.000198686	0.00117638
ENSG00000184661	En	-2.74855	-6.7204	0.000198686	0.00117638
ENSG00000259630	En	-2.72562	-6.61444	0.000198686	0.00117638
ENSG00000130675	En	-2.72501	-6.61167	0.000198686	0.00117638
ENSG00000231134	En	-2.70575	-6.52398	0.000198686	0.00117638
ENSG00000163395	En	-2.68648	-6.43741	0.000198686	0.00117638
ENSG00000265531	En	-2.61256	-6.1159	0.000198686	0.00117638
ENSG00000171124	En	-2.60485	-6.08329	0.000198686	0.00117638
ENSG00000253124	En	-2.60209	-6.07165	0.000198686	0.00117638
ENSG00000075275	En	-2.60097	-6.06696	0.000198686	0.00117638
ENSG00000228933	En	-2.58585	-6.00369	0.000198686	0.00117638
ENSG00000258471	En	-2.55698	-5.88476	0.000198686	0.00117638
ENSG00000267338	En	-2.51947	-5.73371	0.000198686	0.00117638
ENSG00000258926	En	-2.49144	-5.62339	0.000198686	0.00117638
ENSG00000281691	En	-2.48789	-5.60958	0.000198686	0.00117638
ENSG00000227157	En	-2.48499	-5.59832	0.000198686	0.00117638
ENSG00000226604	En	-2.43879	-5.42186	0.000198686	0.00117638
ENSG00000164251	En	-2.41988	-5.35127	0.000198686	0.00117638
ENSG00000276127	En	-2.38486	-5.22295	0.000198686	0.00117638
ENSG00000267136	En	-2.35493	-5.11569	0.000198686	0.00117638
ENSG00000176358	En	-2.34338	-5.0749	0.000198686	0.00117638
ENSG00000227543	En	-2.32329	-5.00471	0.000198686	0.00117638
ENSG00000152253	En	-2.32148	-4.99846	0.000198686	0.00117638
ENSG00000224689	En	-2.31746	-4.98454	0.000198686	0.00117638
ENSG00000258982	En	-2.30215	-4.93192	0.000198686	0.00117638
ENSG00000164749	En	-2.3011	-4.92833	0.000198686	0.00117638
ENSG00000268105	En	-2.29245	-4.89886	0.000198686	0.00117638
ENSG00000250001	En	-2.28364	-4.86905	0.000198686	0.00117638
ENSG00000235121	En	-2.28281	-4.86625	0.000198686	0.00117638
ENSG00000183308	En	-2.24549	-4.74199	0.000198686	0.00117638
ENSG00000244289	En	-2.22339	-4.66988	0.000198686	0.00117638
ENSG00000265451	En	-2.19359	-4.57442	0.000198686	0.00117638
ENSG00000267131	En	-2.15607	-4.45699	0.000198686	0.00117638
ENSG00000242021	En	-2.151	-4.44134	0.000198686	0.00117638
ENSG00000232174	En	-2.11783	-4.34039	0.000198686	0.00117638
ENSG00000101203	En	-2.11441	-4.33012	0.000198686	0.00117638
ENSG00000099834	En	-2.09669	-4.27726	0.000198686	0.00117638
ENSG00000184371	En	-2.07712	-4.21963	0.000198686	0.00117638
ENSG00000111679	En	-2.05232	-4.14774	0.000198686	0.00117638
ENSG00000197921	En	-2.04304	-4.12114	0.000198686	0.00117638
ENSG00000276410	En	-1.99939	-3.99831	0.000198686	0.00117638
ENSG00000169436	En	-1.99647	-3.99021	0.000198686	0.00117638
ENSG00000051180	En	-1.99605	-3.98906	0.000198686	0.00117638
ENSG00000185811	En	-1.98435	-3.95683	0.000198686	0.00117638
ENSG00000002586	En	-1.98369	-3.95502	0.000198686	0.00117638
ENSG00000212743	En	-1.98205	-3.95054	0.000198686	0.00117638
ENSG00000130940	En	-1.97187	-3.92276	0.000198686	0.00117638
ENSG00000246451	En	-1.96769	-3.9114	0.000198686	0.00117638
ENSG00000161180	En	-1.94815	-3.85878	0.000198686	0.00117638
ENSG00000231010	En	-1.94626	-3.85375	0.000198686	0.00117638
ENSG00000253006	En	-1.94032	-3.8379	0.000198686	0.00117638
ENSG00000161911	En	-1.93948	-3.83568	0.000198686	0.00117638
ENSG00000264577	En	-1.9356	-3.82537	0.000198686	0.00117638
ENSG00000114013	En	-1.92246	-3.79069	0.000198686	0.00117638
ENSG00000184471	En	-1.91434	-3.76942	0.000198686	0.00117638
ENSG00000249840	En	-1.91145	-3.76186	0.000198686	0.00117638
ENSG00000261504	En	-1.88823	-3.70181	0.000198686	0.00117638
ENSG00000053918	En	-1.88174	-3.6852	0.000198686	0.00117638
ENSG00000162511	En	-1.8789	-3.67795	0.000198686	0.00117638
ENSG00000105383	En	-1.8735	-3.66421	0.000198686	0.00117638
ENSG00000251661	En	-1.86334	-3.6385	0.000198686	0.00117638
ENSG00000134363	En	-1.83953	-3.57893	0.000198686	0.00117638
ENSG00000165168	En	-1.83951	-3.57888	0.000198686	0.00117638
ENSG00000113739	En	-1.83868	-3.57683	0.000198686	0.00117638
ENSG00000221634	En	-1.82442	-3.54165	0.000198686	0.00117638
ENSG00000265206	En	-1.82276	-3.53758	0.000198686	0.00117638
ENSG00000110375	En	-1.81934	-3.52919	0.000198686	0.00117638
ENSG00000124635	En	-1.81685	-3.52311	0.000198686	0.00117638
ENSG00000176868	En	-1.80789	-3.50131	0.000198686	0.00117638
ENSG00000251417	En	-1.80549	-3.49547	0.000198686	0.00117638
ENSG00000232485	En	-1.79336	-3.46622	0.000198686	0.00117638
ENSG00000279030	En	-1.79272	-3.46468	0.000198686	0.00117638
ENSG00000074047	En	-1.7892	-3.45623	0.000198686	0.00117638
ENSG00000166407	En	-1.7858	-3.44809	0.000198686	0.00117638
ENSG00000256937	En	-1.78436	-3.44465	0.000198686	0.00117638
ENSG00000200047	En	-1.78375	-3.44321	0.000198686	0.00117638
ENSG00000183549	En	-1.77692	-3.42695	0.000198686	0.00117638
ENSG00000011201	En	-1.76852	-3.40703	0.000198686	0.00117638
ENSG00000103023	En	-1.75617	-3.378	0.000198686	0.00117638
ENSG00000255031	En	-1.75586	-3.37728	0.000198686	0.00117638
ENSG00000168961	En	-1.75519	-3.37571	0.000198686	0.00117638
ENSG00000146192	En	-1.75311	-3.37084	0.000198686	0.00117638
ENSG00000265254	En	-1.74034	-3.34113	0.000198686	0.00117638
ENSG00000254060	En	-1.73855	-3.33698	0.000198686	0.00117638
ENSG00000258777	En	-1.72857	-3.31399	0.000198686	0.00117638
ENSG00000254416	En	-1.72662	-3.30951	0.000198686	0.00117638
ENSG00000254731	En	-1.71909	-3.29228	0.000198686	0.00117638
ENSG00000283608	En	-1.71802	-3.28984	0.000198686	0.00117638
ENSG00000135437	En	-1.71714	-3.28784	0.000198686	0.00117638
ENSG00000242941	En	-1.7149	-3.28274	0.000198686	0.00117638
ENSG00000270720	En	-1.70664	-3.26399	0.000198686	0.00117638
[truncated: 1,912 more rows]

## Sheet: GSE147352 down in glioma
GeneID	SystemCode	log_fold-n_vs_gm	fold-n_vs_gm	rawp-n_vs_gm	adjp-n_vs_gm
ENSG00000104369	En	4.88636	29.5762	1.73907e-07	9.29785e-06
ENSG00000138759	En	4.25355	19.0742	1.73907e-07	9.29785e-06
ENSG00000150995	En	3.86854	14.6065	1.73907e-07	9.29785e-06
ENSG00000172375	En	1.6418	3.12056	1.73907e-07	9.29785e-06
ENSG00000069509	En	1.37017	2.585	1.73907e-07	9.29785e-06
ENSG00000167114	En	1.19204	2.28476	1.73907e-07	9.29785e-06
ENSG00000103415	En	1.14578	2.21266	1.73907e-07	9.29785e-06
ENSG00000174437	En	1.10884	2.15673	1.73907e-07	9.29785e-06
ENSG00000185345	En	1.02702	2.03781	1.73907e-07	9.29785e-06
ENSG00000105701	En	1.0112	2.01558	1.73907e-07	9.29785e-06
ENSG00000145335	En	4.32597	20.0561	1.11316e-06	1.92753e-05
ENSG00000068615	En	1.88766	3.70034	1.11316e-06	1.92753e-05
ENSG00000062282	En	1.72483	3.30542	1.11316e-06	1.92753e-05
ENSG00000122873	En	1.43421	2.70234	1.11316e-06	1.92753e-05
ENSG00000068366	En	1.13848	2.20149	1.11316e-06	1.92753e-05
ENSG00000124164	En	1.04431	2.06237	1.11316e-06	1.92753e-05
ENSG00000087470	En	1.04409	2.06207	1.11316e-06	1.92753e-05
ENSG00000156471	En	1.01612	2.02248	1.11316e-06	1.92753e-05
ENSG00000213585	En	1.44383	2.72042	1.592e-06	2.32256e-05
ENSG00000158828	En	1.34523	2.54071	1.592e-06	2.32256e-05
ENSG00000123684	En	1.45244	2.73671	6.36701e-06	7.06393e-05
ENSG00000104381	En	1.31301	2.4846	6.36701e-06	7.06393e-05
ENSG00000173726	En	1.23535	2.35439	6.36701e-06	7.06393e-05
ENSG00000182220	En	1.14004	2.20387	6.36701e-06	7.06393e-05
ENSG00000145354	En	1.18233	2.26943	3.25424e-05	0.000266586
ENSG00000197930	En	1.03691	2.05183	3.25424e-05	0.000266586
ENSG00000175274	En	1.02419	2.03382	0.000350298	0.0019263
ENSG00000135426	En	7.59189	192.924	1.73907e-07	9.29785e-06
ENSG00000104722	En	6.9995	127.956	1.73907e-07	9.29785e-06
ENSG00000277586	En	6.5955	96.7036	1.73907e-07	9.29785e-06
ENSG00000008118	En	6.59236	96.4932	1.73907e-07	9.29785e-06
ENSG00000163032	En	6.56815	94.8875	1.73907e-07	9.29785e-06
ENSG00000186212	En	6.4882	89.7725	1.73907e-07	9.29785e-06
ENSG00000235711	En	6.2502	76.1197	1.73907e-07	9.29785e-06
ENSG00000260328	En	6.2349	75.3167	1.73907e-07	9.29785e-06
ENSG00000152034	En	6.19268	73.1446	1.73907e-07	9.29785e-06
ENSG00000278195	En	6.14661	70.8457	1.73907e-07	9.29785e-06
ENSG00000070808	En	6.0722	67.2842	1.73907e-07	9.29785e-06
ENSG00000136535	En	6.01569	64.6997	1.73907e-07	9.29785e-06
ENSG00000163833	En	5.97078	62.7166	1.73907e-07	9.29785e-06
ENSG00000143858	En	5.89859	59.6557	1.73907e-07	9.29785e-06
ENSG00000130032	En	5.8659	58.3194	1.73907e-07	9.29785e-06
ENSG00000104888	En	5.84979	57.6717	1.73907e-07	9.29785e-06
ENSG00000115194	En	5.84952	57.6608	1.73907e-07	9.29785e-06
ENSG00000186732	En	5.8472	57.5683	1.73907e-07	9.29785e-06
ENSG00000169933	En	5.84676	57.5508	1.73907e-07	9.29785e-06
ENSG00000154146	En	5.81476	56.2881	1.73907e-07	9.29785e-06
ENSG00000124507	En	5.79605	55.5628	1.73907e-07	9.29785e-06
ENSG00000126583	En	5.74928	53.7905	1.73907e-07	9.29785e-06
ENSG00000171532	En	5.73593	53.295	1.73907e-07	9.29785e-06
ENSG00000168830	En	5.71803	52.638	1.73907e-07	9.29785e-06
ENSG00000011083	En	5.69065	51.6485	1.73907e-07	9.29785e-06
ENSG00000186297	En	5.68766	51.5412	1.73907e-07	9.29785e-06
ENSG00000167281	En	5.68277	51.367	1.73907e-07	9.29785e-06
ENSG00000169884	En	5.6328	49.6183	1.73907e-07	9.29785e-06
ENSG00000067715	En	5.56675	47.398	1.73907e-07	9.29785e-06
ENSG00000205634	En	5.56527	47.3491	1.73907e-07	9.29785e-06
ENSG00000135638	En	5.56232	47.2526	1.73907e-07	9.29785e-06
ENSG00000122733	En	5.5354	46.379	1.73907e-07	9.29785e-06
ENSG00000181215	En	5.53529	46.3754	1.73907e-07	9.29785e-06
ENSG00000182256	En	5.52351	45.9983	1.73907e-07	9.29785e-06
ENSG00000110786	En	5.51642	45.7728	1.73907e-07	9.29785e-06
ENSG00000157219	En	5.51579	45.7527	1.73907e-07	9.29785e-06
ENSG00000124140	En	5.50983	45.5642	1.73907e-07	9.29785e-06
ENSG00000100285	En	5.48473	44.7785	1.73907e-07	9.29785e-06
ENSG00000236279	En	5.47226	44.3931	1.73907e-07	9.29785e-06
ENSG00000189410	En	5.44429	43.5405	1.73907e-07	9.29785e-06
ENSG00000184368	En	5.44049	43.4259	1.73907e-07	9.29785e-06
ENSG00000111262	En	5.4179	42.7513	1.73907e-07	9.29785e-06
ENSG00000172782	En	5.39434	42.059	1.73907e-07	9.29785e-06
ENSG00000112038	En	5.38509	41.7902	1.73907e-07	9.29785e-06
ENSG00000197106	En	5.38077	41.6653	1.73907e-07	9.29785e-06
ENSG00000144331	En	5.37729	41.5649	1.73907e-07	9.29785e-06
ENSG00000184845	En	5.34493	40.6429	1.73907e-07	9.29785e-06
ENSG00000118898	En	5.31576	39.8292	1.73907e-07	9.29785e-06
ENSG00000144550	En	5.31053	39.6853	1.73907e-07	9.29785e-06
ENSG00000132938	En	5.28351	38.949	1.73907e-07	9.29785e-06
ENSG00000280776	En	5.28305	38.9363	1.73907e-07	9.29785e-06
ENSG00000185933	En	5.27955	38.8422	1.73907e-07	9.29785e-06
ENSG00000106123	En	5.25156	38.0959	1.73907e-07	9.29785e-06
ENSG00000175766	En	5.22864	37.4954	1.73907e-07	9.29785e-06
ENSG00000171509	En	5.22122	37.3031	1.73907e-07	9.29785e-06
ENSG00000166448	En	5.20648	36.9239	1.73907e-07	9.29785e-06
ENSG00000198626	En	5.19073	36.523	1.73907e-07	9.29785e-06
ENSG00000149742	En	5.18964	36.4953	1.73907e-07	9.29785e-06
ENSG00000259234	En	5.18699	36.4284	1.73907e-07	9.29785e-06
ENSG00000078328	En	5.18083	36.273	1.73907e-07	9.29785e-06
ENSG00000178965	En	5.16755	35.9407	1.73907e-07	9.29785e-06
ENSG00000067842	En	5.15103	35.5316	1.73907e-07	9.29785e-06
ENSG00000281160	En	5.1484	35.4669	1.73907e-07	9.29785e-06
ENSG00000066248	En	5.14296	35.3334	1.73907e-07	9.29785e-06
ENSG00000185924	En	5.10876	34.5057	1.73907e-07	9.29785e-06
ENSG00000107147	En	5.10051	34.3088	1.73907e-07	9.29785e-06
ENSG00000180875	En	5.10044	34.3072	1.73907e-07	9.29785e-06
ENSG00000196353	En	5.07167	33.6299	1.73907e-07	9.29785e-06
ENSG00000141750	En	5.05554	33.2559	1.73907e-07	9.29785e-06
ENSG00000074317	En	5.05008	33.1304	1.73907e-07	9.29785e-06
ENSG00000104435	En	5.03252	32.7295	1.73907e-07	9.29785e-06
ENSG00000261738	En	5.02271	32.5077	1.73907e-07	9.29785e-06
ENSG00000176194	En	5.02172	32.4855	1.73907e-07	9.29785e-06
ENSG00000047597	En	5.01972	32.4404	1.73907e-07	9.29785e-06
ENSG00000171246	En	5.0139	32.3097	1.73907e-07	9.29785e-06
ENSG00000081985	En	5.00159	32.0352	1.73907e-07	9.29785e-06
[truncated: 5,954 more rows]

## Sheet: GSE79878 up in high grade GB
Original row	ProbeName	SystematicName	REFSEQ	GB_ACC	GENE	GENE_SYMBOL	GENE_NAME	UNIGENE_ID	ENSEMBL_ID	TIGR_ID	ACCESSION_STRING	CHROMOSOMAL_LOCATION	CYTOBAND	DESCRIPTION	GO_ID	SEQUENCE	2107751_LG	2107752_LG	2107753_LG	2107754_LG	2107755_HG	2107756_HG	2107757_HG	2107758_HG	FC LG/HG
[truncated: 1,657 more rows]

[truncated: 1 more sheets: GSE79878 down in high grade GB]
