# Supplementary material for: The Interplay of Microtubules with Mitochondria–ER Contact Sites (MERCs) in Glioblastoma
Source: Biomolecules. 2022 Apr 12;12(4):567. doi: 10.3390/biom12040567 (PMC9030160; doi:10.3390/biom12040567)
Supplement: Supplementary file 1 [file biomolecules-12-00567-s001.zip › Table S2.xlsx]

## Sheet: GSE147352  up in GB
GO cellular component complete	Homo sapiens - REFLIST (20595)	Client Text Box Input (2910)	Client Text Box Input (expected)	Client Text Box Input (over/under)	Client Text Box Input (fold Enrichment)	Client Text Box Input (raw P-value)	Client Text Box Input (FDR)
cellular anatomical entity (GO:0110165)	18671	2800	2638.15	+	1.06	6.41e-28	2.56e-25
cellular_component (GO:0005575)	18839	2811	2661.88	+	1.06	5.96e-26	1.32e-23
intracellular organelle (GO:0043229)	12438	1887	1757.45	+	1.07	3.68e-06	8.85e-05
intracellular anatomical structure (GO:0005622)	14772	2259	2087.23	+	1.08	1.29e-11	7.18e-10
intracellular membrane-bounded organelle (GO:0043231)	11261	1728	1591.14	+	1.09	1.74e-06	4.34e-05
membrane (GO:0016020)	9907	1543	1399.82	+	1.1	7.23e-07	1.9e-05
nucleus (GO:0005634)	7586	1179	1071.87	+	1.1	0.000139	0.00248
organelle (GO:0043226)	13844	2166	1956.11	+	1.11	2.07e-15	1.88e-13
cytoplasm (GO:0005737)	11908	1868	1682.56	+	1.11	5.37e-11	2.68e-09
integral component of membrane (GO:0016021)	5764	913	814.43	+	1.12	0.000173	0.00303
cytosol (GO:0005829)	5376	852	759.61	+	1.12	0.000329	0.00505
intrinsic component of membrane (GO:0031224)	5923	943	836.9	+	1.13	6.12e-05	0.00117
membrane-bounded organelle (GO:0043227)	12720	2040	1797.29	+	1.14	1.1e-18	1.38e-16
nuclear lumen (GO:0031981)	4428	713	625.66	+	1.14	0.000296	0.00459
intracellular organelle lumen (GO:0070013)	5384	878	760.74	+	1.15	5.38e-06	0.000128
nucleoplasm (GO:0005654)	4079	669	576.35	+	1.16	7.88e-05	0.00148
membrane-enclosed lumen (GO:0031974)	5545	930	783.49	+	1.19	2e-08	7.12e-07
organelle lumen (GO:0043233)	5545	930	783.49	+	1.19	2e-08	7.25e-07
Golgi apparatus (GO:0005794)	1627	276	229.89	+	1.2	0.00411	0.0429
bounding membrane of organelle (GO:0098588)	2165	371	305.91	+	1.21	0.000348	0.00527
non-membrane-bounded organelle (GO:0043228)	5027	893	710.3	+	1.26	7.36e-13	4.74e-11
intracellular non-membrane-bounded organelle (GO:0043232)	5019	891	709.17	+	1.26	9.88e-13	6.17e-11
plasma membrane (GO:0005886)	5823	1054	822.77	+	1.28	4.78e-18	4.77e-16
plasma membrane protein complex (GO:0098797)	715	133	101.03	+	1.32	0.00407	0.0428
cell periphery (GO:0071944)	6313	1197	892	+	1.34	7.86e-29	3.93e-26
receptor complex (GO:0043235)	544	108	76.87	+	1.41	0.00166	0.0201
intracellular vesicle (GO:0097708)	2434	500	343.92	+	1.45	3.38e-15	2.82e-13
cytoplasmic vesicle (GO:0031410)	2429	500	343.21	+	1.46	2.52e-15	2.19e-13
extracellular region (GO:0005576)	4323	899	610.82	+	1.47	2.93e-31	5.84e-28
spindle (GO:0005819)	387	81	54.68	+	1.48	0.00175	0.021
vesicle (GO:0031982)	3919	832	553.74	+	1.5	5.68e-31	5.67e-28
extracellular space (GO:0005615)	3389	734	478.85	+	1.53	5.53e-29	3.68e-26
integral component of plasma membrane (GO:0005887)	1665	362	235.26	+	1.54	7.83e-14	5.58e-12
vacuole (GO:0005773)	804	175	113.6	+	1.54	3.87e-07	1.09e-05
intrinsic component of plasma membrane (GO:0031226)	1746	383	246.7	+	1.55	4.69e-15	3.75e-13
lysosome (GO:0005764)	707	160	99.9	+	1.6	1.71e-07	5.17e-06
lytic vacuole (GO:0000323)	707	160	99.9	+	1.6	1.71e-07	5.25e-06
secretory vesicle (GO:0099503)	1022	243	144.4	+	1.68	1.14e-12	6.89e-11
vesicle membrane (GO:0012506)	807	196	114.03	+	1.72	3.88e-11	1.99e-09
cytoplasmic vesicle membrane (GO:0030659)	786	195	111.06	+	1.76	1.14e-11	6.5e-10
chromosome (GO:0005694)	1737	435	245.43	+	1.77	1.64e-26	5.46e-24
mitotic spindle (GO:0072686)	159	41	22.47	+	1.82	0.0011	0.014
chromatin (GO:0000785)	1175	308	166.02	+	1.86	4.48e-21	6.88e-19
nuclear chromosome (GO:0000228)	227	60	32.07	+	1.87	4.18e-05	0.000827
side of membrane (GO:0098552)	644	177	90.99	+	1.95	7.71e-14	5.71e-12
condensed nuclear chromosome (GO:0000794)	88	25	12.43	+	2.01	0.00368	0.0391
blood microparticle (GO:0072562)	143	41	20.21	+	2.03	0.00017	0.00301
chromosomal region (GO:0098687)	334	98	47.19	+	2.08	2.17e-09	9.84e-08
cell surface (GO:0009986)	918	277	129.71	+	2.14	2.2e-26	6.28e-24
spindle microtubule (GO:0005876)	72	22	10.17	+	2.16	0.00258	0.0286
condensed chromosome (GO:0000793)	219	67	30.94	+	2.17	1.8e-07	5.37e-06
external side of plasma membrane (GO:0009897)	429	132	60.62	+	2.18	1.52e-13	1.05e-11
replication fork (GO:0005657)	66	21	9.33	+	2.25	0.00269	0.0297
kinetochore (GO:0000776)	137	47	19.36	+	2.43	1.35e-06	3.45e-05
secretory granule membrane (GO:0030667)	306	107	43.24	+	2.47	4.21e-14	3.24e-12
protein-DNA complex (GO:0032993)	178	62	25.15	+	2.47	1.57e-08	5.92e-07
condensed chromosome kinetochore (GO:0000777)	106	41	14.98	+	2.74	4.02e-07	1.12e-05
spindle midzone (GO:0051233)	36	14	5.09	+	2.75	0.00369	0.0389
condensed chromosome outer kinetochore (GO:0000940)	14	9	1.98	+	4.55	0.00108	0.0139
condensed nuclear chromosome kinetochore (GO:0000778)	17	11	2.4	+	4.58	0.000292	0.00456
DNA replication preinitiation complex (GO:0031261)	12	9	1.7	+	5.31	0.000489	0.00717
CMG complex (GO:0071162)	10	8	1.41	+	5.66	0.000755	0.0104
mitochondrial ribosome (GO:0005761)	89	0	12.58	-	< 0.01	1.34e-05	0.000292
organellar ribosome (GO:0000313)	89	0	12.58	-	< 0.01	1.34e-05	0.000295
mitochondrial large ribosomal subunit (GO:0005762)	58	0	8.2	-	< 0.01	0.000935	0.0124
organellar large ribosomal subunit (GO:0000315)	58	0	8.2	-	< 0.01	0.000935	0.0125

## Sheet: GSE79878 up in high grade GB
GO cellular component complete	Homo sapiens - REFLIST (20595)	Client Text Box Input (1515)	Client Text Box Input (expected)	Client Text Box Input (over/under)	Client Text Box Input (fold Enrichment)	Client Text Box Input (raw P-value)	Client Text Box Input (FDR)
CMG complex (GO:0071162)	10	9	0.74	+	12.23	1.6e-06	4.7e-05
DNA replication preinitiation complex (GO:0031261)	12	10	0.88	+	11.33	6.68e-07	2.15e-05
condensed nuclear chromosome kinetochore (GO:0000778)	17	11	1.25	+	8.8	1.09e-06	3.35e-05
condensed chromosome outer kinetochore (GO:0000940)	14	8	1.03	+	7.77	6.39e-05	0.00118
condensed chromosome kinetochore (GO:0000777)	106	45	7.8	+	5.77	1.1e-17	8.11e-16
kinetochore (GO:0000776)	137	55	10.08	+	5.46	2.04e-20	1.63e-18
replication fork (GO:0005657)	66	25	4.86	+	5.15	1.26e-09	5.49e-08
nuclear chromosome (GO:0000228)	227	79	16.7	+	4.73	1.68e-25	1.97e-23
spindle midzone (GO:0051233)	36	12	2.65	+	4.53	7.06e-05	0.00128
chromosomal region (GO:0098687)	334	106	24.57	+	4.31	4.54e-31	6.05e-29
condensed chromosome (GO:0000793)	219	69	16.11	+	4.28	1.84e-20	1.53e-18
spindle microtubule (GO:0005876)	72	20	5.3	+	3.78	3.27e-06	8.7e-05
condensed nuclear chromosome (GO:0000794)	88	23	6.47	+	3.55	1.5e-06	4.46e-05
mitotic spindle (GO:0072686)	159	38	11.7	+	3.25	5.41e-09	2.25e-07
preribosome (GO:0030684)	80	19	5.88	+	3.23	3.71e-05	0.00072
organellar ribosome (GO:0000313)	89	21	6.55	+	3.21	1.61e-05	0.000373
mitochondrial ribosome (GO:0005761)	89	21	6.55	+	3.21	1.61e-05	0.000369
organellar large ribosomal subunit (GO:0000315)	58	13	4.27	+	3.05	0.000964	0.0131
mitochondrial large ribosomal subunit (GO:0005762)	58	13	4.27	+	3.05	0.000964	0.013
spindle (GO:0005819)	387	83	28.47	+	2.92	1.14e-15	7.58e-14
nuclear DNA-directed RNA polymerase complex (GO:0055029)	111	21	8.17	+	2.57	0.000333	0.00511
DNA-directed RNA polymerase complex (GO:0000428)	112	21	8.24	+	2.55	0.000355	0.00541
histone acetyltransferase complex (GO:0000123)	84	15	6.18	+	2.43	0.00384	0.0394
protein acetyltransferase complex (GO:0031248)	94	16	6.91	+	2.31	0.00374	0.0391
acetyltransferase complex (GO:1902493)	94	16	6.91	+	2.31	0.00374	0.0389
chromosome (GO:0005694)	1737	291	127.78	+	2.28	3.56e-36	5.08e-34
protein-DNA complex (GO:0032993)	178	29	13.09	+	2.21	0.000243	0.00401
transferase complex (GO:1990234)	790	122	58.11	+	2.1	8.96e-13	4.97e-11
mitochondrial protein-containing complex (GO:0098798)	266	39	19.57	+	1.99	0.00021	0.00352
nucleoplasm (GO:0005654)	4079	590	300.06	+	1.97	1.12e-60	7.45e-58
catalytic complex (GO:1902494)	1399	200	102.91	+	1.94	2.15e-17	1.53e-15
nuclear lumen (GO:0031981)	4428	631	325.73	+	1.94	4.48e-64	4.48e-61
intracellular protein-containing complex (GO:0140535)	752	101	55.32	+	1.83	7.64e-08	2.83e-06
mitochondrial matrix (GO:0005759)	480	64	35.31	+	1.81	2.19e-05	0.000485
intracellular organelle lumen (GO:0070013)	5384	704	396.06	+	1.78	1.07e-59	5.34e-57
organelle lumen (GO:0043233)	5545	716	407.9	+	1.76	4.44e-59	1.77e-56
membrane-enclosed lumen (GO:0031974)	5545	716	407.9	+	1.76	4.44e-59	1.48e-56
intracellular non-membrane-bounded organelle (GO:0043232)	5019	626	369.21	+	1.7	5.72e-44	1.27e-41
non-membrane-bounded organelle (GO:0043228)	5027	626	369.79	+	1.69	6.93e-44	1.38e-41
chromatin (GO:0000785)	1175	145	86.43	+	1.68	1.11e-08	4.34e-07
nucleus (GO:0005634)	7586	913	558.04	+	1.64	1.13e-70	2.25e-67
envelope (GO:0031975)	1225	123	90.11	+	1.36	0.00101	0.0135
organelle envelope (GO:0031967)	1225	123	90.11	+	1.36	0.00101	0.0134
cytosol (GO:0005829)	5376	539	395.47	+	1.36	5.46e-15	3.52e-13
intracellular membrane-bounded organelle (GO:0043231)	11261	1125	828.38	+	1.36	4.25e-52	1.06e-49
intracellular organelle (GO:0043229)	12438	1212	914.96	+	1.32	2.62e-56	7.49e-54
membrane-bounded organelle (GO:0043227)	12720	1187	935.7	+	1.27	8.52e-41	1.31e-38
organelle (GO:0043226)	13844	1264	1018.39	+	1.24	2.78e-43	5.04e-41
intracellular anatomical structure (GO:0005622)	14772	1318	1086.65	+	1.21	2.98e-43	4.96e-41
cytoplasm (GO:0005737)	11908	970	875.97	+	1.11	2e-06	5.46e-05
cellular anatomical entity (GO:0110165)	18671	1441	1373.47	+	1.05	3.98e-10	1.89e-08
cellular_component (GO:0005575)	18839	1449	1385.83	+	1.05	8.79e-10	3.99e-08
Ndc80 complex (GO:0031262)	4	4	0.29	+	13.59	0.00123	0.0157
NMS complex (GO:0031617)	4	4	0.29	+	13.59	0.00123	0.0156
pICln-Sm protein complex (GO:0034715)	6	5	0.44	+	11.33	0.000489	0.00712
chromosome passenger complex (GO:0032133)	6	5	0.44	+	11.33	0.000489	0.00707
commitment complex (GO:0000243)	5	4	0.37	+	10.88	0.00209	0.0247
DNA replication factor C complex (GO:0005663)	5	4	0.37	+	10.88	0.00209	0.0246
condensed chromosome inner kinetochore (GO:0000939)	5	4	0.37	+	10.88	0.00209	0.0244
condensin complex (GO:0000796)	8	6	0.59	+	10.2	0.000191	0.00328
methylosome (GO:0034709)	12	9	0.88	+	10.2	4.49e-06	0.000115
U7 snRNP (GO:0005683)	7	5	0.51	+	9.71	0.000791	0.011
PCAF complex (GO:0000125)	6	4	0.44	+	9.06	0.0033	0.0354
MCM complex (GO:0042555)	12	8	0.88	+	9.06	2.85e-05	0.000612
origin recognition complex (GO:0000808)	9	6	0.66	+	9.06	0.000299	0.0047
nuclear origin of replication recognition complex (GO:0005664)	9	6	0.66	+	9.06	0.000299	0.00467
U4 snRNP (GO:0005687)	11	7	0.81	+	8.65	0.000114	0.00201
U5 snRNP (GO:0005682)	18	11	1.32	+	8.31	1.65e-06	4.77e-05
SMN-Sm protein complex (GO:0034719)	18	11	1.32	+	8.31	1.65e-06	4.7e-05
Fanconi anaemia nuclear complex (GO:0043240)	14	8	1.03	+	7.77	6.39e-05	0.00119
kinetochore microtubule (GO:0005828)	7	4	0.51	+	7.77	0.0049	0.049
DNA polymerase complex (GO:0042575)	20	11	1.47	+	7.48	3.55e-06	9.32e-05
proteasome core complex (GO:0005839)	20	10	1.47	+	6.8	1.87e-05	0.00042
nuclear replication fork (GO:0043596)	35	16	2.57	+	6.21	1.58e-07	5.62e-06
nuclear lamina (GO:0005652)	11	5	0.81	+	6.18	0.00346	0.0366
proteasome core complex, beta-subunit complex (GO:0019774)	11	5	0.81	+	6.18	0.00346	0.0364
condensed chromosome, centromeric region (GO:0000779)	117	50	8.61	+	5.81	1.35e-19	1.04e-17
U1 snRNP (GO:0005685)	19	8	1.4	+	5.72	0.000326	0.00505
U2 snRNP (GO:0005686)	20	8	1.47	+	5.44	0.000429	0.00635
chromocenter (GO:0010369)	15	6	1.1	+	5.44	0.00227	0.0258
U4/U6 x U5 tri-snRNP complex (GO:0046540)	32	12	2.35	+	5.1	2.76e-05	0.000599
preribosome, small subunit precursor (GO:0030688)	16	6	1.18	+	5.1	0.00294	0.0321
chromosome, centromeric region (GO:0000775)	197	73	14.49	+	5.04	5.59e-25	6.2e-23
spliceosomal tri-snRNP complex (GO:0097526)	33	12	2.43	+	4.94	3.53e-05	0.000691
preribosome, large subunit precursor (GO:0030687)	23	8	1.69	+	4.73	0.000907	0.0124
replisome (GO:0030894)	24	8	1.77	+	4.53	0.00114	0.0147
U2-type catalytic step 2 spliceosome (GO:0071007)	30	10	2.21	+	4.53	0.000281	0.00456
pericentric heterochromatin (GO:0005721)	21	7	1.54	+	4.53	0.00231	0.026
methyltransferase complex (GO:0034708)	107	35	7.87	+	4.45	1.96e-11	1.03e-09
proteasome accessory complex (GO:0022624)	25	8	1.84	+	4.35	0.00141	0.0176
proteasome regulatory particle (GO:0005838)	22	7	1.62	+	4.33	0.00286	0.0318
nuclear replisome (GO:0043601)	22	7	1.62	+	4.33	0.00286	0.0316
proteasome complex (GO:0000502)	63	20	4.63	+	4.32	5.8e-07	1.9e-05
U12-type spliceosomal complex (GO:0005689)	29	9	2.13	+	4.22	0.000863	0.0119
small nuclear ribonucleoprotein complex (GO:0030532)	67	20	4.93	+	4.06	1.29e-06	3.91e-05
Sm-like protein family complex (GO:0120114)	78	23	5.74	+	4.01	2.54e-07	8.91e-06
spliceosomal snRNP complex (GO:0097525)	58	17	4.27	+	3.98	9.72e-06	0.000231
endopeptidase complex (GO:1905369)	69	20	5.08	+	3.94	1.89e-06	5.25e-05
peptidase complex (GO:1905368)	94	27	6.91	+	3.9	3.74e-08	1.44e-06
precatalytic spliceosome (GO:0071011)	53	15	3.9	+	3.85	4.5e-05	0.000864
U2-type precatalytic spliceosome (GO:0071005)	50	14	3.68	+	3.81	8.82e-05	0.00159
cyclin-dependent protein kinase holoenzyme complex (GO:0000307)	43	12	3.16	+	3.79	0.000285	0.00458
mitotic spindle pole (GO:0097431)	34	9	2.5	+	3.6	0.00219	0.0251
Flemming body (GO:0090543)	35	9	2.57	+	3.5	0.00259	0.029
histone methyltransferase complex (GO:0035097)	78	19	5.74	+	3.31	2.76e-05	0.000605
chromosome, telomeric region (GO:0000781)	149	36	10.96	+	3.28	1.07e-08	4.26e-07
Cajal body (GO:0015030)	56	13	4.12	+	3.16	0.000729	0.0104
mitochondrial nucleoid (GO:0042645)	45	10	3.31	+	3.02	0.0038	0.0393
nucleoid (GO:0009295)	45	10	3.31	+	3.02	0.0038	0.0391
catalytic step 2 spliceosome (GO:0071013)	87	19	6.4	+	2.97	9.8e-05	0.00175
nuclear periphery (GO:0034399)	132	28	9.71	+	2.88	4.02e-06	0.000104
midbody (GO:0030496)	193	40	14.2	+	2.82	6.53e-08	2.46e-06
U2-type spliceosomal complex (GO:0005684)	93	19	6.84	+	2.78	0.000208	0.00352
heterochromatin (GO:0000792)	75	15	5.52	+	2.72	0.00112	0.0148
host cellular component (GO:0018995)	60	12	4.41	+	2.72	0.0034	0.0363
host cell (GO:0043657)	60	12	4.41	+	2.72	0.0034	0.0361
spindle pole (GO:0000922)	167	33	12.28	+	2.69	2.87e-06	7.75e-05
small ribosomal subunit (GO:0015935)	76	15	5.59	+	2.68	0.00126	0.016
serine/threonine protein kinase complex (GO:1902554)	88	17	6.47	+	2.63	0.000763	0.0107
ATPase complex (GO:1904949)	80	15	5.88	+	2.55	0.00313	0.0338
cytoplasmic microtubule (GO:0005881)	75	14	5.52	+	2.54	0.00462	0.0468
RNA polymerase complex (GO:0030880)	115	21	8.46	+	2.48	0.000441	0.00648
nuclear matrix (GO:0016363)	110	20	8.09	+	2.47	0.000638	0.00916
ribosomal subunit (GO:0044391)	191	34	14.05	+	2.42	1.33e-05	0.000312
site of DNA damage (GO:0090734)	91	16	6.69	+	2.39	0.00301	0.0327
centriole (GO:0005814)	143	25	10.52	+	2.38	0.000286	0.00457
microtubule (GO:0005874)	431	75	31.71	+	2.37	3.15e-10	1.54e-08
transferase complex, transferring phosphorus-containing groups (GO:0061695)	260	45	19.13	+	2.35	1.02e-06	3.19e-05
large ribosomal subunit (GO:0015934)	118	20	8.68	+	2.3	0.00177	0.0217
nuclear protein-containing complex (GO:0140513)	1237	209	91	+	2.3	6.56e-26	8.19e-24
ribonucleoprotein complex (GO:1990904)	690	115	50.76	+	2.27	4.39e-14	2.5e-12
ribosome (GO:0005840)	237	38	17.43	+	2.18	3.37e-05	0.00068
centrosome (GO:0005813)	618	98	45.46	+	2.16	4.6e-11	2.35e-09
microtubule associated complex (GO:0005875)	162	25	11.92	+	2.1	0.0012	0.0155
nucleolus (GO:0005730)	961	145	70.69	+	2.05	2.4e-14	1.41e-12
microtubule cytoskeleton (GO:0015630)	1306	189	96.07	+	1.97	5.6e-17	3.86e-15
microtubule organizing center (GO:0005815)	818	118	60.17	+	1.96	8.68e-11	4.34e-09
spliceosomal complex (GO:0005681)	192	27	14.12	+	1.91	0.00282	0.0315
nuclear body (GO:0016604)	814	111	59.88	+	1.85	7.54e-09	3.07e-07
supramolecular complex (GO:0099080)	1326	174	97.54	+	1.78	3.76e-12	2.03e-10
nuclear membrane (GO:0031965)	299	39	21.99	+	1.77	0.00149	0.0185
polymeric cytoskeletal fiber (GO:0099513)	770	97	56.64	+	1.71	1.85e-06	5.21e-05
nuclear envelope (GO:0005635)	469	56	34.5	+	1.62	0.00113	0.0147
cytoskeleton (GO:0005856)	2335	255	171.77	+	1.48	1e-09	4.44e-08
supramolecular polymer (GO:0099081)	1006	109	74	+	1.47	0.000155	0.00272
supramolecular fiber (GO:0099512)	998	108	73.41	+	1.47	0.000185	0.00322
protein-containing complex (GO:0032991)	5528	579	406.65	+	1.42	1.8e-20	1.56e-18

## Sheet: GSE147352 down in GB
GO cellular component complete	Homo sapiens - REFLIST (20595)	Client Text Box Input (3614)	Client Text Box Input (expected)	Client Text Box Input (over/under)	Client Text Box Input (fold Enrichment)	Client Text Box Input (raw P-value)	Client Text Box Input (FDR)
presynaptic cytoskeleton (GO:0099569)	7	7	1.23	+	5.7	0.00214	0.0206	presynaptic cytoskeleton
calyx of Held (GO:0044305)	16	15	2.81	+	5.34	1.09e-05	0.000179	calyx of Held
neuronal dense core vesicle (GO:0098992)	13	12	2.28	+	5.26	9.29e-05	0.00128	neuronal dense core vesicle
juxtaparanode region of axon (GO:0044224)	10	9	1.75	+	5.13	0.000809	0.00873	juxtaparanode region of axon
clathrin-sculpted gamma-aminobutyric acid transport vesicle membrane (GO:0061202)	8	7	1.4	+	4.99	0.0035	0.0316	clathrin-sculpted gamma-aminobutyric acid transport vesicle membrane
clathrin-sculpted gamma-aminobutyric acid transport vesicle (GO:0061200)	8	7	1.4	+	4.99	0.0035	0.0314	clathrin-sculpted gamma-aminobutyric acid transport vesicle
junctional sarcoplasmic reticulum membrane (GO:0014701)	10	8	1.75	+	4.56	0.00263	0.0247	junctional sarcoplasmic reticulum membrane
dendritic spine membrane (GO:0032591)	15	12	2.63	+	4.56	0.000232	0.00299	dendritic spine membrane
integral component of postsynaptic density membrane (GO:0099061)	49	38	8.6	+	4.42	1.14e-10	3.2e-09	integral component of postsynaptic density membrane
dendrite membrane (GO:0032590)	44	34	7.72	+	4.4	1.14e-09	3.04e-08	dendrite membrane
parallel fiber to Purkinje cell synapse (GO:0098688)	13	10	2.28	+	4.38	0.000955	0.0103	parallel fiber to Purkinje cell synapse
intrinsic component of postsynaptic density membrane (GO:0099146)	53	40	9.3	+	4.3	6.65e-11	1.9e-09	intrinsic component of postsynaptic density membrane
L-type voltage-gated calcium channel complex (GO:1990454)	12	9	2.11	+	4.27	0.00194	0.019	L-type voltage-gated calcium channel complex
integral component of postsynaptic specialization membrane (GO:0099060)	72	53	12.63	+	4.19	1.14e-13	3.72e-12	integral component of postsynaptic specialization membrane
AMPA glutamate receptor complex (GO:0032281)	26	19	4.56	+	4.16	9.27e-06	0.000154	AMPA glutamate receptor complex
NMDA selective glutamate receptor complex (GO:0017146)	11	8	1.93	+	4.14	0.00395	0.0346	NMDA selective glutamate receptor complex
dense core granule (GO:0031045)	29	21	5.09	+	4.13	3.51e-06	6.37e-05	dense core granule
intrinsic component of postsynaptic specialization membrane (GO:0098948)	76	55	13.34	+	4.12	6.49e-14	2.2e-12	intrinsic component of postsynaptic specialization membrane
apical dendrite (GO:0097440)	18	13	3.16	+	4.12	0.00026	0.00329	apical dendrite
neuron projection membrane (GO:0032589)	61	44	10.7	+	4.11	2.18e-11	6.59e-10	neuron projection membrane
presynaptic active zone cytoplasmic component (GO:0098831)	14	10	2.46	+	4.07	0.00142	0.0146	presynaptic active zone cytoplasmic component
postsynaptic density membrane (GO:0098839)	92	65	16.14	+	4.03	8.1e-16	3.17e-14	postsynaptic density membrane
GABA receptor complex (GO:1902710)	20	14	3.51	+	3.99	0.000191	0.0025	GABA receptor complex
axolemma (GO:0030673)	13	9	2.28	+	3.95	0.00285	0.0267	axolemma
GABA-A receptor complex (GO:1902711)	19	13	3.33	+	3.9	0.000379	0.00458	GABA-A receptor complex
integral component of postsynaptic membrane (GO:0099055)	112	76	19.65	+	3.87	1.53e-17	6.37e-16	integral component of postsynaptic membrane
intrinsic component of postsynaptic membrane (GO:0098936)	118	80	20.71	+	3.86	2.26e-18	1.03e-16	intrinsic component of postsynaptic membrane
postsynaptic specialization membrane (GO:0099634)	118	80	20.71	+	3.86	2.26e-18	1e-16	postsynaptic specialization membrane
excitatory synapse (GO:0060076)	49	33	8.6	+	3.84	2.24e-08	5.27e-07	excitatory synapse
clathrin-sculpted vesicle (GO:0060198)	12	8	2.11	+	3.8	0.00573	0.0475	clathrin-sculpted vesicle
neurotransmitter receptor complex (GO:0098878)	51	33	8.95	+	3.69	4.5e-08	1.03e-06	neurotransmitter receptor complex
voltage-gated sodium channel complex (GO:0001518)	17	11	2.98	+	3.69	0.00147	0.0149	voltage-gated sodium channel complex
Schaffer collateral - CA1 synapse (GO:0098685)	76	49	13.34	+	3.67	2.98e-11	8.88e-10	Schaffer collateral - CA1 synapse
voltage-gated potassium channel complex (GO:0008076)	90	58	15.79	+	3.67	4.8e-13	1.5e-11	voltage-gated potassium channel complex
neuronal cell body membrane (GO:0032809)	28	18	4.91	+	3.66	5.42e-05	0.000802	neuronal cell body membrane
node of Ranvier (GO:0033268)	14	9	2.46	+	3.66	0.00407	0.0352	node of Ranvier
integral component of synaptic membrane (GO:0099699)	142	90	24.92	+	3.61	4.24e-19	1.97e-17	integral component of synaptic membrane
ionotropic glutamate receptor complex (GO:0008328)	49	31	8.6	+	3.61	1.65e-07	3.47e-06	ionotropic glutamate receptor complex
calcium channel complex (GO:0034704)	70	44	12.28	+	3.58	5.36e-10	1.45e-08	calcium channel complex
intrinsic component of synaptic membrane (GO:0099240)	156	98	27.37	+	3.58	1.79e-20	8.94e-19	intrinsic component of synaptic membrane
axon initial segment (GO:0043194)	16	10	2.81	+	3.56	0.00289	0.0269	axon initial segment
main axon (GO:0044304)	66	41	11.58	+	3.54	2.65e-09	6.69e-08	main axon
potassium channel complex (GO:0034705)	100	62	17.55	+	3.53	2.68e-13	8.5e-12	potassium channel complex
exocytic vesicle membrane (GO:0099501)	110	68	19.3	+	3.52	2.13e-14	7.47e-13	exocytic vesicle membrane
synaptic vesicle membrane (GO:0030672)	110	68	19.3	+	3.52	2.13e-14	7.34e-13	synaptic vesicle membrane
T-tubule (GO:0030315)	52	32	9.12	+	3.51	1.67e-07	3.47e-06	T-tubule
dendritic shaft (GO:0043198)	36	22	6.32	+	3.48	1.49e-05	0.000237	dendritic shaft
cation channel complex (GO:0034703)	226	137	39.66	+	3.45	5.59e-27	3.28e-25	cation channel complex
voltage-gated calcium channel complex (GO:0005891)	43	26	7.55	+	3.45	2.98e-06	5.45e-05	voltage-gated calcium channel complex
presynaptic membrane (GO:0042734)	148	89	25.97	+	3.43	7.7e-18	3.27e-16	presynaptic membrane
postsynaptic membrane (GO:0045211)	281	168	49.31	+	3.41	4.09e-32	4.08e-30	postsynaptic membrane
synaptic membrane (GO:0097060)	387	228	67.91	+	3.36	8.61e-43	1.91e-40	synaptic membrane
integral component of synaptic vesicle membrane (GO:0030285)	34	20	5.97	+	3.35	5.38e-05	0.000802	integral component of synaptic vesicle membrane
axon terminus (GO:0043679)	122	71	21.41	+	3.32	7.77e-14	2.59e-12	axon terminus
cell body membrane (GO:0044298)	31	18	5.44	+	3.31	0.000142	0.00188	cell body membrane
GABA-ergic synapse (GO:0098982)	73	42	12.81	+	3.28	9.1e-09	2.27e-07	GABA-ergic synapse
intrinsic component of synaptic vesicle membrane (GO:0098563)	47	27	8.25	+	3.27	3.97e-06	7.07e-05	intrinsic component of synaptic vesicle membrane
neuron projection terminus (GO:0044306)	140	80	24.57	+	3.26	3.21e-15	1.16e-13	neuron projection terminus
neuron to neuron synapse (GO:0098984)	359	203	63	+	3.22	3.32e-36	4.43e-34	neuron to neuron synapse
hippocampal mossy fiber to CA3 synapse (GO:0098686)	34	19	5.97	+	3.18	0.000136	0.00182	hippocampal mossy fiber to CA3 synapse
asymmetric synapse (GO:0032279)	333	185	58.43	+	3.17	2.15e-32	2.26e-30	asymmetric synapse
intrinsic component of presynaptic membrane (GO:0098889)	72	40	12.63	+	3.17	5.49e-08	1.24e-06	intrinsic component of presynaptic membrane
synaptic cleft (GO:0043083)	18	10	3.16	+	3.17	0.00538	0.0448	synaptic cleft
integral component of presynaptic membrane (GO:0099056)	63	35	11.06	+	3.17	4.13e-07	8.17e-06	integral component of presynaptic membrane
presynaptic active zone (GO:0048786)	74	41	12.99	+	3.16	3.81e-08	8.86e-07	presynaptic active zone
transmembrane transporter complex (GO:1902495)	329	182	57.73	+	3.15	1.68e-31	1.4e-29	transmembrane transporter complex
ion channel complex (GO:0034702)	306	169	53.7	+	3.15	1.89e-29	1.3e-27	ion channel complex
postsynaptic density (GO:0014069)	328	181	57.56	+	3.14	2.79e-31	2.23e-29	postsynaptic density
perikaryon (GO:0043204)	158	87	27.73	+	3.14	1.16e-15	4.47e-14	perikaryon
postsynaptic specialization (GO:0099572)	352	193	61.77	+	3.12	3.62e-33	4.02e-31	postsynaptic specialization
transporter complex (GO:1990351)	344	184	60.36	+	3.05	1.21e-30	8.93e-29	transporter complex
presynaptic active zone membrane (GO:0048787)	30	16	5.26	+	3.04	0.000665	0.00734	presynaptic active zone membrane
glutamatergic synapse (GO:0098978)	343	182	60.19	+	3.02	8.11e-30	5.78e-28	glutamatergic synapse
presynapse (GO:0098793)	516	269	90.55	+	2.97	5.08e-43	1.27e-40	presynapse
ATPase dependent transmembrane transport complex (GO:0098533)	25	13	4.39	+	2.96	0.00247	0.0236	ATPase dependent transmembrane transport complex
M band (GO:0031430)	25	13	4.39	+	2.96	0.00247	0.0235	M band
postsynapse (GO:0098794)	633	329	111.08	+	2.96	2.87e-52	8.17e-50	postsynapse
dendritic spine (GO:0043197)	181	94	31.76	+	2.96	1.84e-15	6.93e-14	dendritic spine
synaptic vesicle (GO:0008021)	207	107	36.32	+	2.95	1.65e-17	6.74e-16	synaptic vesicle
neuron spine (GO:0044309)	182	94	31.94	+	2.94	2.05e-15	7.58e-14	neuron spine
exocytic vesicle (GO:0070382)	226	115	39.66	+	2.9	2.68e-18	1.16e-16	exocytic vesicle
sarcoplasmic reticulum membrane (GO:0033017)	41	20	7.19	+	2.78	0.000417	0.00493	sarcoplasmic reticulum membrane
dendrite cytoplasm (GO:0032839)	33	16	5.79	+	2.76	0.0018	0.018	dendrite cytoplasm
terminal bouton (GO:0043195)	57	27	10	+	2.7	7.48e-05	0.00107	terminal bouton
intercalated disc (GO:0014704)	51	24	8.95	+	2.68	0.000227	0.00295	intercalated disc
distal axon (GO:0150034)	300	141	52.64	+	2.68	9.66e-20	4.59e-18	distal axon
dendritic tree (GO:0097447)	642	300	112.66	+	2.66	1.19e-40	2.37e-38	dendritic tree
dendrite (GO:0030425)	640	299	112.31	+	2.66	1.74e-40	3.16e-38	dendrite
neuronal cell body (GO:0043025)	512	237	89.85	+	2.64	8.95e-32	8.12e-30	neuronal cell body
synapse (GO:0045202)	1344	621	235.84	+	2.63	1.48e-85	2.95e-82	synapse
somatodendritic compartment (GO:0036477)	870	399	152.67	+	2.61	6.27e-53	2.09e-50	somatodendritic compartment
axon (GO:0030424)	650	296	114.06	+	2.6	1.24e-38	2.07e-36	axon
cell body (GO:0044297)	584	255	102.48	+	2.49	6e-31	4.61e-29	cell body
transport vesicle membrane (GO:0030658)	213	91	37.38	+	2.43	2.06e-11	6.34e-10	transport vesicle membrane
neuron projection (GO:0043005)	1376	585	241.46	+	2.42	1.32e-69	1.32e-66	neuron projection
sarcolemma (GO:0042383)	137	58	24.04	+	2.41	1.42e-07	3.05e-06	sarcolemma
sarcoplasm (GO:0016528)	79	33	13.86	+	2.38	8.25e-05	0.00118	sarcoplasm
chloride channel complex (GO:0034707)	51	21	8.95	+	2.35	0.00228	0.0219	chloride channel complex
cell-cell contact zone (GO:0044291)	73	30	12.81	+	2.34	0.000233	0.00298	cell-cell contact zone
neuron projection cytoplasm (GO:0120111)	92	37	16.14	+	2.29	5.55e-05	0.00081	neuron projection cytoplasm
sarcoplasmic reticulum (GO:0016529)	70	28	12.28	+	2.28	0.000513	0.00585	sarcoplasmic reticulum
photoreceptor inner segment (GO:0001917)	61	24	10.7	+	2.24	0.00187	0.0185	photoreceptor inner segment
leading edge membrane (GO:0031256)	176	69	30.88	+	2.23	1.03e-07	2.27e-06	leading edge membrane
axon cytoplasm (GO:1904115)	62	24	10.88	+	2.21	0.00201	0.0196	axon cytoplasm
growth cone (GO:0030426)	184	71	32.29	+	2.2	1.15e-07	2.49e-06	growth cone
site of polarized growth (GO:0030427)	190	73	33.34	+	2.19	7.08e-08	1.59e-06	site of polarized growth
neuromuscular junction (GO:0031594)	75	28	13.16	+	2.13	0.00122	0.0129	neuromuscular junction
Z disc (GO:0030018)	124	46	21.76	+	2.11	4.94e-05	0.000753	Z disc
transport vesicle (GO:0030133)	413	151	72.47	+	2.08	2.18e-13	7.04e-12	transport vesicle
I band (GO:0031674)	137	50	24.04	+	2.08	2.91e-05	0.000453	I band
cell junction (GO:0030054)	2097	752	367.98	+	2.04	4e-65	2.66e-62	cell junction
sarcomere (GO:0030017)	206	73	36.15	+	2.02	1.06e-06	2.06e-05	sarcomere
plasma membrane region (GO:0098590)	1241	439	217.77	+	2.02	2.52e-35	3.15e-33	plasma membrane region
anchored component of membrane (GO:0031225)	173	61	30.36	+	2.01	7.85e-06	0.000133	anchored component of membrane
ciliary membrane (GO:0060170)	75	26	13.16	+	1.98	0.00459	0.0387	ciliary membrane
plasma membrane bounded cell projection (GO:0120025)	2233	758	391.85	+	1.93	1.13e-57	4.53e-55	plasma membrane bounded cell projection
myofibril (GO:0030016)	227	77	39.83	+	1.93	2.04e-06	3.81e-05	myofibril
cell projection (GO:0042995)	2329	786	408.69	+	1.92	3.53e-59	1.76e-56	cell projection
contractile fiber (GO:0043292)	236	79	41.41	+	1.91	2.12e-06	3.92e-05	contractile fiber
cortical cytoskeleton (GO:0030863)	106	34	18.6	+	1.83	0.00393	0.0346	cortical cytoskeleton
cytoplasmic region (GO:0099568)	266	85	46.68	+	1.82	4.93e-06	8.72e-05	cytoplasmic region
cell projection membrane (GO:0031253)	346	110	60.72	+	1.81	1.84e-07	3.78e-06	cell projection membrane
non-motile cilium (GO:0097730)	163	51	28.6	+	1.78	0.00067	0.00736	non-motile cilium
plasma membrane bounded cell projection cytoplasm (GO:0032838)	223	69	39.13	+	1.76	9.05e-05	0.00127	plasma membrane bounded cell projection cytoplasm
intrinsic component of plasma membrane (GO:0031226)	1746	533	306.39	+	1.74	2.71e-29	1.81e-27	intrinsic component of plasma membrane
integral component of plasma membrane (GO:0005887)	1665	508	292.17	+	1.74	7.68e-28	4.79e-26	integral component of plasma membrane
cell leading edge (GO:0031252)	422	127	74.05	+	1.72	2.99e-07	6.09e-06	cell leading edge
microtubule associated complex (GO:0005875)	162	47	28.43	+	1.65	0.00331	0.0302	microtubule associated complex
cytoplasmic side of plasma membrane (GO:0009898)	168	48	29.48	+	1.63	0.00387	0.0344	cytoplasmic side of plasma membrane
cell cortex (GO:0005938)	309	88	54.22	+	1.62	0.000115	0.00156	cell cortex
microtubule (GO:0005874)	431	121	75.63	+	1.6	9.37e-06	0.000155	microtubule
plasma membrane protein complex (GO:0098797)	715	199	125.47	+	1.59	2.01e-08	4.79e-07	plasma membrane protein complex
cytoplasmic side of membrane (GO:0098562)	195	54	34.22	+	1.58	0.00407	0.0351	cytoplasmic side of membrane
basolateral plasma membrane (GO:0016323)	246	67	43.17	+	1.55	0.00182	0.018	basolateral plasma membrane
apical plasma membrane (GO:0016324)	360	96	63.17	+	1.52	0.000415	0.00494	apical plasma membrane
cell-cell junction (GO:0005911)	493	130	86.51	+	1.5	6.28e-05	0.000909	cell-cell junction
cilium (GO:0005929)	675	173	118.45	+	1.46	1.2e-05	0.000195	cilium
extrinsic component of membrane (GO:0019898)	310	79	54.4	+	1.45	0.004	0.0349	extrinsic component of membrane
vesicle membrane (GO:0012506)	807	203	141.61	+	1.43	6.1e-06	0.000106	vesicle membrane
apical part of cell (GO:0045177)	424	106	74.4	+	1.42	0.00133	0.0139	apical part of cell
cytoplasmic vesicle membrane (GO:0030659)	786	196	137.93	+	1.42	1.34e-05	0.000214	cytoplasmic vesicle membrane
perinuclear region of cytoplasm (GO:0048471)	739	182	129.68	+	1.4	4.89e-05	0.000751	perinuclear region of cytoplasm
supramolecular fiber (GO:0099512)	998	242	175.13	+	1.38	6.56e-06	0.000112	supramolecular fiber
membrane protein complex (GO:0098796)	1338	322	234.79	+	1.37	3.16e-07	6.37e-06	membrane protein complex
supramolecular polymer (GO:0099081)	1006	242	176.53	+	1.37	1.22e-05	0.000197	supramolecular polymer
plasma membrane (GO:0005886)	5823	1379	1021.82	+	1.35	6.96e-32	6.62e-30	plasma membrane
cell periphery (GO:0071944)	6313	1470	1107.8	+	1.33	1.37e-31	1.19e-29	cell periphery
receptor complex (GO:0043235)	544	126	95.46	+	1.32	0.00589	0.0486	receptor complex
intrinsic component of membrane (GO:0031224)	5923	1354	1039.36	+	1.3	4.27e-25	2.37e-23	intrinsic component of membrane
integral component of membrane (GO:0016021)	5764	1299	1011.46	+	1.28	1.42e-21	7.29e-20	integral component of membrane
polymeric cytoskeletal fiber (GO:0099513)	770	172	135.12	+	1.27	0.0044	0.0372	polymeric cytoskeletal fiber
cytoplasmic vesicle (GO:0031410)	2429	514	426.24	+	1.21	5.53e-05	0.000812	cytoplasmic vesicle
intracellular vesicle (GO:0097708)	2434	515	427.12	+	1.21	5.01e-05	0.000758	intracellular vesicle
cytoskeleton (GO:0005856)	2335	492	409.74	+	1.2	0.000118	0.00159	cytoskeleton
bounding membrane of organelle (GO:0098588)	2165	452	379.91	+	1.19	0.000488	0.0056	bounding membrane of organelle
membrane (GO:0016020)	9907	2063	1738.48	+	1.19	2.42e-23	1.27e-21	membrane
endomembrane system (GO:0012505)	4654	916	816.68	+	1.12	0.000345	0.0042	endomembrane system
organelle membrane (GO:0031090)	3622	710	635.59	+	1.12	0.00327	0.0299	organelle membrane
cytoplasm (GO:0005737)	11908	2201	2089.61	+	1.05	0.000546	0.0062	cytoplasm
cellular anatomical entity (GO:0110165)	18671	3342	3276.38	+	1.02	0.000384	0.00462	cellular anatomical entity
cellular_component (GO:0005575)	18839	3368	3305.86	+	1.02	0.000455	0.00525	cellular_component

## Sheet: GSE79878 down in high grade GB
GO cellular component complete	Homo sapiens - REFLIST (20595)	Client Text Box Input (914)	Client Text Box Input (expected)	Client Text Box Input (over/under)	Client Text Box Input (fold Enrichment)	Client Text Box Input (raw P-value)	Client Text Box Input (FDR)
immunological synapse (GO:0001772)	43	9	1.91	+	4.72	0.000308	0.0121
ionotropic glutamate receptor complex (GO:0008328)	49	10	2.17	+	4.6	0.000173	0.00886
neurotransmitter receptor complex (GO:0098878)	51	10	2.26	+	4.42	0.00023	0.00977
ficolin-1-rich granule membrane (GO:0101003)	61	11	2.71	+	4.06	0.000216	0.00939
tertiary granule membrane (GO:0070821)	73	13	3.24	+	4.01	6.65e-05	0.00474
clathrin-coated pit (GO:0005905)	71	11	3.15	+	3.49	0.000682	0.0223
tertiary granule (GO:0070820)	164	21	7.28	+	2.89	4.17e-05	0.00379
dendritic spine (GO:0043197)	181	22	8.03	+	2.74	5.61e-05	0.00431
neuron spine (GO:0044309)	182	22	8.08	+	2.72	6.05e-05	0.00447
cation channel complex (GO:0034703)	226	26	10.03	+	2.59	4.57e-05	0.00397
secretory granule membrane (GO:0030667)	306	35	13.58	+	2.58	1.79e-06	0.000298
leading edge membrane (GO:0031256)	176	20	7.81	+	2.56	0.000271	0.011
cell projection membrane (GO:0031253)	346	37	15.36	+	2.41	4.06e-06	0.000477
extrinsic component of plasma membrane (GO:0019897)	175	18	7.77	+	2.32	0.00175	0.0484
ion channel complex (GO:0034702)	306	31	13.58	+	2.28	5.58e-05	0.00446
endocytic vesicle (GO:0030139)	336	32	14.91	+	2.15	0.000125	0.00694
postsynaptic density (GO:0014069)	328	31	14.56	+	2.13	0.00018	0.00877
transmembrane transporter complex (GO:1902495)	329	31	14.6	+	2.12	0.000187	0.0087
asymmetric synapse (GO:0032279)	333	31	14.78	+	2.1	0.000308	0.0123
neuron to neuron synapse (GO:0098984)	359	33	15.93	+	2.07	0.000197	0.00892
transporter complex (GO:1990351)	344	31	15.27	+	2.03	0.00041	0.0152
external side of plasma membrane (GO:0009897)	429	38	19.04	+	2	0.000162	0.00875
postsynaptic specialization (GO:0099572)	352	31	15.62	+	1.98	0.000728	0.0234
neuronal cell body (GO:0043025)	512	44	22.72	+	1.94	0.000101	0.00576
vesicle membrane (GO:0012506)	807	69	35.81	+	1.93	8.04e-07	0.000161
plasma membrane protein complex (GO:0098797)	715	61	31.73	+	1.92	4.38e-06	0.000486
synaptic membrane (GO:0097060)	387	33	17.17	+	1.92	0.000817	0.0255
glutamatergic synapse (GO:0098978)	343	29	15.22	+	1.91	0.00166	0.0473
cytoplasmic vesicle membrane (GO:0030659)	786	66	34.88	+	1.89	2.33e-06	0.00031
cell leading edge (GO:0031252)	422	35	18.73	+	1.87	0.000885	0.0268
intrinsic component of plasma membrane (GO:0031226)	1746	144	77.49	+	1.86	3.66e-12	2.43e-09
side of membrane (GO:0098552)	644	53	28.58	+	1.85	4.97e-05	0.00414
cell-cell junction (GO:0005911)	493	40	21.88	+	1.83	0.000649	0.022
integral component of plasma membrane (GO:0005887)	1665	134	73.89	+	1.81	9.75e-11	3.89e-08
receptor complex (GO:0043235)	544	43	24.14	+	1.78	0.000548	0.0189
cell body (GO:0044297)	584	46	25.92	+	1.77	0.000395	0.0149
somatodendritic compartment (GO:0036477)	870	67	38.61	+	1.74	3.03e-05	0.00288
dendritic tree (GO:0097447)	642	49	28.49	+	1.72	0.0005	0.0175
secretory vesicle (GO:0099503)	1022	78	45.36	+	1.72	1.03e-05	0.00102
postsynapse (GO:0098794)	633	48	28.09	+	1.71	0.000656	0.0218
plasma membrane region (GO:0098590)	1241	94	55.08	+	1.71	1.56e-06	0.000283
dendrite (GO:0030425)	640	48	28.4	+	1.69	0.000729	0.0231
secretory granule (GO:0030141)	857	63	38.03	+	1.66	0.000213	0.00945
cell surface (GO:0009986)	918	65	40.74	+	1.6	0.00046	0.0164
membrane protein complex (GO:0098796)	1338	90	59.38	+	1.52	0.000175	0.00876
neuron projection (GO:0043005)	1376	92	61.07	+	1.51	0.000165	0.00867
plasma membrane (GO:0005886)	5823	384	258.42	+	1.49	4.08e-18	8.16e-15
cytoplasmic vesicle (GO:0031410)	2429	158	107.8	+	1.47	2.05e-06	0.000316
intracellular vesicle (GO:0097708)	2434	158	108.02	+	1.46	2.13e-06	0.000304
cell periphery (GO:0071944)	6313	405	280.17	+	1.45	2.29e-17	2.29e-14
synapse (GO:0045202)	1344	85	59.65	+	1.43	0.00173	0.0487
cell junction (GO:0030054)	2097	132	93.06	+	1.42	7.82e-05	0.00538
plasma membrane bounded cell projection (GO:0120025)	2233	137	99.1	+	1.38	0.000187	0.00889
cytoskeleton (GO:0005856)	2335	141	103.63	+	1.36	0.000252	0.0105
cell projection (GO:0042995)	2329	140	103.36	+	1.35	0.000368	0.0141
bounding membrane of organelle (GO:0098588)	2165	129	96.08	+	1.34	0.000825	0.0253
intrinsic component of membrane (GO:0031224)	5923	345	262.86	+	1.31	1.14e-08	2.85e-06
integral component of membrane (GO:0016021)	5764	333	255.8	+	1.3	6.15e-08	1.36e-05
vesicle (GO:0031982)	3919	223	173.92	+	1.28	9.3e-05	0.00547
membrane (GO:0016020)	9907	542	439.67	+	1.23	3.65e-11	1.82e-08
cytoplasm (GO:0005737)	11908	623	528.47	+	1.18	3.89e-10	1.29e-07
cellular anatomical entity (GO:0110165)	18671	862	828.61	+	1.04	8.49e-05	0.00565
cellular_component (GO:0005575)	18839	868	836.07	+	1.04	8.94e-05	0.00541

## Sheet: GSE45547 up in grade iV Neurobl
GO cellular component complete	Homo sapiens - REFLIST (20595)	Client Text Box Input (342)	Client Text Box Input (expected)	Client Text Box Input (over/under)	Client Text Box Input (fold Enrichment)	Client Text Box Input (raw P-value)	Client Text Box Input (FDR)
Ndc80 complex (GO:0031262)	4	4	0.07	+	60.22	4.65e-06	0.000357
NMS complex (GO:0031617)	4	4	0.07	+	60.22	4.65e-06	0.000344
CMG complex (GO:0071162)	10	5	0.17	+	30.11	2.96e-06	0.000247
chromosome passenger complex (GO:0032133)	6	3	0.1	+	30.11	0.000337	0.0137
DNA replication preinitiation complex (GO:0031261)	12	5	0.2	+	25.09	5.95e-06	0.000396
origin recognition complex (GO:0000808)	9	3	0.15	+	20.07	0.000852	0.0327
nuclear origin of replication recognition complex (GO:0005664)	9	3	0.15	+	20.07	0.000852	0.0321
MCM complex (GO:0042555)	12	4	0.2	+	20.07	0.000109	0.00544
haptoglobin-hemoglobin complex (GO:0031838)	10	3	0.17	+	18.07	0.00109	0.0397
apical cortex (GO:0045179)	10	3	0.17	+	18.07	0.00109	0.039
condensed nuclear chromosome kinetochore (GO:0000778)	17	5	0.28	+	17.71	2.37e-05	0.00131
nucleosome (GO:0000786)	76	22	1.26	+	17.43	3.59e-19	1.43e-16
DNA packaging complex (GO:0044815)	84	24	1.39	+	17.21	1.08e-20	1.08e-17
condensed chromosome outer kinetochore (GO:0000940)	14	4	0.23	+	17.21	0.000179	0.0087
pronucleus (GO:0045120)	14	4	0.23	+	17.21	0.000179	0.00849
hemoglobin complex (GO:0005833)	11	3	0.18	+	16.42	0.00138	0.0482
protein-DNA complex (GO:0032993)	178	30	2.96	+	10.15	7.4e-20	3.7e-17
spindle midzone (GO:0051233)	36	6	0.6	+	10.04	5.81e-05	0.00297
condensed chromosome, centromeric region (GO:0000779)	117	16	1.94	+	8.24	5.76e-10	9.58e-08
condensed chromosome kinetochore (GO:0000777)	106	14	1.76	+	7.95	1.04e-08	1.38e-06
replication fork (GO:0005657)	66	8	1.1	+	7.3	2.76e-05	0.00149
chromosomal region (GO:0098687)	334	39	5.55	+	7.03	2.31e-20	1.54e-17
cyclin-dependent protein kinase holoenzyme complex (GO:0000307)	43	5	0.71	+	7	0.00109	0.0402
chromosome, telomeric region (GO:0000781)	149	17	2.47	+	6.87	2.07e-09	3.18e-07
condensed nuclear chromosome (GO:0000794)	88	10	1.46	+	6.84	4.65e-06	0.000332
chromosome, centromeric region (GO:0000775)	197	22	3.27	+	6.72	1.25e-11	2.49e-09
kinetochore (GO:0000776)	137	15	2.28	+	6.59	3.07e-08	3.41e-06
nuclear chromosome (GO:0000228)	227	24	3.77	+	6.37	4.12e-12	9.14e-10
condensed chromosome (GO:0000793)	219	22	3.64	+	6.05	8.19e-11	1.49e-08
blood microparticle (GO:0072562)	143	10	2.37	+	4.21	0.000216	0.00981
centriole (GO:0005814)	143	10	2.37	+	4.21	0.000216	0.00959
chromosome (GO:0005694)	1737	92	28.84	+	3.19	2.9e-23	5.79e-20
spindle (GO:0005819)	387	19	6.43	+	2.96	4.36e-05	0.00229
chromatin (GO:0000785)	1175	56	19.51	+	2.87	2.86e-12	7.15e-10
centrosome (GO:0005813)	618	27	10.26	+	2.63	8.52e-06	0.000532
microtubule organizing center (GO:0005815)	818	34	13.58	+	2.5	2.21e-06	0.000201
microtubule cytoskeleton (GO:0015630)	1306	45	21.69	+	2.07	5.92e-06	0.000407
extracellular organelle (GO:0043230)	2120	65	35.2	+	1.85	1.7e-06	0.000162
extracellular exosome (GO:0070062)	2098	64	34.84	+	1.84	2.42e-06	0.00021
extracellular vesicle (GO:1903561)	2118	64	35.17	+	1.82	4.02e-06	0.000321
intracellular non-membrane-bounded organelle (GO:0043232)	5019	148	83.35	+	1.78	3.42e-14	1.14e-11
non-membrane-bounded organelle (GO:0043228)	5027	148	83.48	+	1.77	5.26e-14	1.5e-11
extracellular space (GO:0005615)	3389	88	56.28	+	1.56	1.86e-05	0.00113
nucleoplasm (GO:0005654)	4079	101	67.74	+	1.49	2.11e-05	0.00124
protein-containing complex (GO:0032991)	5528	135	91.8	+	1.47	5.56e-07	5.84e-05
nucleus (GO:0005634)	7586	179	125.97	+	1.42	9.12e-09	1.3e-06
nuclear lumen (GO:0031981)	4428	103	73.53	+	1.4	0.000255	0.0111
extracellular region (GO:0005576)	4323	100	71.79	+	1.39	0.000379	0.0151
organelle lumen (GO:0043233)	5545	123	92.08	+	1.34	0.000283	0.012
membrane-enclosed lumen (GO:0031974)	5545	123	92.08	+	1.34	0.000283	0.0118
membrane-bounded organelle (GO:0043227)	12720	260	211.23	+	1.23	3.06e-08	3.59e-06
intracellular membrane-bounded organelle (GO:0043231)	11261	226	187	+	1.21	2.33e-05	0.00133
organelle (GO:0043226)	13844	277	229.89	+	1.2	2.52e-08	3.15e-06
intracellular organelle (GO:0043229)	12438	247	206.55	+	1.2	7.33e-06	0.000472
intracellular anatomical structure (GO:0005622)	14772	284	245.3	+	1.16	1.48e-06	0.000148

## Sheet: GSE45547 up in grade I Neurobl
GO cellular component complete	Homo sapiens - REFLIST (20595)	Client Text Box Input (644)	Client Text Box Input (expected)	Client Text Box Input (over/under)	Client Text Box Input (fold Enrichment)	Client Text Box Input (raw P-value)	Client Text Box Input (FDR)
nucleosome (GO:0000786)	76	22	2.38	+	9.26	1.43e-13	2.86e-10
SMN-Sm protein complex (GO:0034719)	18	5	0.56	+	8.88	0.000539	0.0224
U1 snRNP (GO:0005685)	19	5	0.59	+	8.42	0.000664	0.026
DNA packaging complex (GO:0044815)	84	22	2.63	+	8.38	7.89e-13	5.25e-10
DNA polymerase complex (GO:0042575)	20	5	0.63	+	7.99	0.00081	0.0305
nuclear replisome (GO:0043601)	22	5	0.69	+	7.27	0.00117	0.039
U2-type precatalytic spliceosome (GO:0071005)	50	11	1.56	+	7.04	1.93e-06	0.000154
precatalytic spliceosome (GO:0071011)	53	11	1.66	+	6.64	3.16e-06	0.000243
U12-type spliceosomal complex (GO:0005689)	29	6	0.91	+	6.62	0.000582	0.0237
nuclear replication fork (GO:0043596)	35	7	1.09	+	6.4	0.000244	0.0119
U2-type catalytic step 2 spliceosome (GO:0071007)	30	6	0.94	+	6.4	0.000681	0.0261
U4/U6 x U5 tri-snRNP complex (GO:0046540)	32	6	1	+	6	0.000917	0.0321
spliceosomal tri-snRNP complex (GO:0097526)	33	6	1.03	+	5.81	0.00106	0.0357
polysomal ribosome (GO:0042788)	34	6	1.06	+	5.64	0.00121	0.0396
protein-DNA complex (GO:0032993)	178	31	5.57	+	5.57	2.63e-13	2.62e-10
U2-type spliceosomal complex (GO:0005684)	93	16	2.91	+	5.5	1.85e-07	2.05e-05
spliceosomal snRNP complex (GO:0097525)	58	9	1.81	+	4.96	0.000182	0.00934
Sm-like protein family complex (GO:0120114)	78	12	2.44	+	4.92	1.72e-05	0.00115
small nuclear ribonucleoprotein complex (GO:0030532)	67	10	2.1	+	4.77	0.000108	0.00634
replication fork (GO:0005657)	66	9	2.06	+	4.36	0.000432	0.0188
cytosolic large ribosomal subunit (GO:0022625)	59	8	1.84	+	4.34	0.000923	0.0318
small ribosomal subunit (GO:0015935)	76	10	2.38	+	4.21	0.000273	0.013
ribosomal subunit (GO:0044391)	191	25	5.97	+	4.19	1.07e-08	1.94e-06
cytosolic ribosome (GO:0022626)	109	14	3.41	+	4.11	2.22e-05	0.00143
large ribosomal subunit (GO:0015934)	118	15	3.69	+	4.07	1.27e-05	0.000878
catalytic step 2 spliceosome (GO:0071013)	87	11	2.72	+	4.04	0.000188	0.00937
ribosome (GO:0005840)	237	27	7.41	+	3.64	3.93e-08	5.6e-06
organellar ribosome (GO:0000313)	89	10	2.78	+	3.59	0.000845	0.0313
mitochondrial ribosome (GO:0005761)	89	10	2.78	+	3.59	0.000845	0.0307
spliceosomal complex (GO:0005681)	192	20	6	+	3.33	7.71e-06	0.00055
nuclear chromosome (GO:0000228)	227	20	7.1	+	2.82	7e-05	0.00437
ribonucleoprotein complex (GO:1990904)	690	55	21.58	+	2.55	1.26e-09	4.19e-07
mitochondrial inner membrane (GO:0005743)	496	38	15.51	+	2.45	1.22e-06	0.000106
organelle inner membrane (GO:0019866)	556	42	17.39	+	2.42	6.02e-07	5.47e-05
mitochondrial protein-containing complex (GO:0098798)	266	20	8.32	+	2.4	0.000632	0.0252
chromatin (GO:0000785)	1175	77	36.74	+	2.1	3.93e-09	1.12e-06
mitochondrial matrix (GO:0005759)	480	29	15.01	+	1.93	0.00142	0.0457
chromosome (GO:0005694)	1737	100	54.32	+	1.84	8.25e-09	1.83e-06
mitochondrial membrane (GO:0031966)	736	42	23.01	+	1.82	0.000374	0.0174
mitochondrial envelope (GO:0005740)	784	44	24.52	+	1.79	0.000378	0.0172
nuclear protein-containing complex (GO:0140513)	1237	65	38.68	+	1.68	7.79e-05	0.00471
mitochondrion (GO:0005739)	1647	80	51.5	+	1.55	0.000132	0.00711
intracellular non-membrane-bounded organelle (GO:0043232)	5019	215	156.94	+	1.37	4.79e-07	5.03e-05
non-membrane-bounded organelle (GO:0043228)	5027	215	157.19	+	1.37	4.88e-07	4.88e-05
organelle lumen (GO:0043233)	5545	236	173.39	+	1.36	1.28e-07	1.6e-05
membrane-enclosed lumen (GO:0031974)	5545	236	173.39	+	1.36	1.28e-07	1.51e-05
protein-containing complex (GO:0032991)	5528	232	172.86	+	1.34	5.36e-07	5.1e-05
intracellular organelle lumen (GO:0070013)	5384	225	168.36	+	1.34	1.38e-06	0.000115
nuclear lumen (GO:0031981)	4428	177	138.46	+	1.28	0.000388	0.0172
nucleus (GO:0005634)	7586	295	237.21	+	1.24	4.94e-06	0.000365
intracellular membrane-bounded organelle (GO:0043231)	11261	434	352.13	+	1.23	1.02e-10	5.11e-08
intracellular organelle (GO:0043229)	12438	460	388.93	+	1.18	1.08e-08	1.79e-06
membrane-bounded organelle (GO:0043227)	12720	469	397.75	+	1.18	6.74e-09	1.68e-06
organelle (GO:0043226)	13844	497	432.9	+	1.15	5.18e-08	6.89e-06
intracellular anatomical structure (GO:0005622)	14772	526	461.92	+	1.14	9.97e-09	1.99e-06
