# Supplementary material for: The Interplay of Microtubules with Mitochondria–ER Contact Sites (MERCs) in Glioblastoma
Source: Biomolecules. 2022 Apr 12;12(4):567. doi: 10.3390/biom12040567 (PMC9030160; doi:10.3390/biom12040567)
Supplement: Supplementary file 1 [file biomolecules-12-00567-s001.zip › Table S3.xlsx]

## Sheet: MAM genes
Ensbl ID	Gene symbol	Gene Name	Species	BBID	BIOCARTA	COG_ONTOLOGY	GOTERM_BP_DIRECT	GOTERM_CC_DIRECT	GOTERM_MF_DIRECT	INTERPRO	KEGG_PATHWAY	OMIM_DISEASE	PIR_SUPERFAMILY	SMART	UP_KEYWORDS	UP_SEQ_FEATURE
ENSG00000003402	CFLAR	CASP8 and FADD like apoptosis regulator(CFLAR)	Homo sapiens	36.Death_of_Key_Intracellular_Targets,86.Apoptosis_Nematode&_Vert,	h_deathPathway:Induction of apoptosis through DR3 and DR4/5 Death Receptors ,h_fasPathway:FAS signaling pathway ( CD95 ),h_hivnefPathway:HIV-I Nef: negative effector of Fas and TNF,h_il2rbPathway:IL-2 Receptor Beta Chain in T cell Activation,		GO:0006508~proteolysis,GO:0006915~apoptotic process,GO:0007519~skeletal muscle tissue development,GO:0014732~skeletal muscle atrophy,GO:0014842~regulation of skeletal muscle satellite cell proliferation,GO:0014866~skeletal myofibril assembly,GO:0016032~viral process,GO:0042981~regulation of apoptotic process,GO:0043066~negative regulation of apoptotic process,GO:0043085~positive regulation of cat…	GO:0005737~cytoplasm,GO:0005829~cytosol,GO:0031264~death-inducing signaling complex,GO:0031265~CD95 death-inducing signaling complex,GO:0045121~membrane raft,GO:0097342~ripoptosome,	GO:0002020~protease binding,GO:0004197~cysteine-type endopeptidase activity,GO:0005123~death receptor binding,GO:0005515~protein binding,GO:0008047~enzyme activator activity,GO:0032403~protein complex binding,GO:0097200~cysteine-type endopeptidase activity involved in execution phase of apoptosis,	IPR001309:Peptidase C14, ICE, catalytic subunit p20,IPR001875:Death effector domain,IPR011029:Death-like domain,IPR015917:Peptidase C14, caspase precursor p45, core,	hsa04064:NF-kappa B signaling pathway,hsa04210:Apoptosis,hsa04668:TNF signaling pathway,hsa05142:Chagas disease (American trypanosomiasis),			SM00031:DED,SM00115:CASc,	3D-structure,Alternative splicing,Apoptosis,Complete proteome,Host-virus interaction,Polymorphism,Proteomics identification,Reference proteome,Repeat,	chain:CASP8 and FADD-like apoptosis regulator subunit p12,chain:CASP8 and FADD-like apoptosis regulator subunit p43,domain:DED 1,domain:DED 2,helix,mutagenesis site,region of interest:Caspase,region of interest:Interaction with caspase-3,region of interest:Interaction with caspase-8,region of interest:Interaction with caspase-8 propeptide,region of interest:Interaction with caspase-8 subunits p18…
ENSG00000021762	OSBPL5	oxysterol binding protein like 5(OSBPL5)	Homo sapiens				GO:0006869~lipid transport,GO:0006893~Golgi to plasma membrane transport,GO:0008203~cholesterol metabolic process,GO:0015914~phospholipid transport,GO:0030301~cholesterol transport,	GO:0005789~endoplasmic reticulum membrane,GO:0005829~cytosol,GO:0016020~membrane,GO:0016021~integral component of membrane,	GO:0001786~phosphatidylserine binding,GO:0005548~phospholipid transporter activity,GO:0008142~oxysterol binding,GO:0015485~cholesterol binding,GO:0070273~phosphatidylinositol-4-phosphate binding,	IPR000648:Oxysterol-binding protein,IPR001849:Pleckstrin homology domain,IPR011993:Pleckstrin homology-like domain,IPR018494:Oxysterol-binding protein, conserved site,				SM00233:PH,	Alternative splicing,Coiled coil,Complete proteome,Endoplasmic reticulum,Lipid transport,Lipid-binding,Membrane,Phosphoprotein,Polymorphism,Proteomics identification,Reference proteome,Transmembrane,Transmembrane helix,Transport,	chain:Oxysterol-binding protein-related protein 5,domain:PH,modified residue,sequence variant,
ENSG00000025796	SEC63	SEC63 homolog, protein translocation regulator(SEC63)	Homo sapiens				GO:0001889~liver development,GO:0006612~protein targeting to membrane,GO:0006614~SRP-dependent cotranslational protein targeting to membrane,GO:0006620~posttranslational protein targeting to membrane,GO:0006807~nitrogen compound metabolic process,GO:0010259~multicellular organism aging,GO:0036498~IRE1-mediated unfolded protein response,GO:0072001~renal system development,	GO:0005622~intracellular,GO:0005783~endoplasmic reticulum,GO:0005789~endoplasmic reticulum membrane,GO:0005829~cytosol,GO:0016020~membrane,GO:0016021~integral component of membrane,	GO:0004872~receptor activity,GO:0005515~protein binding,GO:0044822~poly(A) RNA binding,	IPR000008:C2 calcium-dependent membrane targeting,IPR001623:DnaJ domain,IPR004179:Sec63 domain,IPR014756:Immunoglobulin E-set,	hsa03060:Protein export,hsa04141:Protein processing in endoplasmic reticulum,	174050~Polycystic liver disease,		SM00271:DnaJ,SM00973:SM00973,	Chaperone,Coiled coil,Complete proteome,Disease mutation,Endoplasmic reticulum,Membrane,Phosphoprotein,Polymorphism,Protein transport,Proteomics identification,Reference proteome,Repeat,Transmembrane,Transmembrane helix,Transport,	chain:Translocation protein SEC63 homolog,compositionally biased region:Asp/Glu-rich (highly acidic),domain:J,domain:SEC63 1,domain:SEC63 2,modified residue,sequence conflict,sequence variant,topological domain:Cytoplasmic,topological domain:Lumenal,transmembrane region,
ENSG00000028203	VEZT	vezatin, adherens junctions transmembrane protein(VEZT)	Homo sapiens				GO:0016337~single organismal cell-cell adhesion,	GO:0001669~acrosomal vesicle,GO:0005654~nucleoplasm,GO:0005737~cytoplasm,GO:0005886~plasma membrane,GO:0005912~adherens junction,GO:0016021~integral component of membrane,	GO:0017022~myosin binding,	IPR026858:Vezatin,IPR026859:Myosin-binding domain,					Alternative splicing,Cell junction,Cell membrane,Coiled coil,Complete proteome,Cytoplasmic vesicle,Membrane,Nucleus,Polymorphism,Proteomics identification,Reference proteome,Transmembrane,Transmembrane helix,	chain:Vezatin,compositionally biased region:Poly-Glu,sequence conflict,sequence variant,splice variant,transmembrane region,
ENSG00000044574	HSPA5	heat shock protein family A (Hsp70) member 5(HSPA5)	Homo sapiens		h_prionPathway:Prion Pathway,h_stathminPathway:Stathmin and breast cancer resistance to antimicrotubule agents,		GO:0006983~ER overload response,GO:0006987~activation of signaling protein activity involved in unfolded protein response,GO:0021589~cerebellum structural organization,GO:0021680~cerebellar Purkinje cell layer development,GO:0021762~substantia nigra development,GO:0030335~positive regulation of cell migration,GO:0030433~ER-associated ubiquitin-dependent protein catabolic process,GO:0030512~negati…	GO:0005634~nucleus,GO:0005739~mitochondrion,GO:0005783~endoplasmic reticulum,GO:0005788~endoplasmic reticulum lumen,GO:0005789~endoplasmic reticulum membrane,GO:0005790~smooth endoplasmic reticulum,GO:0005793~endoplasmic reticulum-Golgi intermediate compartment,GO:0005886~plasma membrane,GO:0005913~cell-cell adherens junction,GO:0005925~focal adhesion,GO:0008180~COP9 signalosome,GO:0009986~cell s…	GO:0001948~glycoprotein binding,GO:0005509~calcium ion binding,GO:0005515~protein binding,GO:0005524~ATP binding,GO:0016887~ATPase activity,GO:0019899~enzyme binding,GO:0019904~protein domain specific binding,GO:0031625~ubiquitin protein ligase binding,GO:0043022~ribosome binding,GO:0051082~unfolded protein binding,GO:0051087~chaperone binding,GO:0051787~misfolded protein binding,GO:0098641~cadhe…	IPR013126:Heat shock protein 70 family,IPR018181:Heat shock protein 70, conserved site,	hsa03060:Protein export,hsa04141:Protein processing in endoplasmic reticulum,hsa04918:Thyroid hormone synthesis,hsa05020:Prion diseases,				3D-structure,Acetylation,ATP-binding,Coiled coil,Complete proteome,Cytoplasm,Direct protein sequencing,Endoplasmic reticulum,Isopeptide bond,Methylation,Nitration,Nucleotide-binding,Phosphoprotein,Polymorphism,Reference proteome,Signal,Ubl conjugation,	chain:78 kDa glucose-regulated protein,modified residue,sequence conflict,sequence variant,short sequence motif:Prevents secretion from ER,signal peptide,
ENSG00000053501	USE1	unconventional SNARE in the ER 1(USE1)	Homo sapiens				GO:0006888~ER to Golgi vesicle-mediated transport,GO:0006890~retrograde vesicle-mediated transport, Golgi to ER,GO:0007041~lysosomal transport,GO:0015031~protein transport,GO:0030163~protein catabolic process,GO:0032940~secretion by cell,	GO:0005764~lysosome,GO:0005783~endoplasmic reticulum,GO:0005789~endoplasmic reticulum membrane,GO:0016021~integral component of membrane,	GO:0005515~protein binding,	IPR019150:Vesicle transport protein, Use1,	hsa04130:SNARE interactions in vesicular transport,				Alternative splicing,Coiled coil,Complete proteome,Direct protein sequencing,Endoplasmic reticulum,ER-Golgi transport,Membrane,Polymorphism,Protein transport,Proteomics identification,Reference proteome,Transmembrane,Transmembrane helix,Transport,	chain:Vesicle transport protein USE1,sequence conflict,sequence variant,splice variant,topological domain:Cytoplasmic,topological domain:Lumenal,transmembrane region,
ENSG00000057252	SOAT1	sterol O-acyltransferase 1(SOAT1)	Homo sapiens				GO:0008203~cholesterol metabolic process,GO:0010742~macrophage derived foam cell differentiation,GO:0010878~cholesterol storage,GO:0033344~cholesterol efflux,GO:0034379~very-low-density lipoprotein particle assembly,GO:0034435~cholesterol esterification,GO:0042632~cholesterol homeostasis,GO:0042986~positive regulation of amyloid precursor protein biosynthetic process,	GO:0005783~endoplasmic reticulum,GO:0005789~endoplasmic reticulum membrane,GO:0016020~membrane,GO:0016021~integral component of membrane,	GO:0000062~fatty-acyl-CoA binding,GO:0004772~sterol O-acyltransferase activity,GO:0005515~protein binding,GO:0008374~O-acyltransferase activity,GO:0015485~cholesterol binding,GO:0034736~cholesterol O-acyltransferase activity,	IPR004299:Membrane bound O-acyl transferase, MBOAT,IPR014371:Sterol O-acyltransferase, ACAT/DAG/ARE types,	hsa00100:Steroid biosynthesis,		PIRSF000439:sterol O-acyltransferase, ACAT/DAG/ARE types,PIRSF500230:sterol O-acyltransferase, ACAT type [Parent=PIRSF000439],		Acetylation,Acyltransferase,Alternative splicing,Cholesterol metabolism,Complete proteome,Disulfide bond,Endoplasmic reticulum,Lipid metabolism,Membrane,Phosphoprotein,Polymorphism,Proteomics identification,Reference proteome,Steroid metabolism,Sterol metabolism,Transferase,Transmembrane,Transmembrane helix,	chain:Sterol O-acyltransferase 1,sequence variant,transmembrane region,
ENSG00000057663	ATG5	autophagy related 5(ATG5)	Homo sapiens				GO:0000045~autophagosome assembly,GO:0000422~mitophagy,GO:0006501~C-terminal protein lipidation,GO:0006914~autophagy,GO:0006915~apoptotic process,GO:0006995~cellular response to nitrogen starvation,GO:0016236~macroautophagy,GO:0035973~aggrephagy,GO:0043687~post-translational protein modification,GO:0044804~nucleophagy,GO:0045087~innate immune response,GO:0060548~negative regulation of cell death,…	GO:0005737~cytoplasm,GO:0005776~autophagosome,GO:0005829~cytosol,GO:0005930~axoneme,GO:0016020~membrane,GO:0030670~phagocytic vesicle membrane,GO:0034045~pre-autophagosomal structure membrane,GO:0034274~Atg12-Atg5-Atg16 complex,	GO:0005515~protein binding,GO:0019776~Atg8 ligase activity,	IPR007239:Autophagy-related protein 5,	hsa04140:Regulation of autophagy,hsa04622:RIG-I-like receptor signaling pathway,hsa05131:Shigellosis,				3D-structure,Acetylation,Alternative splicing,Apoptosis,Autophagy,Complete proteome,Cytoplasm,Immunity,Innate immunity,Isopeptide bond,Membrane,Polymorphism,Proteomics identification,Reference proteome,Signal,Ubl conjugation,Ubl conjugationFT VSYLTLVTDKVKKHFQKVMRQEDISEIW,	chain:Autophagy protein 5,cross-link:Glycyl lysine isopeptide (Lys-Gly) (interchain with G-Cter in ATG12),mutagenesis site,sequence conflict,sequence variant,splice variant,
ENSG00000058804	NDC1	NDC1 transmembrane nucleoporin(NDC1)	Homo sapiens				GO:0006406~mRNA export from nucleus,GO:0006409~tRNA export from nucleus,GO:0007077~mitotic nuclear envelope disassembly,GO:0007129~synapsis,GO:0007283~spermatogenesis,GO:0010827~regulation of glucose transport,GO:0015031~protein transport,GO:0016032~viral process,GO:0016925~protein sumoylation,GO:0019083~viral transcription,GO:0030474~spindle pole body duplication,GO:0031047~gene silencing by RNA…	GO:0005635~nuclear envelope,GO:0005643~nuclear pore,GO:0005737~cytoplasm,GO:0005816~spindle pole body,GO:0005886~plasma membrane,GO:0015629~actin cytoskeleton,GO:0016020~membrane,GO:0016021~integral component of membrane,GO:0031965~nuclear membrane,GO:0070762~nuclear pore transmembrane ring,	GO:0017056~structural constituent of nuclear pore,	IPR019049:Nucleoporin protein Ndc1-Nup,	hsa03013:RNA transport,				Alternative splicing,Complete proteome,Membrane,mRNA transport,Nuclear pore complex,Nucleus,Phosphoprotein,Polymorphism,Protein transport,Reference proteome,Translocation,Transmembrane,Transmembrane helix,Transport,	chain:Nucleoporin NDC1,modified residue,sequence variant,splice variant,topological domain:Cytoplasmic,topological domain:Perinuclear space,transmembrane region,
ENSG00000062282	DGAT2	diacylglycerol O-acyltransferase 2(DGAT2)	Homo sapiens				GO:0006071~glycerol metabolic process,GO:0010867~positive regulation of triglyceride biosynthetic process,GO:0019432~triglyceride biosynthetic process,GO:0019915~lipid storage,GO:0034383~low-density lipoprotein particle clearance,GO:0035336~long-chain fatty-acyl-CoA metabolic process,GO:0035356~cellular triglyceride homeostasis,GO:0036155~acylglycerol acyl-chain remodeling,GO:0042572~retinol meta…	GO:0005739~mitochondrion,GO:0005783~endoplasmic reticulum,GO:0005789~endoplasmic reticulum membrane,GO:0005811~lipid particle,GO:0016021~integral component of membrane,GO:0030176~integral component of endoplasmic reticulum membrane,GO:0048471~perinuclear region of cytoplasm,	GO:0003846~2-acylglycerol O-acyltransferase activity,GO:0004144~diacylglycerol O-acyltransferase activity,GO:0016747~transferase activity, transferring acyl groups other than amino-acyl groups,GO:0042803~protein homodimerization activity,GO:0050252~retinol O-fatty-acyltransferase activity,	IPR007130:Diacylglycerol acyltransferase,	hsa00561:Glycerolipid metabolism,hsa01100:Metabolic pathways,hsa04975:Fat digestion and absorption,				Acyltransferase,Alternative splicing,Complete proteome,Endoplasmic reticulum,Glycerol metabolism,Lipid biosynthesis,Lipid droplet,Lipid metabolism,Membrane,Polymorphism,Reference proteome,Transferase,Transmembrane,Transmembrane helix,	chain:Diacylglycerol O-acyltransferase 2,glycosylation site:N-linked (GlcNAc...),sequence conflict,sequence variant,splice variant,transmembrane region,
ENSG00000066322	ELOVL1
ENSG00000068366	FACL4	acyl-CoA synthetase long-chain family member 4(ACSL4)	Homo sapiens			Lipid metabolism,	GO:0001676~long-chain fatty acid metabolic process,GO:0006629~lipid metabolic process,GO:0006641~triglyceride metabolic process,GO:0007584~response to nutrient,GO:0008152~metabolic process,GO:0008610~lipid biosynthetic process,GO:0015908~fatty acid transport,GO:0030307~positive regulation of cell growth,GO:0032307~negative regulation of prostaglandin secretion,GO:0035338~long-chain fatty-acyl-CoA…	GO:0005737~cytoplasm,GO:0005741~mitochondrial outer membrane,GO:0005778~peroxisomal membrane,GO:0005789~endoplasmic reticulum membrane,GO:0005811~lipid particle,GO:0016020~membrane,GO:0016021~integral component of membrane,GO:0043025~neuronal cell body,GO:0044233~ER-mitochondrion membrane contact site,GO:0070062~extracellular exosome,	GO:0003824~catalytic activity,GO:0004467~long-chain fatty acid-CoA ligase activity,GO:0005524~ATP binding,GO:0031957~very long-chain fatty acid-CoA ligase activity,GO:0047676~arachidonate-CoA ligase activity,GO:0102391~decanoate--CoA ligase activity,	IPR000873:AMP-dependent synthetase/ligase,IPR020845:AMP-binding, conserved site,	hsa00061:Fatty acid biosynthesis,hsa00071:Fatty acid degradation,hsa01100:Metabolic pathways,hsa01212:Fatty acid metabolism,hsa03320:PPAR signaling pathway,hsa04146:Peroxisome,hsa04920:Adipocytokine signaling pathway,	300387~Mental retardation, X-linked 63,			Alport syndrome,Alternative splicing,ATP-binding,Complete proteome,Deafness,Disease mutation,Elliptocytosis,Endoplasmic reticulum,Fatty acid metabolism,Hereditary hemolytic anemia,Ligase,Lipid metabolism,Magnesium,Membrane,Mental retardation,Microsome,Mitochondrion,Mitochondrion outer membrane,Nucleotide-binding,Peroxisome,Phosphoprotein,Polymorphism,Proteomics identification,Reference proteome,S…	chain:Long-chain-fatty-acid--CoA ligase 4,modified residue,sequence conflict,sequence variant,splice variant,topological domain:Cytoplasmic,transmembrane region,
ENSG00000068615	REEP1	receptor accessory protein 1(REEP1)	Homo sapiens				GO:0032386~regulation of intracellular transport,GO:0051205~protein insertion into membrane,GO:0071786~endoplasmic reticulum tubular network organization,	GO:0005737~cytoplasm,GO:0005783~endoplasmic reticulum,GO:0005789~endoplasmic reticulum membrane,GO:0016020~membrane,GO:0016021~integral component of membrane,GO:0031966~mitochondrial membrane,GO:0071782~endoplasmic reticulum tubular network,	GO:0005515~protein binding,GO:0008017~microtubule binding,GO:0031849~olfactory receptor binding,	IPR004345:TB2/DP1/HVA22-related protein,		610250~Spastic paraplegia 31, autosomal dominant,614751~Neuronopathy, distal hereditary motor, type VB,			Alternative splicing,Complete proteome,Disease mutation,Endoplasmic reticulum,Hereditary spastic paraplegia,Membrane,Mitochondrion,Neurodegeneration,Phosphoprotein,Proteomics identification,Reference proteome,Transmembrane,Transmembrane helix,	chain:Receptor expression-enhancing protein 1,compositionally biased region:Poly-Pro,modified residue,sequence variant,transmembrane region,
ENSG00000069509	FUNDC1	FUN14 domain containing 1(FUNDC1)	Homo sapiens				GO:0000422~mitophagy,GO:0001666~response to hypoxia,	GO:0005741~mitochondrial outer membrane,GO:0031307~integral component of mitochondrial outer membrane,	GO:0005515~protein binding,	IPR007014:FUN14,					Autophagy,Complete proteome,Membrane,Mitochondrion,Mitochondrion outer membrane,Phosphoprotein,Polymorphism,Reference proteome,Transmembrane,Transmembrane helix,	chain:FUN14 domain-containing protein 1,modified residue,
ENSG00000072210	ALDH3A2	aldehyde dehydrogenase 3 family member A2(ALDH3A2)	Homo sapiens				GO:0001561~fatty acid alpha-oxidation,GO:0006081~cellular aldehyde metabolic process,GO:0006714~sesquiterpenoid metabolic process,GO:0007417~central nervous system development,GO:0007422~peripheral nervous system development,GO:0008544~epidermis development,GO:0030148~sphingolipid biosynthetic process,GO:0033306~phytol metabolic process,GO:0055114~oxidation-reduction process,	GO:0005743~mitochondrial inner membrane,GO:0005777~peroxisome,GO:0005778~peroxisomal membrane,GO:0005789~endoplasmic reticulum membrane,GO:0016021~integral component of membrane,GO:0043231~intracellular membrane-bounded organelle,GO:0070062~extracellular exosome,	GO:0004028~3-chloroallyl aldehyde dehydrogenase activity,GO:0004029~aldehyde dehydrogenase (NAD) activity,GO:0004030~aldehyde dehydrogenase [NAD(P)+] activity,GO:0016491~oxidoreductase activity,GO:0016620~oxidoreductase activity, acting on the aldehyde or oxo group of donors, NAD or NADP as acceptor,GO:0046577~long-chain-alcohol oxidase activity,GO:0050061~long-chain-aldehyde dehydrogenase activi…	IPR012394:Aldehyde dehydrogenase NAD(P)-dependent,IPR015590:Aldehyde dehydrogenase domain,IPR016160:Aldehyde dehydrogenase, conserved site,IPR016161:Aldehyde/histidinol dehydrogenase,IPR016162:Aldehyde dehydrogenase, N-terminal,IPR016163:Aldehyde dehydrogenase, C-terminal,	hsa00010:Glycolysis / Gluconeogenesis,hsa00053:Ascorbate and aldarate metabolism,hsa00071:Fatty acid degradation,hsa00280:Valine, leucine and isoleucine degradation,hsa00310:Lysine degradation,hsa00330:Arginine and proline metabolism,hsa00340:Histidine metabolism,hsa00380:Tryptophan metabolism,hsa00410:beta-Alanine metabolism,hsa00561:Glycerolipid metabolism,hsa00620:Pyruvate metabolism,hsa01100:…	270200~Sjogren-Larsson syndrome,	PIRSF036492:aldehyde dehydrogenase,		3D-structure,Alternative splicing,Complete proteome,Direct protein sequencing,Disease mutation,Endoplasmic reticulum,Ichthyosis,Membrane,Mental retardation,NAD,Oxidoreductase,Phosphoprotein,Proteomics identification,Reference proteome,Transmembrane,Transmembrane helix,	chain:Fatty aldehyde dehydrogenase,nucleotide phosphate-binding region:NAD,sequence variant,splice variant,topological domain:Cytoplasmic,transmembrane region,
ENSG00000074695	LMAN1	lectin, mannose binding 1(LMAN1)	Homo sapiens				GO:0006457~protein folding,GO:0006888~ER to Golgi vesicle-mediated transport,GO:0007029~endoplasmic reticulum organization,GO:0007030~Golgi organization,GO:0007596~blood coagulation,GO:0010638~positive regulation of organelle organization,GO:0015031~protein transport,GO:0018279~protein N-linked glycosylation via asparagine,GO:0032527~protein exit from endoplasmic reticulum,GO:0034498~early endoso…	GO:0000139~Golgi membrane,GO:0005737~cytoplasm,GO:0005789~endoplasmic reticulum membrane,GO:0005793~endoplasmic reticulum-Golgi intermediate compartment,GO:0005794~Golgi apparatus,GO:0012507~ER to Golgi transport vesicle membrane,GO:0016020~membrane,GO:0016021~integral component of membrane,GO:0030017~sarcomere,GO:0030134~ER to Golgi transport vesicle,GO:0033116~endoplasmic reticulum-Golgi interm…	GO:0005515~protein binding,GO:0005537~mannose binding,GO:0046872~metal ion binding,GO:0051082~unfolded protein binding,	IPR005052:Legume-like lectin,IPR013320:Concanavalin A-like lectin/glucanase, subgroup,	hsa04141:Protein processing in endoplasmic reticulum,	227300~Combined factor V and VIII deficiency,			3D-structure,Coiled coil,Complete proteome,Direct protein sequencing,Disulfide bond,Endoplasmic reticulum,ER-Golgi transport,Golgi apparatus,Lectin,Membrane,Metal-binding,Phosphoprotein,Polymorphism,Protein transport,Reference proteome,Signal,Transmembrane,Transmembrane helix,Transport,	chain:Protein ERGIC-53,disulfide bond,domain:L-type lectin-like,sequence conflict,sequence variant,signal peptide,topological domain:Cytoplasmic,topological domain:Lumenal,transmembrane region,
ENSG00000075239	ACAT1	acetyl-CoA acetyltransferase 1(ACAT1)	Homo sapiens		h_LDLpathway:Low-density lipoprotein (LDL) pathway during atherogenesis,		GO:0001889~liver development,GO:0006085~acetyl-CoA biosynthetic process,GO:0006550~isoleucine catabolic process,GO:0006635~fatty acid beta-oxidation,GO:0007420~brain development,GO:0008152~metabolic process,GO:0009083~branched-chain amino acid catabolic process,GO:0009725~response to hormone,GO:0014070~response to organic cyclic compound,GO:0015936~coenzyme A metabolic process,GO:0015937~coenzyme…	GO:0005739~mitochondrion,GO:0005743~mitochondrial inner membrane,GO:0005759~mitochondrial matrix,GO:0070062~extracellular exosome,	GO:0003985~acetyl-CoA C-acetyltransferase activity,GO:0016747~transferase activity, transferring acyl groups other than amino-acyl groups,GO:0016830~carbon-carbon lyase activity,GO:0016885~ligase activity, forming carbon-carbon bonds,GO:0019899~enzyme binding,GO:0042803~protein homodimerization activity,GO:0046872~metal ion binding,GO:0050662~coenzyme binding,	IPR002155:Thiolase,IPR016039:Thiolase-like,IPR020610:Thiolase, active site,IPR020613:Thiolase, conserved site,IPR020615:Thiolase, acyl-enzyme intermediate active site,IPR020616:Thiolase, N-terminal,IPR020617:Thiolase, C-terminal,	hsa00071:Fatty acid degradation,hsa00072:Synthesis and degradation of ketone bodies,hsa00280:Valine, leucine and isoleucine degradation,hsa00310:Lysine degradation,hsa00380:Tryptophan metabolism,hsa00620:Pyruvate metabolism,hsa00630:Glyoxylate and dicarboxylate metabolism,hsa00640:Propanoate metabolism,hsa00650:Butanoate metabolism,hsa00900:Terpenoid backbone biosynthesis,hsa01100:Metabolic pathw…	203750~Alpha-methylacetoacetic aciduria,	PIRSF000429:acetyl-CoA acetyltransferase,		3D-structure,Acetylation,Acyltransferase,Alternative splicing,Complete proteome,Direct protein sequencing,Disease mutation,Metal-binding,Mitochondrion,Polymorphism,Potassium,Proteomics identification,Reference proteome,Transferase,Transit peptide,	active site:Acyl-thioester intermediate,active site:Proton acceptor,binding site:Coenzyme A,chain:Acetyl-CoA acetyltransferase, mitochondrial,helix,metal ion-binding site:Potassium,metal ion-binding site:Potassium; via carbonyl oxygen,modified residue,region of interest:Coenzyme A binding,sequence conflict,sequence variant,strand,transit peptide:Mitochondrion,turn,
ENSG00000079332	SAR1A	secretion associated Ras related GTPase 1A(SAR1A)	Homo sapiens				GO:0006886~intracellular protein transport,GO:0016192~vesicle-mediated transport,	GO:0005622~intracellular,GO:0005783~endoplasmic reticulum,GO:0005794~Golgi apparatus,GO:0070062~extracellular exosome,	GO:0005515~protein binding,GO:0005525~GTP binding,	IPR005225:Small GTP-binding protein domain,IPR006687:Small GTPase superfamily, SAR1-type,IPR006689:Small GTPase superfamily, ARF/SAR type,IPR027417:P-loop containing nucleoside triphosphate hydrolase,	hsa04141:Protein processing in endoplasmic reticulum,hsa05134:Legionellosis,				3D-structure,Alternative splicing,Complete proteome,Endoplasmic reticulum,ER-Golgi transport,Golgi apparatus,GTP-binding,Nucleotide-binding,Phosphoprotein,Protein transport,Proteomics identification,Reference proteome,Signal,Transport,	chain:GTP-binding protein SAR1a,helix,modified residue,nucleotide phosphate-binding region:GTP,strand,turn,
ENSG00000079332	SAR1A
ENSG00000081177	EXD2	exonuclease 3'-5' domain containing 2(EXD2)	Homo sapiens				GO:0000724~double-strand break repair via homologous recombination,GO:0000729~DNA double-strand break processing,GO:0006302~double-strand break repair,GO:0090305~nucleic acid phosphodiester bond hydrolysis,	GO:0005634~nucleus,GO:0005737~cytoplasm,GO:0016021~integral component of membrane,	GO:0003676~nucleic acid binding,GO:0005515~protein binding,GO:0008310~single-stranded DNA 3'-5' exodeoxyribonuclease activity,GO:0008408~3'-5' exonuclease activity,GO:0008852~exodeoxyribonuclease I activity,	IPR002562:3'-5' exonuclease domain,IPR012337:Ribonuclease H-like domain,				SM00474:35EXOc,	Alternative splicing,Complete proteome,Exonuclease,Hydrolase,Membrane,Nuclease,Nucleus,Polymorphism,Proteomics identification,Reference proteome,Transmembrane,Transmembrane helix,	chain:Exonuclease 3'-5' domain-containing protein 2,domain:3'-5' exonuclease,sequence conflict,sequence variant,
ENSG00000086848	ALG9	ALG9, alpha-1,2-mannosyltransferase(ALG9)	Homo sapiens				GO:0006486~protein glycosylation,GO:0006488~dolichol-linked oligosaccharide biosynthetic process,GO:0097502~mannosylation,	GO:0005783~endoplasmic reticulum,GO:0005789~endoplasmic reticulum membrane,GO:0016020~membrane,GO:0016021~integral component of membrane,	GO:0000026~alpha-1,2-mannosyltransferase activity,GO:0000030~mannosyltransferase activity,GO:0016757~transferase activity, transferring glycosyl groups,GO:0052918~dol-P-Man:Man(8)GlcNAc(2)-PP-Dol alpha-1,2-mannosyltransferase activity,GO:0052926~dol-P-Man:Man(6)GlcNAc(2)-PP-Dol alpha-1,2-mannosyltransferase activity,	IPR005599:GPI mannosyltransferase,	hsa00510:N-Glycan biosynthesis,hsa01100:Metabolic pathways,	608776~Congenital disorder of glycosylation, type Il,			Alternative splicing,Chromosomal rearrangement,Complete proteome,Congenital disorder of glycosylation,Disease mutation,Endoplasmic reticulum,Glycoprotein,Glycosyltransferase,Membrane,Polymorphism,Reference proteome,Signal,Transferase,Transmembrane,Transmembrane helix,	chain:Alpha-1,2-mannosyltransferase ALG9,glycosylation site:N-linked (GlcNAc...),sequence conflict,sequence variant,site:Breakpoint for translocation,splice variant,topological domain:Cytoplasmic,topological domain:Lumenal,transmembrane region,
ENSG00000087088	BAX	BCL2 associated X, apoptosis regulator(BAX)	Homo sapiens	127.Mito-stress,152.altered_synaptic_signalling-neurodegenerative_disorders,46.P13K_PTEN,	h_badPathway:Regulation of BAD phosphorylation,h_ceramidePathway:Ceramide Signaling Pathway,h_chemicalPathway:Apoptotic Signaling in Response to DNA Damage,h_mitochondriaPathway:Role of Mitochondria in Apoptotic Signaling,h_p53hypoxiaPathway:Hypoxia and p53 in the Cardiovascular system,h_p53Pathway:p53 Signaling Pathway,		GO:0001541~ovarian follicle development,GO:0001764~neuron migration,GO:0001777~T cell homeostatic proliferation,GO:0001782~B cell homeostasis,GO:0001783~B cell apoptotic process,GO:0001822~kidney development,GO:0001836~release of cytochrome c from mitochondria,GO:0001844~protein insertion into mitochondrial membrane involved in apoptotic signaling pathway,GO:0001974~blood vessel remodeling,GO:000…	GO:0005634~nucleus,GO:0005635~nuclear envelope,GO:0005737~cytoplasm,GO:0005739~mitochondrion,GO:0005741~mitochondrial outer membrane,GO:0005757~mitochondrial permeability transition pore complex,GO:0005783~endoplasmic reticulum,GO:0005789~endoplasmic reticulum membrane,GO:0005829~cytosol,GO:0016020~membrane,GO:0016021~integral component of membrane,GO:0046930~pore complex,GO:0070062~extracellular…	GO:0005515~protein binding,GO:0008289~lipid binding,GO:0015267~channel activity,GO:0030544~Hsp70 protein binding,GO:0042802~identical protein binding,GO:0042803~protein homodimerization activity,GO:0046982~protein heterodimerization activity,GO:0051087~chaperone binding,GO:0051434~BH3 domain binding,	IPR002475:Bcl2-like,IPR020717:Apoptosis regulator, Bcl-2, BH1 motif, conserved site,IPR020726:Apoptosis regulator, Bcl-2, BH2 motif, conserved site,IPR020728:Apoptosis regulator, Bcl-2, BH3 motif, conserved site,IPR026298:Blc2 family,IPR026304:Apoptosis regulator BAX,	hsa04071:Sphingolipid signaling pathway,hsa04115:p53 signaling pathway,hsa04141:Protein processing in endoplasmic reticulum,hsa04210:Apoptosis,hsa04722:Neurotrophin signaling pathway,hsa04932:Non-alcoholic fatty liver disease (NAFLD),hsa05014:Amyotrophic lateral sclerosis (ALS),hsa05016:Huntington's disease,hsa05020:Prion diseases,hsa05152:Tuberculosis,hsa05161:Hepatitis B,hsa05166:HTLV-I infecti…	114500~Colorectal cancer, somatic,613065~T-cell acute lymphoblastic leukemia, somatic,			3D-structure,Acetylation,Alternative splicing,Apoptosis,Complete proteome,Cytoplasm,Host-virus interaction,Membrane,Mitochondrion,Polymorphism,Proteomics identification,Reference proteome,Transmembrane,Transmembrane helix,Tumor suppressor,	chain:Apoptosis regulator BAX,helix,modified residue,mutagenesis site,sequence variant,short sequence motif:BH1,short sequence motif:BH2,short sequence motif:BH3,splice variant,strand,transmembrane region,turn,
ENSG00000087470	DNM1L	dynamin 1 like(DNM1L)	Homo sapiens			General function prediction only,	GO:0000266~mitochondrial fission,GO:0001836~release of cytochrome c from mitochondria,GO:0003374~dynamin polymerization involved in mitochondrial fission,GO:0006897~endocytosis,GO:0006921~cellular component disassembly involved in execution phase of apoptosis,GO:0007005~mitochondrion organization,GO:0007029~endoplasmic reticulum organization,GO:0010821~regulation of mitochondrion organization,GO:…	GO:0005737~cytoplasm,GO:0005739~mitochondrion,GO:0005741~mitochondrial outer membrane,GO:0005777~peroxisome,GO:0005783~endoplasmic reticulum,GO:0005789~endoplasmic reticulum membrane,GO:0005794~Golgi apparatus,GO:0005829~cytosol,GO:0005874~microtubule,GO:0005903~brush border,GO:0005905~clathrin-coated pit,GO:0015630~microtubule cytoskeleton,GO:0016020~membrane,GO:0030054~cell junction,GO:0030672~…	GO:0003924~GTPase activity,GO:0005096~GTPase activator activity,GO:0005515~protein binding,GO:0005525~GTP binding,GO:0008017~microtubule binding,GO:0008289~lipid binding,GO:0017137~Rab GTPase binding,GO:0030742~GTP-dependent protein binding,GO:0031625~ubiquitin protein ligase binding,GO:0042802~identical protein binding,GO:0042803~protein homodimerization activity,	IPR000375:Dynamin central domain,IPR001401:Dynamin, GTPase domain,IPR003130:Dynamin GTPase effector,IPR019762:Dynamin, GTPase region, conserved site,IPR020850:GTPase effector domain, GED,IPR022812:Dynamin,IPR027417:P-loop containing nucleoside triphosphate hydrolase,	hsa04668:TNF signaling pathway,	614388~Encephalopahty, lethal, due to defective mitochondrial peroxisomal fission,		SM00053:DYNc,SM00302:GED,	3D-structure,Acetylation,Alternative splicing,Cell junction,Coated pit,Complete proteome,Cytoplasm,Cytoplasmic vesicle,Disease mutation,Endocytosis,Glycoprotein,Golgi apparatus,GTP-binding,Hydrolase,Isopeptide bond,Lipid-binding,Membrane,Mitochondrion,Mitochondrion outer membrane,Necrosis,Nucleotide-binding,Peroxisome,Phosphoprotein,Polymorphism,Proteomics identification,Reference proteome,S-nitr…	chain:Dynamin-1-like protein,domain:GED,modified residue,mutagenesis site,nucleotide phosphate-binding region:GTP,region of interest:C-terminal dimerization domain,region of interest:Interaction with GSK3B,region of interest:N-terminal dimerization domain,sequence conflict,sequence variant,splice variant,
ENSG00000088888	MAVS	mitochondrial antiviral signaling protein(MAVS)	Homo sapiens				GO:0001934~positive regulation of protein phosphorylation,GO:0002218~activation of innate immune response,GO:0002230~positive regulation of defense response to virus by host,GO:0007165~signal transduction,GO:0032480~negative regulation of type I interferon production,GO:0032727~positive regulation of interferon-alpha production,GO:0032728~positive regulation of interferon-beta production,GO:00327…	GO:0005739~mitochondrion,GO:0005741~mitochondrial outer membrane,GO:0005778~peroxisomal membrane,GO:0016021~integral component of membrane,GO:0031966~mitochondrial membrane,	GO:0004871~signal transducer activity,GO:0005515~protein binding,GO:0019901~protein kinase binding,GO:0050700~CARD domain binding,	IPR026148:Mitochondrial antiviral-signaling protein,	hsa04622:RIG-I-like receptor signaling pathway,hsa04623:Cytosolic DNA-sensing pathway,hsa05160:Hepatitis C,hsa05161:Hepatitis B,hsa05162:Measles,hsa05164:Influenza A,hsa05168:Herpes simplex infection,				3D-structure,Alternative splicing,Antiviral defense,Complete proteome,Host-virus interaction,Immunity,Innate immunity,Membrane,Methylation,Mitochondrion,Mitochondrion outer membrane,Peroxisome,Phosphoprotein,Polymorphism,Reference proteome,Transmembrane,Transmembrane helix,Ubl conjugation,	chain:Mitochondrial antiviral-signaling protein,compositionally biased region:Pro-rich,domain:CARD,helix,modified residue,mutagenesis site,region of interest:Interaction with TRAF2,region of interest:Interaction with TRAF6,region of interest:Required for interaction with NLRX1,sequence conflict,sequence variant,site:Cleavage; by HCV and hepatitis GB virus B NS3/4A protease complex,site:Cleavage; …
ENSG00000089063	TMEM230	transmembrane protein 230(TMEM230)	Homo sapiens				GO:0036465~synaptic vesicle recycling,	GO:0005769~early endosome,GO:0005770~late endosome,GO:0005776~autophagosome,GO:0005802~trans-Golgi network,GO:0008021~synaptic vesicle,GO:0016021~integral component of membrane,GO:0030054~cell junction,GO:0055037~recycling endosome,		IPR008590:Protein of unknown function DUF872, transmembrane,					Alternative splicing,Cell junction,Complete proteome,Cytoplasmic vesicle,Disease mutation,Endosome,Golgi apparatus,Membrane,Neurodegeneration,Parkinson disease,Parkinsonism,Phosphoprotein,Polymorphism,Proteomics identification,Reference proteome,Synapse,Transmembrane,Transmembrane helix,	chain:UPF0414 transmembrane protein C20orf30,modified residue,sequence conflict,splice variant,transmembrane region,
ENSG00000091039	OSBPL8	oxysterol binding protein like 8(OSBPL8)	Homo sapiens				GO:0006869~lipid transport,GO:0010891~negative regulation of sequestering of triglyceride,GO:0015914~phospholipid transport,GO:0030336~negative regulation of cell migration,GO:0032148~activation of protein kinase B activity,GO:0045444~fat cell differentiation,GO:0046628~positive regulation of insulin receptor signaling pathway,GO:0051897~positive regulation of protein kinase B signaling,GO:009020…	GO:0005783~endoplasmic reticulum,GO:0005789~endoplasmic reticulum membrane,GO:0016020~membrane,GO:0016021~integral component of membrane,GO:0031965~nuclear membrane,GO:0032541~cortical endoplasmic reticulum,	GO:0001786~phosphatidylserine binding,GO:0005548~phospholipid transporter activity,GO:0015485~cholesterol binding,GO:0070273~phosphatidylinositol-4-phosphate binding,	IPR000648:Oxysterol-binding protein,IPR001849:Pleckstrin homology domain,IPR011993:Pleckstrin homology-like domain,IPR018494:Oxysterol-binding protein, conserved site,				SM00233:PH,	3D-structure,Acetylation,Alternative splicing,Complete proteome,Endoplasmic reticulum,Lipid transport,Lipid-binding,Membrane,Nucleus,Phosphoprotein,Proteomics identification,Reference proteome,Transmembrane,Transmembrane helix,Transport,	chain:Oxysterol-binding protein-related protein 8,domain:PH,helix,modified residue,splice variant,strand,turn,
ENSG00000091262	ABCC6	ATP binding cassette subfamily C member 6(ABCC6)	Homo sapiens				GO:0006810~transport,GO:0007601~visual perception,GO:0042493~response to drug,GO:0055085~transmembrane transport,GO:0098656~anion transmembrane transport,	GO:0005634~nucleus,GO:0005789~endoplasmic reticulum membrane,GO:0005886~plasma membrane,GO:0016021~integral component of membrane,GO:0016323~basolateral plasma membrane,GO:0016324~apical plasma membrane,GO:0016328~lateral plasma membrane,	GO:0005215~transporter activity,GO:0005524~ATP binding,GO:0042626~ATPase activity, coupled to transmembrane movement of substances,GO:0043225~anion transmembrane-transporting ATPase activity,	IPR003439:ABC transporter-like,IPR003593:AAA+ ATPase domain,IPR005292:Multi drug resistance-associated protein,IPR011527:ABC transporter, transmembrane domain, type 1,IPR017871:ABC transporter, conserved site,IPR027417:P-loop containing nucleoside triphosphate hydrolase,	hsa02010:ABC transporters,	177850~Pseudoxanthoma elasticum, forme fruste,264800~Pseudoxanthoma elasticum,614473~Arterial calcification, generalized, of infancy, 2,		SM00382:AAA,	Alternative splicing,ATP-binding,Cell membrane,Complete proteome,Disease mutation,Endoplasmic reticulum,Glycoprotein,Membrane,Nucleotide-binding,Phosphoprotein,Polymorphism,Reference proteome,Repeat,Sensory transduction,Transmembrane,Transmembrane helix,Transport,Vision,	chain:Multidrug resistance-associated protein 6,domain:ABC transmembrane type-1 1,domain:ABC transmembrane type-1 2,domain:ABC transporter 1,domain:ABC transporter 2,glycosylation site:N-linked (GlcNAc...),modified residue,nucleotide phosphate-binding region:ATP 1,nucleotide phosphate-binding region:ATP 2,sequence conflict,sequence variant,topological domain:Cytoplasmic,topological domain:Extrace…
ENSG00000100243	CYB5R3	cytochrome b5 reductase 3(CYB5R3)	Homo sapiens				GO:0006695~cholesterol biosynthetic process,GO:0008015~blood circulation,GO:0019852~L-ascorbic acid metabolic process,GO:0055114~oxidation-reduction process,	GO:0005737~cytoplasm,GO:0005739~mitochondrion,GO:0005741~mitochondrial outer membrane,GO:0005743~mitochondrial inner membrane,GO:0005783~endoplasmic reticulum,GO:0005789~endoplasmic reticulum membrane,GO:0005811~lipid particle,GO:0005833~hemoglobin complex,GO:0016020~membrane,GO:0070062~extracellular exosome,	GO:0004128~cytochrome-b5 reductase activity, acting on NAD(P)H,GO:0016208~AMP binding,GO:0016491~oxidoreductase activity,GO:0043531~ADP binding,GO:0050660~flavin adenine dinucleotide binding,GO:0051287~NAD binding,GO:0071949~FAD binding,	IPR001433:Oxidoreductase FAD/NAD(P)-binding,IPR001709:Flavoprotein pyridine nucleotide cytochrome reductase,IPR001834:NADH:cytochrome b5 reductase (CBR),IPR008333:Oxidoreductase, FAD-binding domain,IPR017927:Ferredoxin reductase-type FAD-binding domain,IPR017938:Riboflavin synthase-like beta-barrel,	hsa00520:Amino sugar and nucleotide sugar metabolism,	250800~Methemoglobinemia, type I,250800~Methemoglobinemia, type II,			3D-structure,Acetylation,Alternative promoter usage,Alternative splicing,Cholesterol biosynthesis,Cholesterol metabolism,Complete proteome,Cytoplasm,Direct protein sequencing,Disease mutation,Endoplasmic reticulum,FAD,Flavoprotein,Lipid biosynthesis,Lipid metabolism,Lipoprotein,Membrane,Mitochondrion,Mitochondrion outer membrane,Myristate,NAD,Oxidoreductase,Phosphoprotein,Polymorphism,Proteomics …	chain:NADH-cytochrome b5 reductase 3 membrane- bound form,chain:NADH-cytochrome b5 reductase 3 soluble form,domain:FAD-binding FR-type,helix,lipid moiety-binding region:N-myristoyl glycine,modified residue,nucleotide phosphate-binding region:FAD,sequence conflict,sequence variant,splice variant,strand,turn,
ENSG00000100335	MIEF1	mitochondrial elongation factor 1(MIEF1)	Homo sapiens				GO:0000266~mitochondrial fission,GO:0008053~mitochondrial fusion,GO:0090141~positive regulation of mitochondrial fission,GO:0090314~positive regulation of protein targeting to membrane,	GO:0005739~mitochondrion,GO:0005741~mitochondrial outer membrane,GO:0005777~peroxisome,GO:0016021~integral component of membrane,	GO:0005515~protein binding,GO:0019003~GDP binding,GO:0042802~identical protein binding,GO:0043531~ADP binding,	IPR024810:Mab-21 domain,				SM01265:SM01265,	3D-structure,Alternative splicing,Complete proteome,Membrane,Mitochondrion,Mitochondrion outer membrane,Nucleotide-binding,Phosphoprotein,Polymorphism,Proteomics identification,Reference proteome,Transmembrane,Transmembrane helix,	chain:Smith-Magenis syndrome chromosome region candidate gene 7 protein-like,modified residue,sequence variant,transmembrane region,
ENSG00000100612	DHRS7	dehydrogenase/reductase 7(DHRS7)	Homo sapiens			General function prediction only,	GO:0055114~oxidation-reduction process,	GO:0016020~membrane,	GO:0016491~oxidoreductase activity,	IPR002347:Glucose/ribitol dehydrogenase,IPR016040:NAD(P)-binding domain,IPR020904:Short-chain dehydrogenase/reductase, conserved site,					Alternative splicing,Complete proteome,NAD,Oxidoreductase,Polymorphism,Proteomics identification,Reference proteome,Signal,	active site:Proton acceptor,binding site:Substrate,chain:Dehydrogenase/reductase SDR family member 7,nucleotide phosphate-binding region:NAD,sequence variant,signal peptide,splice variant,
ENSG00000101294	HM13	histocompatibility minor 13(HM13)	Homo sapiens				GO:0006465~signal peptide processing,GO:0006509~membrane protein ectodomain proteolysis,GO:0031293~membrane protein intracellular domain proteolysis,GO:0033619~membrane protein proteolysis,GO:0051289~protein homotetramerization,GO:1904211~membrane protein proteolysis involved in retrograde protein transport, ER to cytosol,	GO:0005765~lysosomal membrane,GO:0005783~endoplasmic reticulum,GO:0005789~endoplasmic reticulum membrane,GO:0005791~rough endoplasmic reticulum,GO:0005886~plasma membrane,GO:0009986~cell surface,GO:0016020~membrane,GO:0016021~integral component of membrane,GO:0030660~Golgi-associated vesicle membrane,GO:0036513~Derlin-1 retrotranslocation complex,GO:0071458~integral component of cytoplasmic side …	GO:0004190~aspartic-type endopeptidase activity,GO:0005515~protein binding,GO:0008233~peptidase activity,GO:0031625~ubiquitin protein ligase binding,GO:0042500~aspartic endopeptidase activity, intramembrane cleaving,GO:0042803~protein homodimerization activity,	IPR006639:Peptidase A22, presenilin signal peptide,IPR007369:Peptidase A22B, signal peptide peptidase,				SM00730:PSN,	Alternative splicing,Cell membrane,Complete proteome,Direct protein sequencing,Endoplasmic reticulum,Glycoprotein,Hydrolase,Membrane,Phosphoprotein,Polymorphism,Protease,Proteomics identification,Reference proteome,Transmembrane,Transmembrane helix,	chain:Minor histocompatibility antigen H13,glycosylation site:N-linked (GlcNAc...),mutagenesis site,sequence conflict,sequence variant,splice variant,topological domain:Cytoplasmic,topological domain:Lumenal,transmembrane region,
ENSG00000101464	PIGU	phosphatidylinositol glycan anchor biosynthesis class U(PIGU)	Homo sapiens				GO:0006506~GPI anchor biosynthetic process,GO:0016255~attachment of GPI anchor to protein,GO:0046425~regulation of JAK-STAT cascade,	GO:0005789~endoplasmic reticulum membrane,GO:0005886~plasma membrane,GO:0016020~membrane,GO:0016021~integral component of membrane,GO:0030176~integral component of endoplasmic reticulum membrane,GO:0042765~GPI-anchor transamidase complex,	GO:0003923~GPI-anchor transamidase activity,GO:0034235~GPI anchor binding,	IPR009600:GPI transamidase subunit PIG-U,	hsa00563:Glycosylphosphatidylinositol(GPI)-anchor biosynthesis,hsa01100:Metabolic pathways,				Alternative splicing,Complete proteome,Direct protein sequencing,Endoplasmic reticulum,GPI-anchor biosynthesis,Membrane,Reference proteome,Transmembrane,Transmembrane helix,	chain:Phosphatidylinositol glycan anchor biosynthesis class U protein,region of interest:May be involved in recognition of long- chain fatty acids in GPI,sequence conflict,splice variant,transmembrane region,
ENSG00000101558	VAPA	VAMP associated protein A(VAPA)	Homo sapiens				GO:0006888~ER to Golgi vesicle-mediated transport,GO:0007029~endoplasmic reticulum organization,GO:0007165~signal transduction,GO:0008219~cell death,GO:0030148~sphingolipid biosynthetic process,GO:0031175~neuron projection development,GO:0034975~protein folding in endoplasmic reticulum,GO:0043123~positive regulation of I-kappaB kinase/NF-kappaB signaling,GO:0044791~positive regulation by host of …	GO:0000139~Golgi membrane,GO:0005783~endoplasmic reticulum,GO:0005789~endoplasmic reticulum membrane,GO:0005886~plasma membrane,GO:0005913~cell-cell adherens junction,GO:0005923~bicellular tight junction,GO:0015630~microtubule cytoskeleton,GO:0016021~integral component of membrane,GO:0031965~nuclear membrane,GO:0031982~vesicle,GO:0048471~perinuclear region of cytoplasm,GO:0070971~endoplasmic reti…	GO:0004871~signal transducer activity,GO:0005515~protein binding,GO:0008017~microtubule binding,GO:0019904~protein domain specific binding,GO:0033149~FFAT motif binding,GO:0046982~protein heterodimerization activity,GO:0098641~cadherin binding involved in cell-cell adhesion,	IPR000535:Major sperm protein,IPR008962:PapD-like,IPR016763:Vesicle-associated membrane protein,			PIRSF019693:VAMP-associated protein,		3D-structure,Acetylation,Alternative splicing,Cell junction,Cell membrane,Coiled coil,Complete proteome,Endoplasmic reticulum,Membrane,Nucleus,Phosphoprotein,Polymorphism,Proteomics identification,Reference proteome,Tight junction,Transmembrane,Transmembrane helix,	chain:Vesicle-associated membrane protein- associated protein A,domain:MSP,modified residue,sequence conflict,sequence variant,splice variant,topological domain:Cytoplasmic,transmembrane region,
ENSG00000101856	PGRMC1	progesterone receptor membrane component 1(PGRMC1)	Homo sapiens					GO:0005730~nucleolus,GO:0005783~endoplasmic reticulum,GO:0005789~endoplasmic reticulum membrane,GO:0012505~endomembrane system,GO:0016020~membrane,GO:0016021~integral component of membrane,GO:0031090~organelle membrane,GO:0070062~extracellular exosome,	GO:0005496~steroid binding,GO:0005515~protein binding,GO:0020037~heme binding,	IPR001199:Cytochrome b5-like heme/steroid binding domain,				SM01117:SM01117,	3D-structure,Alternative splicing,Complete proteome,Direct protein sequencing,Endoplasmic reticulum,Lipid-binding,Membrane,Microsome,Phosphoprotein,Receptor,Reference proteome,Steroid-binding,Transmembrane,Transmembrane helix,	chain:Membrane-associated progesterone receptor component 1,domain:Cytochrome b5 heme-binding,modified residue,transmembrane region,
ENSG00000102119	EMD	emerin(EMD)	Homo sapiens				GO:0006936~muscle contraction,GO:0007077~mitotic nuclear envelope disassembly,GO:0007084~mitotic nuclear envelope reassembly,GO:0007517~muscle organ development,GO:0035414~negative regulation of catenin import into nucleus,GO:0035914~skeletal muscle cell differentiation,GO:0046827~positive regulation of protein export from nucleus,GO:0048147~negative regulation of fibroblast proliferation,GO:0060…	GO:0005635~nuclear envelope,GO:0005637~nuclear inner membrane,GO:0005640~nuclear outer membrane,GO:0005783~endoplasmic reticulum,GO:0005874~microtubule,GO:0005913~cell-cell adherens junction,GO:0016020~membrane,GO:0016021~integral component of membrane,GO:0031965~nuclear membrane,	GO:0003779~actin binding,GO:0005515~protein binding,GO:0048487~beta-tubulin binding,GO:0098641~cadherin binding involved in cell-cell adhesion,	IPR003887:LEM domain,IPR011015:LEM/LEM-like domain,	hsa05410:Hypertrophic cardiomyopathy (HCM),hsa05412:Arrhythmogenic right ventricular cardiomyopathy (ARVC),hsa05414:Dilated cardiomyopathy,	310300~Emery-Dreifuss muscular dystrophy 1, X-linked,		SM00540:LEM,	3D-structure,Acetylation,Actin-binding,Cardiomyopathy,Complete proteome,Direct protein sequencing,Disease mutation,Emery-Dreifuss muscular dystrophy,Membrane,Microtubule,Nucleus,Phosphoprotein,Proteomics identification,Reference proteome,Transmembrane,Transmembrane helix,	chain:Emerin,compositionally biased region:Poly-Ser,domain:LEM,helix,modified residue,mutagenesis site,region of interest:Interaction with CTNNB1,region of interest:Interaction with F-actin,sequence variant,strand,transmembrane region,turn,
ENSG00000103415	HMOX2	heme oxygenase 2(HMOX2)	Homo sapiens		h_arenrf2Pathway:Oxidative Stress Induced Gene Expression Via Nrf2,		GO:0001666~response to hypoxia,GO:0006788~heme oxidation,GO:0006879~cellular iron ion homeostasis,GO:0006979~response to oxidative stress,GO:0042167~heme catabolic process,GO:0055072~iron ion homeostasis,	GO:0005789~endoplasmic reticulum membrane,GO:0005886~plasma membrane,GO:0016020~membrane,GO:0016021~integral component of membrane,	GO:0004392~heme oxygenase (decyclizing) activity,GO:0005515~protein binding,GO:0020037~heme binding,GO:0046872~metal ion binding,	IPR002051:Haem oxygenase,IPR016053:Haem oxygenase-like,IPR016084:Haem oxygenase-like, multi-helical,IPR018207:Haem oxygenase conserved site,	hsa00860:Porphyrin and chlorophyll metabolism,hsa04978:Mineral absorption,		PIRSF000343:heme oxygenase (decyclizing),		3D-structure,Acetylation,Alternative splicing,Complete proteome,Direct protein sequencing,Endoplasmic reticulum,Heme,Iron,Membrane,Metal-binding,Microsome,Oxidoreductase,Phosphoprotein,Polymorphism,Proteomics identification,Reference proteome,Repeat,Transmembrane,Transmembrane helix,	chain:Heme oxygenase 2,helix,metal ion-binding site:Iron (heme axial ligand),modified residue,repeat:HRM 1,repeat:HRM 2,sequence conflict,sequence variant,turn,
ENSG00000103490	PYCARD	PYD and CARD domain containing(PYCARD)	Homo sapiens				GO:0001773~myeloid dendritic cell activation,GO:0002218~activation of innate immune response,GO:0002230~positive regulation of defense response to virus by host,GO:0002277~myeloid dendritic cell activation involved in immune response,GO:0002588~positive regulation of antigen processing and presentation of peptide antigen via MHC class II,GO:0002821~positive regulation of adaptive immune response,…	GO:0005576~extracellular region,GO:0005634~nucleus,GO:0005730~nucleolus,GO:0005737~cytoplasm,GO:0005739~mitochondrion,GO:0005783~endoplasmic reticulum,GO:0005829~cytosol,GO:0008385~IkappaB kinase complex,GO:0043025~neuronal cell body,GO:0072558~NLRP1 inflammasome complex,GO:0072559~NLRP3 inflammasome complex,GO:0097169~AIM2 inflammasome complex,	GO:0002020~protease binding,GO:0005138~interleukin-6 receptor binding,GO:0005515~protein binding,GO:0005523~tropomyosin binding,GO:0008656~cysteine-type endopeptidase activator activity involved in apoptotic process,GO:0017024~myosin I binding,GO:0019899~enzyme binding,GO:0032090~Pyrin domain binding,GO:0042802~identical protein binding,GO:0042803~protein homodimerization activity,GO:0070700~BMP …	IPR001315:Caspase Recruitment,IPR004020:DAPIN domain,IPR011029:Death-like domain,	hsa04621:NOD-like receptor signaling pathway,hsa04623:Cytosolic DNA-sensing pathway,hsa05132:Salmonella infection,hsa05133:Pertussis,hsa05134:Legionellosis,hsa05164:Influenza A,			SM01289:SM01289,	3D-structure,Alternative splicing,Apoptosis,Complete proteome,Cytoplasm,Endoplasmic reticulum,Immunity,Inflammatory response,Innate immunity,Mitochondrion,Nucleus,Phosphoprotein,Proteomics identification,Reference proteome,Tumor suppressor,	chain:Apoptosis-associated speck-like protein containing a CARD,domain:CARD,domain:DAPIN,helix,splice variant,strand,turn,
ENSG00000104369	JPH1	junctophilin 1(JPH1)	Homo sapiens				GO:0007517~muscle organ development,GO:0060314~regulation of ryanodine-sensitive calcium-release channel activity,GO:0060402~calcium ion transport into cytosol,	GO:0005886~plasma membrane,GO:0014701~junctional sarcoplasmic reticulum membrane,GO:0016021~integral component of membrane,GO:0030018~Z disc,GO:0030314~junctional membrane complex,	GO:0008307~structural constituent of muscle,	IPR003409:MORN motif,IPR017191:Junctophilin,		607831~Charcot-Marie-Tooth disease, axonal, autosomal dominant, type 2K,	PIRSF037387:junctophilin,	SM00698:MORN,	Cell membrane,Complete proteome,Endoplasmic reticulum,Membrane,Phosphoprotein,Polymorphism,Reference proteome,Repeat,Sarcoplasmic reticulum,Transmembrane,Transmembrane helix,	chain:Junctophilin-1,compositionally biased region:Ala-rich,compositionally biased region:Gly-rich,compositionally biased region:Ser-rich,modified residue,repeat:MORN 1,repeat:MORN 2,repeat:MORN 3,repeat:MORN 4,repeat:MORN 5,repeat:MORN 6,repeat:MORN 7,sequence variant,topological domain:Cytoplasmic,transmembrane region,
ENSG00000104381	GDAP1	ganglioside induced differentiation associated protein 1(GDAP1)	Homo sapiens			Posttranslational modification, protein turnover, chaperones,	GO:0000266~mitochondrial fission,GO:0006626~protein targeting to mitochondrion,GO:0006749~glutathione metabolic process,GO:0008053~mitochondrial fusion,GO:0032526~response to retinoic acid,	GO:0005634~nucleus,GO:0005737~cytoplasm,GO:0005739~mitochondrion,GO:0016020~membrane,GO:0016021~integral component of membrane,GO:0031307~integral component of mitochondrial outer membrane,	GO:0004364~glutathione transferase activity,	IPR004045:Glutathione S-transferase, N-terminal,IPR010987:Glutathione S-transferase, C-terminal-like,IPR012336:Thioredoxin-like fold,		214400~Charcot-Marie-Tooth disease, type 4A,607706~Charcot-Marie-Tooth disease, axonal, with vocal cord paresis,607831~Charcot-Marie-Tooth disease, axonal, type 2K,608340~Charcot-Marie-Tooth disease, recessive intermediate, A,			Acetylation,Alternative splicing,Charcot-Marie-Tooth disease,Coiled coil,Complete proteome,Cytoplasm,Disease mutation,Isopeptide bond,Membrane,Mitochondrion,Mitochondrion outer membrane,Neurodegeneration,Neuropathy,Polymorphism,Proteomics identification,Reference proteome,Transmembrane,Transmembrane helix,Ubl conjugation,	chain:Ganglioside-induced differentiation- associated protein 1,domain:GST C-terminal,domain:GST N-terminal,modified residue,sequence conflict,sequence variant,splice variant,
ENSG00000105221	AKT2	AKT serine/threonine kinase 2(AKT2)	Homo sapiens				GO:0001934~positive regulation of protein phosphorylation,GO:0005978~glycogen biosynthetic process,GO:0006006~glucose metabolic process,GO:0006417~regulation of translation,GO:0006464~cellular protein modification process,GO:0006915~apoptotic process,GO:0007165~signal transduction,GO:0008286~insulin receptor signaling pathway,GO:0008643~carbohydrate transport,GO:0010748~negative regulation of pla…	GO:0005634~nucleus,GO:0005654~nucleoplasm,GO:0005769~early endosome,GO:0005829~cytosol,GO:0005886~plasma membrane,GO:0005938~cell cortex,GO:0032587~ruffle membrane,	GO:0004672~protein kinase activity,GO:0004674~protein serine/threonine kinase activity,GO:0005515~protein binding,GO:0005524~ATP binding,	IPR000719:Protein kinase, catalytic domain,IPR000961:AGC-kinase, C-terminal,IPR001849:Pleckstrin homology domain,IPR008271:Serine/threonine-protein kinase, active site,IPR011009:Protein kinase-like domain,IPR011993:Pleckstrin homology-like domain,IPR017441:Protein kinase, ATP binding site,IPR017892:Protein kinase, C-terminal,	hsa04010:MAPK signaling pathway,hsa04012:ErbB signaling pathway,hsa04014:Ras signaling pathway,hsa04015:Rap1 signaling pathway,hsa04022:cGMP-PKG signaling pathway,hsa04024:cAMP signaling pathway,hsa04062:Chemokine signaling pathway,hsa04066:HIF-1 signaling pathway,hsa04068:FoxO signaling pathway,hsa04071:Sphingolipid signaling pathway,hsa04150:mTOR signaling pathway,hsa04151:PI3K-Akt signaling pa…	125853~Diabetes mellitus, type II,240900~Hypoinsulinemic hypoglycemia with hemihypertrophy,		SM00133:S_TK_X,SM00220:S_TKc,SM00233:PH,	3D-structure,Acetylation,Alternative splicing,Apoptosis,ATP-binding,Carbohydrate metabolism,Cell membrane,Complete proteome,Cytoplasm,Developmental protein,Diabetes mellitus,Disease mutation,Disulfide bond,Endosome,Glucose metabolism,Glycogen biosynthesis,Glycogen metabolism,Glycoprotein,Isopeptide bond,Kinase,Membrane,Nucleotide-binding,Nucleus,Phosphoprotein,Polymorphism,Proteomics identificati…	active site:Proton acceptor,binding site:ATP,chain:RAC-beta serine/threonine-protein kinase,domain:AGC-kinase C-terminal,domain:PH,domain:Protein kinase,helix,modified residue,mutagenesis site,nucleotide phosphate-binding region:ATP,sequence conflict,sequence variant,strand,turn,
ENSG00000105701	FKBP8	FK506 binding protein 8(FKBP8)	Homo sapiens				GO:0000413~protein peptidyl-prolyl isomerization,GO:0001708~cell fate specification,GO:0006457~protein folding,GO:0006915~apoptotic process,GO:0007224~smoothened signaling pathway,GO:0016032~viral process,GO:0021904~dorsal/ventral neural tube patterning,GO:0030513~positive regulation of BMP signaling pathway,GO:0035264~multicellular organism growth,GO:0035556~intracellular signal transduction,GO:…	GO:0005789~endoplasmic reticulum membrane,GO:0016020~membrane,GO:0016021~integral component of membrane,GO:0030176~integral component of endoplasmic reticulum membrane,GO:0031966~mitochondrial membrane,	GO:0003755~peptidyl-prolyl cis-trans isomerase activity,GO:0005515~protein binding,GO:0005528~FK506 binding,GO:0042802~identical protein binding,GO:0046872~metal ion binding,	IPR001179:Peptidyl-prolyl cis-trans isomerase, FKBP-type, domain,IPR001440:Tetratricopeptide TPR-1,IPR011990:Tetratricopeptide-like helical,IPR013026:Tetratricopeptide repeat-containing domain,IPR013105:Tetratricopeptide TPR2,IPR019734:Tetratricopeptide repeat,IPR023114:Elongated TPR repeat-containing domain,IPR023566:Peptidyl-prolyl cis-trans isomerase, FKBP-type,				SM00028:TPR,	3D-structure,Alternative splicing,Apoptosis,Calcium,Complete proteome,Host-virus interaction,Isomerase,Isopeptide bond,Membrane,Metal-binding,Mitochondrion,Phosphoprotein,Polymorphism,Proteomics identification,Reference proteome,Repeat,Rotamase,TPR repeat,Transmembrane,Transmembrane helix,Ubl conjugation,	chain:FK506-binding protein 8,compositionally biased region:Glu-rich,domain:PPIase FKBP-type,helix,modified residue,repeat:TPR 1,repeat:TPR 2,repeat:TPR 3,sequence conflict,sequence variant,splice variant,strand,transmembrane region,turn,
ENSG00000105829	BET1	Bet1 golgi vesicular membrane trafficking protein(BET1)	Homo sapiens				GO:0006888~ER to Golgi vesicle-mediated transport,GO:0015031~protein transport,GO:0048208~COPII vesicle coating,GO:0048280~vesicle fusion with Golgi apparatus,	GO:0000139~Golgi membrane,GO:0005789~endoplasmic reticulum membrane,GO:0005801~cis-Golgi network,GO:0016020~membrane,GO:0016021~integral component of membrane,GO:0030133~transport vesicle,GO:0031201~SNARE complex,GO:0031985~Golgi cisterna,GO:0033116~endoplasmic reticulum-Golgi intermediate compartment membrane,	GO:0005515~protein binding,GO:0019905~syntaxin binding,	IPR000727:Target SNARE coiled-coil domain,	hsa04130:SNARE interactions in vesicular transport,			SM00397:t_SNARE,	3D-structure,Alternative splicing,Coiled coil,Complete proteome,Endoplasmic reticulum,ER-Golgi transport,Golgi apparatus,Membrane,Phosphoprotein,Protein transport,Proteomics identification,Reference proteome,Transmembrane,Transmembrane helix,Transport,	chain:BET1 homolog,domain:t-SNARE coiled-coil homology,modified residue,topological domain:Cytoplasmic,topological domain:Vesicular,transmembrane region,
ENSG00000105974	CAV1	caveolin 1(CAV1)	Homo sapiens		h_integrinPathway:Integrin Signaling Pathway,h_no1Pathway:Actions of Nitric Oxide in the Heart,		GO:0000122~negative regulation of transcription from RNA polymerase II promoter,GO:0000165~MAPK cascade,GO:0000188~inactivation of MAPK activity,GO:0001525~angiogenesis,GO:0001570~vasculogenesis,GO:0001666~response to hypoxia,GO:0001937~negative regulation of endothelial cell proliferation,GO:0001960~negative regulation of cytokine-mediated signaling pathway,GO:0002931~response to ischemia,GO:000…	GO:0000139~Golgi membrane,GO:0002080~acrosomal membrane,GO:0005622~intracellular,GO:0005768~endosome,GO:0005783~endoplasmic reticulum,GO:0005789~endoplasmic reticulum membrane,GO:0005811~lipid particle,GO:0005886~plasma membrane,GO:0005887~integral component of plasma membrane,GO:0005901~caveola,GO:0005925~focal adhesion,GO:0005929~cilium,GO:0005938~cell cortex,GO:0016020~membrane,GO:0016021~inte…	GO:0005102~receptor binding,GO:0005113~patched binding,GO:0005198~structural molecule activity,GO:0005515~protein binding,GO:0015485~cholesterol binding,GO:0016504~peptidase activator activity,GO:0019899~enzyme binding,GO:0019901~protein kinase binding,GO:0030674~protein binding, bridging,GO:0032947~protein complex scaffold,GO:0042802~identical protein binding,GO:0044325~ion channel binding,GO:00…	IPR001612:Caveolin,IPR015504:Caveolin-1,IPR018361:Caveolin, conserved site,	hsa04144:Endocytosis,hsa04510:Focal adhesion,hsa05100:Bacterial invasion of epithelial cells,hsa05205:Proteoglycans in cancer,hsa05416:Viral myocarditis,	606721~Partial lipodystrophy, congenital cataracts, and neurodegeneration syndrome,612526~Lipodystrophy, congenital generalized, type 3,615343~Pulmonary hypertension, primary, 3,			Acetylation,Alternative initiation,Cell membrane,Complete proteome,Congenital generalized lipodystrophy,Direct protein sequencing,Disease mutation,Golgi apparatus,Host-virus interaction,Lipoprotein,Membrane,Palmitate,Phosphoprotein,Proteomics identification,Reference proteome,Transmembrane,Transmembrane helix,	chain:Caveolin-1,lipid moiety-binding region:S-palmitoyl cysteine,modified residue,sequence conflict,sequence variant,splice variant,topological domain:Cytoplasmic,transmembrane region,
ENSG00000106153	CHCHD2	coiled-coil-helix-coiled-coil-helix domain containing 2(CHCHD2)	Homo sapiens				GO:0006351~transcription, DNA-templated,GO:0007005~mitochondrion organization,GO:0045944~positive regulation of transcription from RNA polymerase II promoter,GO:1900037~regulation of cellular response to hypoxia,	GO:0005634~nucleus,GO:0005739~mitochondrion,GO:0005758~mitochondrial intermembrane space,	GO:0005515~protein binding,GO:0008134~transcription factor binding,GO:0043565~sequence-specific DNA binding,	IPR010625:CHCH,		616710~Parkinson disease 22, autosomal dominant,			Activator,Complete proteome,Disulfide bond,Mitochondrion,Neurodegeneration,Nucleus,Parkinson disease,Parkinsonism,Polymorphism,Reference proteome,Transcription,	chain:Coiled-coil-helix-coiled-coil-helix domain-containing protein 2, mitochondrial,domain:CHCH,modified residue,sequence conflict,sequence variant,transit peptide:Mitochondrion,
ENSG00000106638	TBL2	transducin beta like 2(TBL2)	Homo sapiens				GO:0030968~endoplasmic reticulum unfolded protein response,GO:0042149~cellular response to glucose starvation,GO:0071456~cellular response to hypoxia,	GO:0005783~endoplasmic reticulum,GO:0030176~integral component of endoplasmic reticulum membrane,	GO:0019901~protein kinase binding,GO:0031369~translation initiation factor binding,GO:0044822~poly(A) RNA binding,GO:0051219~phosphoprotein binding,	IPR001680:WD40 repeat,IPR015943:WD40/YVTN repeat-like-containing domain,IPR017986:WD40-repeat-containing domain,IPR019775:WD40 repeat, conserved site,IPR020472:G-protein beta WD-40 repeat,				SM00320:WD40,	Coiled coil,Complete proteome,Phosphoprotein,Polymorphism,Proteomics identification,Reference proteome,Repeat,Signal,WD repeat,Williams-Beuren syndrome,	chain:Transducin beta-like protein 2,modified residue,repeat:WD 1,repeat:WD 2,repeat:WD 3,repeat:WD 4,repeat:WD 5,repeat:WD 6,repeat:WD 7,sequence variant,
ENSG00000106803	SEC61B	Sec61 translocon beta subunit(SEC61B)	Homo sapiens				GO:0000060~protein import into nucleus, translocation,GO:0006616~SRP-dependent cotranslational protein targeting to membrane, translocation,GO:0006886~intracellular protein transport,GO:0030433~ER-associated ubiquitin-dependent protein catabolic process,GO:0030970~retrograde protein transport, ER to cytosol,GO:0031204~posttranslational protein targeting to membrane, translocation,GO:0036498~IRE1-…	GO:0005783~endoplasmic reticulum,GO:0005784~Sec61 translocon complex,GO:0005789~endoplasmic reticulum membrane,GO:0005829~cytosol,GO:0016020~membrane,GO:0016021~integral component of membrane,GO:0031205~endoplasmic reticulum Sec complex,	GO:0005086~ARF guanyl-nucleotide exchange factor activity,GO:0005515~protein binding,GO:0015450~P-P-bond-hydrolysis-driven protein transmembrane transporter activity,GO:0044822~poly(A) RNA binding,GO:0048408~epidermal growth factor binding,	IPR016482:Preprotein translocase Sec, Sec61-beta subunit, eukarya,	hsa03060:Protein export,hsa04141:Protein processing in endoplasmic reticulum,hsa04145:Phagosome,hsa05110:Vibrio cholerae infection,		PIRSF006398:preprotein translocase Sec, Sec61-beta subunit,		Acetylation,Complete proteome,Direct protein sequencing,Endoplasmic reticulum,Lipoprotein,Membrane,Palmitate,Phosphoprotein,Protein transport,Proteomics identification,Reference proteome,Translocation,Transmembrane,Transmembrane helix,Transport,	chain:Protein transport protein Sec61 subunit beta,modified residue,topological domain:Cytoplasmic,transmembrane region,
ENSG00000108465	CDK5RAP3	CDK5 regulatory subunit associated protein 3(CDK5RAP3)	Homo sapiens				GO:0000079~regulation of cyclin-dependent protein serine/threonine kinase activity,GO:0001933~negative regulation of protein phosphorylation,GO:0007095~mitotic G2 DNA damage checkpoint,GO:0007420~brain development,GO:0008283~cell proliferation,GO:0010921~regulation of phosphatase activity,GO:0030262~apoptotic nuclear changes,GO:0030968~endoplasmic reticulum unfolded protein response,GO:0031398~po…	GO:0005634~nucleus,GO:0005730~nucleolus,GO:0005737~cytoplasm,GO:0005813~centrosome,GO:0005874~microtubule,GO:0012505~endomembrane system,GO:0016020~membrane,GO:0043234~protein complex,	GO:0005515~protein binding,GO:0019901~protein kinase binding,GO:0030332~cyclin binding,GO:0044389~ubiquitin-like protein ligase binding,GO:0051019~mitogen-activated protein kinase binding,GO:0051059~NF-kappaB binding,GO:0097371~MDM2/MDM4 family protein binding,	IPR008491:Protein of unknown function DUF773,					Alternative splicing,Coiled coil,Complete proteome,Cytoplasm,Cytoskeleton,Isopeptide bond,Nucleus,Phosphoprotein,Polymorphism,Proteomics identification,Reference proteome,Ubl conjugation,	chain:CDK5 regulatory subunit-associated protein 3,sequence conflict,sequence variant,splice variant,
ENSG00000108474	PIGL	phosphatidylinositol glycan anchor biosynthesis class L(PIGL)	Homo sapiens				GO:0006506~GPI anchor biosynthetic process,GO:0016254~preassembly of GPI anchor in ER membrane,	GO:0005789~endoplasmic reticulum membrane,GO:0016021~integral component of membrane,	GO:0000225~N-acetylglucosaminylphosphatidylinositol deacetylase activity,	IPR003737:N-acetylglucosaminyl phosphatidylinositol deacetylase,IPR024078:Putative deacetylase LmbE-like domain,	hsa00563:Glycosylphosphatidylinositol(GPI)-anchor biosynthesis,hsa01100:Metabolic pathways,	280000~CHIME syndrome,			Alternative splicing,Complete proteome,Deafness,Disease mutation,Endoplasmic reticulum,GPI-anchor biosynthesis,Hydrolase,Ichthyosis,Membrane,Mental retardation,Proteomics identification,Reference proteome,Signal,Transmembrane,Transmembrane helix,	chain:N-acetylglucosaminyl-phosphatidylinositol de-N-acetylase,topological domain:Cytoplasmic,transmembrane region,
ENSG00000108588	CCDC47	coiled-coil domain containing 47(CCDC47)	Homo sapiens				GO:0001649~osteoblast differentiation,GO:0006983~ER overload response,GO:0007029~endoplasmic reticulum organization,GO:0009791~post-embryonic development,GO:0030433~ER-associated ubiquitin-dependent protein catabolic process,GO:0055074~calcium ion homeostasis,	GO:0005783~endoplasmic reticulum,GO:0005791~rough endoplasmic reticulum,GO:0016020~membrane,GO:0016021~integral component of membrane,	GO:0005509~calcium ion binding,GO:0005515~protein binding,GO:0044822~poly(A) RNA binding,	IPR012879:Protein of unknown function DUF1682,					Alternative splicing,Coiled coil,Complete proteome,Glycoprotein,Membrane,Proteomics identification,Reference proteome,Signal,Transmembrane,Transmembrane helix,	chain:Coiled-coil domain-containing protein 47,glycosylation site:N-linked (GlcNAc...),sequence conflict,signal peptide,splice variant,transmembrane region,
ENSG00000108829	LRRC59	leucine rich repeat containing 59(LRRC59)	Homo sapiens			Function unknown,	GO:0098609~cell-cell adhesion,	GO:0005635~nuclear envelope,GO:0005783~endoplasmic reticulum,GO:0005789~endoplasmic reticulum membrane,GO:0005913~cell-cell adherens junction,GO:0016020~membrane,GO:0016021~integral component of membrane,GO:0031090~organelle membrane,GO:0042645~mitochondrial nucleoid,	GO:0044822~poly(A) RNA binding,GO:0098641~cadherin binding involved in cell-cell adhesion,	IPR001611:Leucine-rich repeat,IPR003591:Leucine-rich repeat, typical subtype,				SM00369:LRR_TYP,	Acetylation,Coiled coil,Complete proteome,Direct protein sequencing,Endoplasmic reticulum,Leucine-rich repeat,Membrane,Microsome,Nucleus,Phosphoprotein,Proteomics identification,Reference proteome,Repeat,Signal-anchor,Transmembrane,Transmembrane helix,	chain:Leucine-rich repeat-containing protein 59,compositionally biased region:Poly-Leu,modified residue,repeat:LRR 1,repeat:LRR 2,repeat:LRR 3,repeat:LRR 4,repeat:LRR 5,topological domain:Cytoplasmic,topological domain:Lumenal,transmembrane region,
ENSG00000109180	OCIAD1	OCIA domain containing 1(OCIAD1)	Homo sapiens					GO:0005739~mitochondrion,GO:0005768~endosome,GO:0016020~membrane,	GO:0005515~protein binding,	IPR009764:Ovarian carcinoma immunoreactive antigen,					Alternative splicing,Complete proteome,Endosome,Phosphoprotein,Proteomics identification,Reference proteome,	chain:OCIA domain-containing protein 1,domain:OCIA,modified residue,splice variant,
ENSG00000109929	SC5D	sterol-C5-desaturase(SC5D)	Homo sapiens				GO:0006629~lipid metabolic process,GO:0006633~fatty acid biosynthetic process,GO:0033489~cholesterol biosynthetic process via desmosterol,GO:0033490~cholesterol biosynthetic process via lathosterol,GO:0055114~oxidation-reduction process,	GO:0005789~endoplasmic reticulum membrane,GO:0016021~integral component of membrane,GO:0043231~intracellular membrane-bounded organelle,	GO:0000248~C-5 sterol desaturase activity,GO:0005506~iron ion binding,GO:0016491~oxidoreductase activity,GO:0050046~lathosterol oxidase activity,	IPR006694:Fatty acid hydroxylase,	hsa00100:Steroid biosynthesis,hsa01100:Metabolic pathways,hsa01130:Biosynthesis of antibiotics,	607330~Lathosterolosis,			Complete proteome,Disease mutation,Endoplasmic reticulum,Iron,Lipid biosynthesis,Lipid metabolism,Membrane,NAD,NADP,Oxidoreductase,Phosphoprotein,Proteomics identification,Reference proteome,Steroid biosynthesis,Steroid metabolism,Sterol biosynthesis,Sterol metabolism,Transmembrane,Transmembrane helix,	chain:Lathosterol oxidase,sequence conflict,sequence variant,short sequence motif:Histidine box-1,short sequence motif:Histidine box-2,short sequence motif:Histidine box-3,transmembrane region,
ENSG00000110108	TMEM109	transmembrane protein 109(TMEM109)	Homo sapiens				GO:0006811~ion transport,GO:0034765~regulation of ion transmembrane transport,GO:0042771~intrinsic apoptotic signaling pathway in response to DNA damage by p53 class mediator,GO:0060548~negative regulation of cell death,GO:0071480~cellular response to gamma radiation,	GO:0005640~nuclear outer membrane,GO:0016021~integral component of membrane,GO:0033017~sarcoplasmic reticulum membrane,GO:0070062~extracellular exosome,	GO:0005244~voltage-gated ion channel activity,						Complete proteome,Direct protein sequencing,Endoplasmic reticulum,Ion channel,Ion transport,Membrane,Nucleus,Reference proteome,Sarcoplasmic reticulum,Signal,Transmembrane,Transmembrane helix,Transport,Voltage-gated channel,	chain:Transmembrane protein 109,signal peptide,transmembrane region,
ENSG00000111206	FOXM1	forkhead box M1(FOXM1)	Homo sapiens				GO:0000086~G2/M transition of mitotic cell cycle,GO:0000122~negative regulation of transcription from RNA polymerase II promoter,GO:0001558~regulation of cell growth,GO:0006281~DNA repair,GO:0006351~transcription, DNA-templated,GO:0006366~transcription from RNA polymerase II promoter,GO:0006978~DNA damage response, signal transduction by p53 class mediator resulting in transcription of p21 class …	GO:0005634~nucleus,GO:0005654~nucleoplasm,GO:0005737~cytoplasm,	GO:0000981~RNA polymerase II transcription factor activity, sequence-specific DNA binding,GO:0003677~DNA binding,GO:0003700~transcription factor activity, sequence-specific DNA binding,GO:0005515~protein binding,GO:0019901~protein kinase binding,GO:0043565~sequence-specific DNA binding,	IPR001766:Transcription factor, fork head,IPR011991:Winged helix-turn-helix DNA-binding domain,IPR018122:Transcription factor, fork head, conserved site,				SM00339:FH,	3D-structure,Activator,Alternative splicing,Cell cycle,Complete proteome,DNA damage,DNA repair,DNA-binding,Isopeptide bond,Nucleus,Phosphoprotein,Polymorphism,Proteomics identification,Reference proteome,Transcription,Transcription regulation,Ubl conjugation,	chain:Forkhead box protein M1,compositionally biased region:Glu/Pro/Ser/Thr-rich,DNA-binding region:Fork-head,helix,modified residue,sequence conflict,sequence variant,splice variant,strand,turn,
ENSG00000113013	HSPA9	heat shock protein family A (Hsp70) member 9(HSPA9)	Homo sapiens				GO:0006457~protein folding,GO:0006611~protein export from nucleus,GO:0030218~erythrocyte differentiation,GO:0043066~negative regulation of apoptotic process,GO:0045647~negative regulation of erythrocyte differentiation,GO:1902037~negative regulation of hematopoietic stem cell differentiation,	GO:0005730~nucleolus,GO:0005737~cytoplasm,GO:0005739~mitochondrion,GO:0005925~focal adhesion,GO:0031012~extracellular matrix,GO:0042645~mitochondrial nucleoid,GO:0043209~myelin sheath,GO:0070062~extracellular exosome,	GO:0005515~protein binding,GO:0005524~ATP binding,GO:0031625~ubiquitin protein ligase binding,GO:0044822~poly(A) RNA binding,GO:0051082~unfolded protein binding,	IPR012725:Chaperone DnaK,IPR013126:Heat shock protein 70 family,IPR018181:Heat shock protein 70, conserved site,	hsa03018:RNA degradation,hsa05152:Tuberculosis,				3D-structure,Acetylation,ATP-binding,Chaperone,Coiled coil,Complete proteome,Direct protein sequencing,Disease mutation,Dwarfism,Methylation,Mitochondrion,Nucleotide-binding,Nucleus,Phosphoprotein,Polymorphism,Proteomics identification,Reference proteome,Signal,Transit peptide,	chain:Stress-70 protein, mitochondrial,modified residue,sequence conflict,sequence variant,transit peptide:Mitochondrion,
ENSG00000113194	FAF2	Fas associated factor family member 2(FAF2)	Homo sapiens				GO:0006986~response to unfolded protein,GO:0030433~ER-associated ubiquitin-dependent protein catabolic process,GO:0030970~retrograde protein transport, ER to cytosol,GO:0034389~lipid particle organization,GO:0043086~negative regulation of catalytic activity,	GO:0005783~endoplasmic reticulum,GO:0005811~lipid particle,GO:0034098~VCP-NPL4-UFD1 AAA ATPase complex,	GO:0005515~protein binding,GO:0031625~ubiquitin protein ligase binding,GO:0035473~lipase binding,GO:0043130~ubiquitin binding,GO:0055102~lipase inhibitor activity,	IPR001012:UBX,IPR006577:UAS,IPR009060:UBA-like,IPR012336:Thioredoxin-like fold,				SM00594:UAS,	3D-structure,Acetylation,Coiled coil,Complete proteome,Cytoplasm,Endoplasmic reticulum,Lipid droplet,Proteomics identification,Reference proteome,Unfolded protein response,	chain:FAS-associated factor 2,domain:UBA,domain:UBX,helix,modified residue,
ENSG00000116288	DJ-1/PARK7	Parkinsonism associated deglycase(PARK7)	Homo sapiens				GO:0001933~negative regulation of protein phosphorylation,GO:0006469~negative regulation of protein kinase activity,GO:0006508~proteolysis,GO:0006517~protein deglycosylation,GO:0006914~autophagy,GO:0006954~inflammatory response,GO:0007005~mitochondrion organization,GO:0007265~Ras protein signal transduction,GO:0007338~single fertilization,GO:0008344~adult locomotory behavior,GO:0009438~methylglyo…	GO:0000785~chromatin,GO:0005634~nucleus,GO:0005737~cytoplasm,GO:0005739~mitochondrion,GO:0005747~mitochondrial respiratory chain complex I,GO:0005758~mitochondrial intermembrane space,GO:0005759~mitochondrial matrix,GO:0005783~endoplasmic reticulum,GO:0005829~cytosol,GO:0005886~plasma membrane,GO:0005913~cell-cell adherens junction,GO:0016605~PML body,GO:0030424~axon,GO:0043005~neuron projection,…	GO:0001047~core promoter binding,GO:0003690~double-stranded DNA binding,GO:0003697~single-stranded DNA binding,GO:0003713~transcription coactivator activity,GO:0003729~mRNA binding,GO:0005102~receptor binding,GO:0005507~copper ion binding,GO:0005515~protein binding,GO:0008134~transcription factor binding,GO:0008233~peptidase activity,GO:0016532~superoxide dismutase copper chaperone activity,GO:00…	IPR002818:ThiJ/PfpI,IPR006287:DJ-1,	hsa05012:Parkinson's disease,	606324~Parkinson disease 7, autosomal recessive early-onset,			3D-structure,Acetylation,Autophagy,Cell membrane,Chaperone,Complete proteome,Copper,Cytoplasm,Direct protein sequencing,Disease mutation,Fertilization,Hydrolase,Inflammatory response,Isopeptide bond,Lipoprotein,Membrane,Mitochondrion,Neurodegeneration,Nucleus,Oxidation,Palmitate,Parkinson disease,Parkinsonism,Phosphoprotein,Polymorphism,Protease,Proteomics identification,Reference proteome,RNA-bi…	chain:Protein DJ-1,cross-link:Glycyl lysine isopeptide (Lys-Gly) (interchain with G-Cter in SUMO),helix,modified residue,mutagenesis site,sequence conflict,sequence variant,strand,turn,
ENSG00000116688	MFN2	mitofusin 2(MFN2)	Homo sapiens				GO:0001825~blastocyst formation,GO:0006626~protein targeting to mitochondrion,GO:0006915~apoptotic process,GO:0006986~response to unfolded protein,GO:0007006~mitochondrial membrane organization,GO:0007050~cell cycle arrest,GO:0007596~blood coagulation,GO:0008053~mitochondrial fusion,GO:0016236~macroautophagy,GO:0034497~protein localization to pre-autophagosomal structure,GO:0046580~negative regul…	GO:0005739~mitochondrion,GO:0005741~mitochondrial outer membrane,GO:0005829~cytosol,GO:0015630~microtubule cytoskeleton,GO:0016021~integral component of membrane,GO:0031306~intrinsic component of mitochondrial outer membrane,	GO:0003924~GTPase activity,GO:0005515~protein binding,GO:0005525~GTP binding,GO:0031625~ubiquitin protein ligase binding,	IPR006884:Fzo/mitofusin HR2 domain,IPR022812:Dynamin,IPR027089:Mitofusin-2,IPR027094:Mitofusin family,IPR027417:P-loop containing nucleoside triphosphate hydrolase,		601152~Hereditary motor and sensory neuropathy VIA,609260~Charcot-Marie-Tooth disease, type 2A2,			Alternative splicing,Apoptosis,Autophagy,Charcot-Marie-Tooth disease,Coiled coil,Complete proteome,Disease mutation,GTP-binding,Hydrolase,Membrane,Mitochondrion,Mitochondrion outer membrane,Neurodegeneration,Neuropathy,Nucleotide-binding,Phosphoprotein,Proteomics identification,Reference proteome,Transmembrane,Transmembrane helix,Ubl conjugation,Unfolded protein response,	chain:Mitofusin-2,modified residue,mutagenesis site,nucleotide phosphate-binding region:GTP,sequence conflict,sequence variant,splice variant,topological domain:Cytoplasmic,topological domain:Mitochondrial intermembrane,transmembrane region,
ENSG00000116688	MFN2
ENSG00000117280	RAB29	RAB29, member RAS oncogene family(RAB29)	Homo sapiens				GO:0001921~positive regulation of receptor recycling,GO:0006888~ER to Golgi vesicle-mediated transport,GO:0006895~Golgi to endosome transport,GO:0007005~mitochondrion organization,GO:0007030~Golgi organization,GO:0007264~small GTPase mediated signal transduction,GO:0007416~synapse assembly,GO:0009617~response to bacterium,GO:0010977~negative regulation of neuron projection development,GO:0015031~…	GO:0005737~cytoplasm,GO:0005739~mitochondrion,GO:0005769~early endosome,GO:0005773~vacuole,GO:0005794~Golgi apparatus,GO:0005801~cis-Golgi network,GO:0005802~trans-Golgi network,GO:0005829~cytosol,GO:0005856~cytoskeleton,GO:0005886~plasma membrane,GO:0020003~symbiont-containing vacuole,GO:0031982~vesicle,GO:0042470~melanosome,GO:0048471~perinuclear region of cytoplasm,GO:0055037~recycling endosom…	GO:0003924~GTPase activity,GO:0005515~protein binding,GO:0005525~GTP binding,GO:0017137~Rab GTPase binding,GO:0019003~GDP binding,GO:0019894~kinesin binding,GO:0045502~dynein binding,	IPR001806:Small GTPase superfamily,IPR005225:Small GTP-binding protein domain,IPR027417:P-loop containing nucleoside triphosphate hydrolase,					Alternative splicing,Cell membrane,Complete proteome,Cytoplasm,Cytoskeleton,Differentiation,Golgi apparatus,GTP-binding,Lipoprotein,Membrane,Nucleotide-binding,Prenylation,Protein transport,Proteomics identification,Reference proteome,Transport,Vacuole,	chain:Ras-related protein Rab-7L1,lipid moiety-binding region:S-geranylgeranyl cysteine,nucleotide phosphate-binding region:GTP,short sequence motif:Effector region,
ENSG00000118363	SPCS2	signal peptidase complex subunit 2(SPCS2)	Homo sapiens				GO:0006465~signal peptide processing,GO:0045047~protein targeting to ER,	GO:0005787~signal peptidase complex,GO:0005789~endoplasmic reticulum membrane,GO:0016021~integral component of membrane,GO:0031090~organelle membrane,	GO:0008233~peptidase activity,	IPR009582:Signal peptidase complex subunit 2,	hsa03060:Protein export,				Acetylation,Complete proteome,Direct protein sequencing,Endoplasmic reticulum,Hydrolase,Membrane,Microsome,Protease,Proteomics identification,Reference proteome,Transmembrane,Transmembrane helix,	chain:Signal peptidase complex subunit 2,modified residue,sequence conflict,topological domain:Cytoplasmic,topological domain:Lumenal,transmembrane region,
ENSG00000118508	RAB32	RAB32, member RAS oncogene family(RAB32)	Homo sapiens				GO:0007005~mitochondrion organization,GO:0007264~small GTPase mediated signal transduction,GO:0019882~antigen processing and presentation,GO:0035646~endosome to melanosome transport,GO:0072657~protein localization to membrane,GO:0090382~phagosome maturation,GO:1903232~melanosome assembly,	GO:0005739~mitochondrion,GO:0005741~mitochondrial outer membrane,GO:0005769~early endosome,GO:0005783~endoplasmic reticulum,GO:0005802~trans-Golgi network,GO:0016020~membrane,GO:0030670~phagocytic vesicle membrane,GO:0031905~early endosome lumen,GO:0033162~melanosome membrane,GO:0042470~melanosome,GO:0044233~ER-mitochondrion membrane contact site,GO:0045335~phagocytic vesicle,	GO:0003924~GTPase activity,GO:0005515~protein binding,GO:0005525~GTP binding,GO:0030742~GTP-dependent protein binding,GO:0035612~AP-2 adaptor complex binding,GO:0035650~AP-1 adaptor complex binding,GO:0035651~AP-3 adaptor complex binding,GO:0036461~BLOC-2 complex binding,	IPR001806:Small GTPase superfamily,IPR005225:Small GTP-binding protein domain,IPR027417:P-loop containing nucleoside triphosphate hydrolase,					3D-structure,Acetylation,Complete proteome,Cytoplasmic vesicle,Direct protein sequencing,GTP-binding,Lipoprotein,Membrane,Mitochondrion,Mitochondrion outer membrane,Nucleotide-binding,Phosphoprotein,Prenylation,Reference proteome,	chain:Ras-related protein Rab-32,lipid moiety-binding region:S-geranylgeranyl cysteine,modified residue,mutagenesis site,nucleotide phosphate-binding region:GTP,region of interest:PKA-RII subunit binding domain,short sequence motif:Effector region,
ENSG00000119777	TMEM214	transmembrane protein 214(TMEM214)	Homo sapiens				GO:0006915~apoptotic process,	GO:0005737~cytoplasm,GO:0005783~endoplasmic reticulum,GO:0005789~endoplasmic reticulum membrane,GO:0005794~Golgi apparatus,GO:0005881~cytoplasmic microtubule,GO:0016021~integral component of membrane,		IPR019308:Protein of unknown function DUF2359, TMEM214,					Acetylation,Alternative splicing,Apoptosis,Complete proteome,Endoplasmic reticulum,Glycoprotein,Membrane,Polymorphism,Proteomics identification,Reference proteome,Transmembrane,Transmembrane helix,	chain:Transmembrane protein 214,glycosylation site:N-linked (GlcNAc...),sequence conflict,sequence variant,transmembrane region,
ENSG00000120742	SERP1	stress associated endoplasmic reticulum protein 1(SERP1)	Homo sapiens				GO:0001501~skeletal system development,GO:0006006~glucose metabolic process,GO:0006464~cellular protein modification process,GO:0006486~protein glycosylation,GO:0006950~response to stress,GO:0007009~plasma membrane organization,GO:0009791~post-embryonic development,GO:0010259~multicellular organism aging,GO:0015031~protein transport,GO:0030968~endoplasmic reticulum unfolded protein response,GO:00…	GO:0005783~endoplasmic reticulum,GO:0005789~endoplasmic reticulum membrane,GO:0005829~cytosol,GO:0005840~ribosome,GO:0005881~cytoplasmic microtubule,GO:0016021~integral component of membrane,	GO:0005515~protein binding,	IPR010580:Endoplasmic reticulum, stress-associated Ramp4,					Complete proteome,Endoplasmic reticulum,Membrane,Protein transport,Reference proteome,Translocation,Transmembrane,Transmembrane helix,Transport,	chain:Stress-associated endoplasmic reticulum protein 1,topological domain:Cytoplasmic,topological domain:Extracellular,transmembrane region,
ENSG00000120802	TMPO	thymopoietin(TMPO)	Homo sapiens				GO:0006355~regulation of transcription, DNA-templated,GO:0098609~cell-cell adhesion,	GO:0000785~chromatin,GO:0005634~nucleus,GO:0005635~nuclear envelope,GO:0005637~nuclear inner membrane,GO:0005737~cytoplasm,GO:0005789~endoplasmic reticulum membrane,GO:0005913~cell-cell adherens junction,GO:0016020~membrane,GO:0016021~integral component of membrane,GO:0031965~nuclear membrane,	GO:0003677~DNA binding,GO:0005521~lamin binding,GO:0098641~cadherin binding involved in cell-cell adhesion,	IPR003887:LEM domain,IPR011015:LEM/LEM-like domain,IPR013146:LEM-like domain,IPR021623:Lamina-associated polypeptide 2 alpha,		613740~Cardiomyopathy, dilated, 1T,		SM00540:LEM,SM01261:SM01261,	3D-structure,Acetylation,Alternative splicing,Cardiomyopathy,Chromosome,Citrullination,Coiled coil,Complete proteome,Cytoplasm,Direct protein sequencing,Disease mutation,DNA-binding,Membrane,Methylation,Nucleus,Pharmaceutical,Phosphoprotein,Polymorphism,Proteomics identification,Reference proteome,Signal-anchor,Transmembrane,Transmembrane helix,	chain:Lamina-associated polypeptide 2, isoform alpha,chain:Lamina-associated polypeptide 2, isoforms beta/gamma,domain:LEM,domain:LEM-like,helix,modified residue,peptide:Thymopentin,peptide:Thymopoietin,region of interest:Binds lamins B,region of interest:Linker,region of interest:NAKAP95-binding C,region of interest:NAKAP95-binding N,region of interest:Nucleoplasmic,sequence variant,short sequen…
ENSG00000121940	CLCC1	chloride channel CLIC like 1(CLCC1)	Homo sapiens				GO:1902476~chloride transmembrane transport,	GO:0005634~nucleus,GO:0005783~endoplasmic reticulum,GO:0005794~Golgi apparatus,GO:0016020~membrane,GO:0016021~integral component of membrane,GO:0034707~chloride channel complex,GO:0043231~intracellular membrane-bounded organelle,	GO:0005254~chloride channel activity,	IPR009231:Chloride channel CLIC-like,					Alternative splicing,Chloride,Chloride channel,Complete proteome,Endoplasmic reticulum,Golgi apparatus,Ion channel,Ion transport,Membrane,Nucleus,Phosphoprotein,Polymorphism,Proteomics identification,Reference proteome,Signal,Transmembrane,Transmembrane helix,Transport,	chain:Chloride channel CLIC-like protein 1,modified residue,sequence variant,signal peptide,splice variant,transmembrane region,
ENSG00000122335	SERAC1	serine active site containing 1(SERAC1)	Homo sapiens				GO:0008654~phospholipid biosynthetic process,GO:0030198~extracellular matrix organization,	GO:0005578~proteinaceous extracellular matrix,GO:0005739~mitochondrion,GO:0005783~endoplasmic reticulum,GO:0016021~integral component of membrane,		IPR011989:Armadillo-like helical,IPR016024:Armadillo-type fold,		614739~3-methylglutaconic aciduria with deafness, encephalopathy, and Leigh-like syndrome,			Alternative splicing,Complete proteome,Deafness,Disease mutation,Endoplasmic reticulum,Lipid biosynthesis,Lipid metabolism,Membrane,Mitochondrion,Phospholipid biosynthesis,Phospholipid metabolism,Polymorphism,Proteomics identification,Reference proteome,Transmembrane,Transmembrane helix,	chain:Protein SERAC1,sequence conflict,sequence variant,splice variant,transmembrane region,
ENSG00000122873	CISD1	CDGSH iron sulfur domain 1(CISD1)	Homo sapiens				GO:0043457~regulation of cellular respiration,	GO:0005739~mitochondrion,GO:0005741~mitochondrial outer membrane,GO:0016021~integral component of membrane,GO:0070062~extracellular exosome,	GO:0046872~metal ion binding,GO:0051537~2 iron, 2 sulfur cluster binding,	IPR018967:Iron sulphur-containing domain, CDGSH-type,IPR019610:Iron sulphur domain-containing, mitoNEET, N-terminal,				SM00704:ZnF_CDGSH,	2Fe-2S,3D-structure,Acetylation,Complete proteome,Iron,Iron-sulfur,Isopeptide bond,Membrane,Metal-binding,Mitochondrion,Mitochondrion outer membrane,Reference proteome,Signal-anchor,Transmembrane,Transmembrane helix,Ubl conjugation,	chain:CDGSH iron sulfur domain-containing protein 1,helix,metal ion-binding site:Iron-sulfur (2Fe-2S),metal ion-binding site:Iron-sulfur (2Fe-2S); via pros nitrogen,modified residue,mutagenesis site,strand,topological domain:Cytoplasmic,transmembrane region,turn,
ENSG00000123353	ORMDL2	ORMDL sphingolipid biosynthesis regulator 2(ORMDL2)	Homo sapiens				GO:0006672~ceramide metabolic process,GO:0090155~negative regulation of sphingolipid biosynthetic process,GO:0090156~cellular sphingolipid homeostasis,GO:1900060~negative regulation of ceramide biosynthetic process,	GO:0005783~endoplasmic reticulum,GO:0005789~endoplasmic reticulum membrane,GO:0016021~integral component of membrane,GO:0035339~SPOTS complex,		IPR007203:ORMDL,			PIRSF018147:endoplasmic reticulum protein, Orm1 type,		Complete proteome,Endoplasmic reticulum,Membrane,Proteomics identification,Reference proteome,Transmembrane,Transmembrane helix,	chain:ORM1-like protein 2,sequence conflict,transmembrane region,
ENSG00000123684	LPGAT1	lysophosphatidylglycerol acyltransferase 1(LPGAT1)	Homo sapiens				GO:0008654~phospholipid biosynthetic process,GO:0036148~phosphatidylglycerol acyl-chain remodeling,	GO:0005737~cytoplasm,GO:0005789~endoplasmic reticulum membrane,GO:0016020~membrane,GO:0016021~integral component of membrane,	GO:0003841~1-acylglycerol-3-phosphate O-acyltransferase activity,GO:0047144~2-acylglycerol-3-phosphate O-acyltransferase activity,	IPR002123:Phospholipid/glycerol acyltransferase,	hsa00564:Glycerophospholipid metabolism,			SM00563:PlsC,	Acyltransferase,Complete proteome,Endoplasmic reticulum,Lipid biosynthesis,Lipid metabolism,Membrane,Phospholipid biosynthesis,Phospholipid metabolism,Reference proteome,Transferase,Transmembrane,Transmembrane helix,	chain:Acyl-CoA:lysophosphatidylglycerol acyltransferase 1,short sequence motif:HXXXXD motif,transmembrane region,
ENSG00000124164	VAPB	VAMP associated protein B and C(VAPB)	Homo sapiens				GO:0006874~cellular calcium ion homeostasis,GO:0006888~ER to Golgi vesicle-mediated transport,GO:0006987~activation of signaling protein activity involved in unfolded protein response,GO:0007029~endoplasmic reticulum organization,GO:0019048~modulation by virus of host morphology or physiology,GO:0030148~sphingolipid biosynthetic process,GO:0030968~endoplasmic reticulum unfolded protein response,G…	GO:0000139~Golgi membrane,GO:0005737~cytoplasm,GO:0005783~endoplasmic reticulum,GO:0005789~endoplasmic reticulum membrane,GO:0005794~Golgi apparatus,GO:0005913~cell-cell adherens junction,GO:0016021~integral component of membrane,GO:0070971~endoplasmic reticulum exit site,	GO:0005515~protein binding,GO:0008017~microtubule binding,GO:0019899~enzyme binding,GO:0033149~FFAT motif binding,GO:0042803~protein homodimerization activity,GO:0046982~protein heterodimerization activity,GO:0048487~beta-tubulin binding,GO:0098641~cadherin binding involved in cell-cell adhesion,	IPR000535:Major sperm protein,IPR008962:PapD-like,IPR016763:Vesicle-associated membrane protein,		182980~Spinal muscular atrophy, late-onset, Finkel type,608627~Amyotrophic lateral sclerosis 8,	PIRSF019693:VAMP-associated protein,		3D-structure,Acetylation,Alternative splicing,Amyotrophic lateral sclerosis,Coiled coil,Complete proteome,Direct protein sequencing,Disease mutation,Endoplasmic reticulum,Host-virus interaction,Isopeptide bond,Membrane,Neurodegeneration,Phosphoprotein,Proteomics identification,Reference proteome,Transmembrane,Transmembrane helix,Ubl conjugation,Unfolded protein response,	chain:Vesicle-associated membrane protein- associated protein B/C,domain:MSP,modified residue,sequence conflict,sequence variant,splice variant,topological domain:Cytoplasmic,transmembrane region,
ENSG00000124164	VAPB
ENSG00000124783	SSR1	signal sequence receptor subunit 1(SSR1)	Homo sapiens				GO:0006613~cotranslational protein targeting to membrane,GO:0008284~positive regulation of cell proliferation,GO:0036498~IRE1-mediated unfolded protein response,	GO:0005783~endoplasmic reticulum,GO:0005789~endoplasmic reticulum membrane,GO:0016021~integral component of membrane,	GO:0005515~protein binding,	IPR005595:Translocon-associated protein (TRAP), alpha subunit,	hsa04141:Protein processing in endoplasmic reticulum,				Alternative splicing,Calcium,Complete proteome,Direct protein sequencing,Endoplasmic reticulum,Glycoprotein,Membrane,Phosphoprotein,Polymorphism,Proteomics identification,Reference proteome,Signal,Transmembrane,Transmembrane helix,	chain:Translocon-associated protein subunit alpha,glycosylation site:N-linked (GlcNAc...),modified residue,sequence conflict,sequence variant,signal peptide,splice variant,topological domain:Cytoplasmic,topological domain:Lumenal,transmembrane region,
ENSG00000126775	ATG14L	autophagy related 14(ATG14)	Homo sapiens				GO:0000045~autophagosome assembly,GO:0001932~regulation of protein phosphorylation,GO:0001933~negative regulation of protein phosphorylation,GO:0001934~positive regulation of protein phosphorylation,GO:0008333~endosome to lysosome transport,GO:0009267~cellular response to starvation,GO:0010508~positive regulation of autophagy,GO:0010608~posttranscriptional regulation of gene expression,GO:0016236…	GO:0000421~autophagosome membrane,GO:0005634~nucleus,GO:0005737~cytoplasm,GO:0005776~autophagosome,GO:0005789~endoplasmic reticulum membrane,GO:0005829~cytosol,GO:0005930~axoneme,GO:0034045~pre-autophagosomal structure membrane,GO:0035032~phosphatidylinositol 3-kinase complex, class III,GO:0044233~ER-mitochondrion membrane contact site,GO:0045335~phagocytic vesicle,GO:0097629~extrinsic component …	GO:0005515~protein binding,	IPR018791:UV radiation resistance protein/autophagy-related protein 14,	hsa04140:Regulation of autophagy,				Alternative splicing,Autophagy,Coiled coil,Complete proteome,Cytoplasm,Cytoplasmic vesicle,Endoplasmic reticulum,Membrane,Phosphoprotein,Polymorphism,Reference proteome,	chain:Uncharacterized protein KIAA0831,modified residue,sequence conflict,sequence variant,splice variant,
ENSG00000127022	CANX	calnexin(CANX)	Homo sapiens		h_eradPathway:ER√Ø¬ø¬Ωassociated degradation (ERAD) Pathway,		GO:0002474~antigen processing and presentation of peptide antigen via MHC class I,GO:0006457~protein folding,GO:0007568~aging,GO:0009306~protein secretion,GO:0019886~antigen processing and presentation of exogenous peptide antigen via MHC class II,GO:0034975~protein folding in endoplasmic reticulum,GO:0048488~synaptic vesicle endocytosis,GO:0061077~chaperone-mediated protein folding,GO:0072583~cl…	GO:0005783~endoplasmic reticulum,GO:0005788~endoplasmic reticulum lumen,GO:0005789~endoplasmic reticulum membrane,GO:0005790~smooth endoplasmic reticulum,GO:0005791~rough endoplasmic reticulum,GO:0005840~ribosome,GO:0016020~membrane,GO:0030424~axon,GO:0031012~extracellular matrix,GO:0032839~dendrite cytoplasm,GO:0042470~melanosome,GO:0043025~neuronal cell body,GO:0043197~dendritic spine,GO:004320…	GO:0001948~glycoprotein binding,GO:0005509~calcium ion binding,GO:0005515~protein binding,GO:0030246~carbohydrate binding,GO:0034185~apolipoprotein binding,GO:0035255~ionotropic glutamate receptor binding,GO:0044822~poly(A) RNA binding,GO:0051082~unfolded protein binding,	IPR001580:Calreticulin/calnexin,IPR009033:Calreticulin/calnexin, P domain,IPR013320:Concanavalin A-like lectin/glucanase, subgroup,IPR018124:Calreticulin/calnexin, conserved site,	hsa04141:Protein processing in endoplasmic reticulum,hsa04145:Phagosome,hsa04612:Antigen processing and presentation,hsa04918:Thyroid hormone synthesis,hsa05166:HTLV-I infection,				Acetylation,Alternative splicing,Calcium,Chaperone,Complete proteome,Direct protein sequencing,Disulfide bond,Endoplasmic reticulum,Lectin,Lipoprotein,Membrane,Metal-binding,Palmitate,Phosphoprotein,Proteomics identification,Reference proteome,Repeat,Signal,Transmembrane,Transmembrane helix,Ubl conjugation,	binding site:Carbohydrate,chain:Calnexin,disulfide bond,metal ion-binding site:Calcium,metal ion-binding site:Calcium; via carbonyl oxygen,modified residue,region of interest:4 X approximate repeats,region of interest:P domain (Extended arm),repeat:1-1,repeat:1-2,repeat:1-3,repeat:1-4,repeat:2-1,repeat:2-2,repeat:2-3,repeat:2-4,sequence conflict,signal peptide,topological domain:Cytoplasmic,topol…
ENSG00000127564	PKMYT1	protein kinase, membrane associated tyrosine/threonine 1(PKMYT1)	Homo sapiens				GO:0000079~regulation of cyclin-dependent protein serine/threonine kinase activity,GO:0000082~G1/S transition of mitotic cell cycle,GO:0000086~G2/M transition of mitotic cell cycle,GO:0006468~protein phosphorylation,GO:0007067~mitotic nuclear division,GO:0007088~regulation of mitotic nuclear division,GO:0010923~negative regulation of phosphatase activity,GO:0051726~regulation of cell cycle,	GO:0000139~Golgi membrane,GO:0005654~nucleoplasm,GO:0005783~endoplasmic reticulum,GO:0005789~endoplasmic reticulum membrane,GO:0005794~Golgi apparatus,GO:0005829~cytosol,GO:0016020~membrane,	GO:0004672~protein kinase activity,GO:0004674~protein serine/threonine kinase activity,GO:0005515~protein binding,GO:0005524~ATP binding,GO:0016301~kinase activity,GO:0046872~metal ion binding,	IPR000719:Protein kinase, catalytic domain,IPR008271:Serine/threonine-protein kinase, active site,IPR011009:Protein kinase-like domain,IPR016235:Tyrosine/threonine-protein kinase, Cdc2 inhibitor,IPR017441:Protein kinase, ATP binding site,	hsa04110:Cell cycle,hsa04114:Oocyte meiosis,hsa04914:Progesterone-mediated oocyte maturation,		PIRSF000567:membrane-associated tyrosine- and threonine-specific Cdc2-inhibitory kinase,	SM00220:S_TKc,	3D-structure,Acetylation,Alternative splicing,ATP-binding,Cell cycle,Complete proteome,Endoplasmic reticulum,Golgi apparatus,Kinase,Magnesium,Membrane,Metal-binding,Nucleotide-binding,Phosphoprotein,Polymorphism,Proteomics identification,Reference proteome,Serine/threonine-protein kinase,Transferase,	active site:Proton acceptor,binding site:ATP,chain:Membrane-associated tyrosine- and threonine-specific cdc2-inhibitory kinase,compositionally biased region:Pro-rich,domain:Protein kinase,modified residue,mutagenesis site,nucleotide phosphate-binding region:ATP,region of interest:Interaction with CDC2-CCNB1,region of interest:Interaction with PIN1,sequence conflict,sequence variant,short sequence…
ENSG00000127774	EMC6	ER membrane protein complex subunit 6(EMC6)	Homo sapiens				GO:0000045~autophagosome assembly,GO:0034975~protein folding in endoplasmic reticulum,	GO:0016021~integral component of membrane,GO:0030176~integral component of endoplasmic reticulum membrane,GO:0072546~ER membrane protein complex,GO:0097631~integral component of omegasome membrane,	GO:0005515~protein binding,	IPR008504:Transmembrane protein 93,					Acetylation,Complete proteome,Membrane,Reference proteome,Transmembrane,Transmembrane helix,	chain:Transmembrane protein 93,transmembrane region,
ENSG00000127948	POR
ENSG00000130522	JUND	JunD proto-oncogene, AP-1 transcription factor subunit(JUND)	Homo sapiens		h_bcellsurvivalPathway:B Cell Survival Pathway,h_fosbPathway:FOSB gene expression and drug abuse,		GO:0000122~negative regulation of transcription from RNA polymerase II promoter,GO:0002076~osteoblast development,GO:0006357~regulation of transcription from RNA polymerase II promoter,GO:0006366~transcription from RNA polymerase II promoter,GO:0007568~aging,GO:0007623~circadian rhythm,GO:0009314~response to radiation,GO:0009416~response to light stimulus,GO:0009612~response to mechanical stimulu…	GO:0000785~chromatin,GO:0000790~nuclear chromatin,GO:0005634~nucleus,GO:0005667~transcription factor complex,GO:0032993~protein-DNA complex,	GO:0000978~RNA polymerase II core promoter proximal region sequence-specific DNA binding,GO:0000981~RNA polymerase II transcription factor activity, sequence-specific DNA binding,GO:0003700~transcription factor activity, sequence-specific DNA binding,GO:0003713~transcription coactivator activity,GO:0005515~protein binding,GO:0008134~transcription factor binding,GO:0016922~ligand-dependent nuclear…	IPR002112:Transcription factor Jun,IPR004827:Basic-leucine zipper domain,IPR005643:Jun-like transcription factor,IPR008917:Eukaryotic transcription factor, Skn-1-like, DNA-binding,	hsa04010:MAPK signaling pathway,hsa04380:Osteoclast differentiation,			SM00338:BRLZ,	3D-structure,Activator,Coiled coil,Complete proteome,DNA-binding,Nucleus,Phosphoprotein,Polymorphism,Proteomics identification,Reference proteome,Transcription,Transcription regulation,	chain:Transcription factor jun-D,compositionally biased region:Poly-Ala,DNA-binding region:Basic motif,domain:Leucine-zipper,modified residue,sequence conflict,sequence variant,
ENSG00000133027	PEMT	phosphatidylethanolamine N-methyltransferase(PEMT)	Homo sapiens				GO:0006629~lipid metabolic process,GO:0006644~phospholipid metabolic process,GO:0006650~glycerophospholipid metabolic process,GO:0006656~phosphatidylcholine biosynthetic process,GO:0008283~cell proliferation,GO:0008285~negative regulation of cell proliferation,GO:0008654~phospholipid biosynthetic process,GO:0032259~methylation,GO:0033273~response to vitamin,GO:0042493~response to drug,GO:0043200~…	GO:0005789~endoplasmic reticulum membrane,GO:0016021~integral component of membrane,GO:0031526~brush border membrane,GO:0031966~mitochondrial membrane,GO:0042383~sarcolemma,	GO:0000773~phosphatidyl-N-methylethanolamine N-methyltransferase activity,GO:0004608~phosphatidylethanolamine N-methyltransferase activity,GO:0008170~N-methyltransferase activity,GO:0008429~phosphatidylethanolamine binding,GO:0080101~phosphatidyl-N-dimethylethanolamine N-methyltransferase activity,	IPR007318:Phospholipid methyltransferase,IPR024960:Phosphatidylethanolamine N-methyltransferase/Methylene-fatty-acyl-phospholipid synthase,	hsa00564:Glycerophospholipid metabolism,hsa01100:Metabolic pathways,		PIRSF005444:phosphatidylethanolamine N-methyltransferase/Methylene-fatty-acyl-phospholipid synthase,		Alternative splicing,Complete proteome,Endoplasmic reticulum,Lipid biosynthesis,Lipid metabolism,Membrane,Methyltransferase,Mitochondrion,Phospholipid biosynthesis,Phospholipid metabolism,Polymorphism,Proteomics identification,Reference proteome,S-adenosyl-L-methionine,Transferase,Transmembrane,Transmembrane helix,	chain:Phosphatidylethanolamine N- methyltransferase,sequence variant,splice variant,transmembrane region,
ENSG00000134153	EMC7	ER membrane protein complex subunit 7(EMC7)	Homo sapiens					GO:0016021~integral component of membrane,GO:0072546~ER membrane protein complex,	GO:0030246~carbohydrate binding,	IPR013784:Carbohydrate-binding-like fold,IPR019008:Domain of unknown function DUF2012,					3D-structure,Complete proteome,Membrane,Proteomics identification,Reference proteome,Signal,Transmembrane,Transmembrane helix,	chain:UPF0480 protein C15orf24,signal peptide,topological domain:Cytoplasmic,topological domain:Extracellular,transmembrane region,
ENSG00000135093	USP30	ubiquitin specific peptidase 30(USP30)	Homo sapiens				GO:0000422~mitophagy,GO:0006511~ubiquitin-dependent protein catabolic process,GO:0008053~mitochondrial fusion,GO:0016579~protein deubiquitination,GO:0035871~protein K11-linked deubiquitination,GO:0044313~protein K6-linked deubiquitination,	GO:0005739~mitochondrion,GO:0005741~mitochondrial outer membrane,GO:0016021~integral component of membrane,	GO:0004197~cysteine-type endopeptidase activity,GO:0004843~thiol-dependent ubiquitin-specific protease activity,GO:0036459~thiol-dependent ubiquitinyl hydrolase activity,	IPR001394:Peptidase C19, ubiquitin carboxyl-terminal hydrolase 2,IPR018200:Peptidase C19, ubiquitin carboxyl-terminal hydrolase 2, conserved site,					Complete proteome,Hydrolase,Isopeptide bond,Membrane,Mitochondrion,Mitochondrion outer membrane,Polymorphism,Protease,Proteomics identification,Reference proteome,Thiol protease,Transmembrane,Transmembrane helix,Ubl conjugation,Ubl conjugation pathway,	chain:Ubiquitin carboxyl-terminal hydrolase 30,mutagenesis site,sequence variant,topological domain:Cytoplasmic,topological domain:Mitochondrial intermembrane,transmembrane region,
ENSG00000136026	CKAP4	cytoskeleton associated protein 4(CKAP4)	Homo sapiens				GO:0044267~cellular protein metabolic process,	GO:0005783~endoplasmic reticulum,GO:0005789~endoplasmic reticulum membrane,GO:0005811~lipid particle,GO:0005856~cytoskeleton,GO:0005886~plasma membrane,GO:0016020~membrane,GO:0016021~integral component of membrane,GO:0031012~extracellular matrix,GO:0042599~lamellar body,GO:0048471~perinuclear region of cytoplasm,GO:0070062~extracellular exosome,	GO:0044822~poly(A) RNA binding,		hsa04141:Protein processing in endoplasmic reticulum,				Acetylation,Cell membrane,Coiled coil,Complete proteome,Cytoplasm,Cytoskeleton,Direct protein sequencing,Endoplasmic reticulum,Lipoprotein,Membrane,Palmitate,Phosphoprotein,Polymorphism,Reference proteome,Signal-anchor,Transmembrane,Transmembrane helix,	chain:Cytoskeleton-associated protein 4,compositionally biased region:Poly-Ala,compositionally biased region:Poly-Gly,compositionally biased region:Pro-rich,modified residue,sequence conflict,sequence variant,splice variant,transmembrane region,
ENSG00000136770	DNAJC1	DnaJ heat shock protein family (Hsp40) member C1(DNAJC1)	Homo sapiens				GO:0006417~regulation of translation,GO:0006457~protein folding,GO:0032781~positive regulation of ATPase activity,GO:0045861~negative regulation of proteolysis,GO:0050708~regulation of protein secretion,	GO:0005634~nucleus,GO:0005783~endoplasmic reticulum,GO:0005789~endoplasmic reticulum membrane,GO:0005829~cytosol,GO:0005886~plasma membrane,GO:0016020~membrane,GO:0016021~integral component of membrane,GO:0031965~nuclear membrane,	GO:0001671~ATPase activator activity,GO:0003677~DNA binding,GO:0005515~protein binding,GO:0051087~chaperone binding,	IPR001005:SANT/Myb domain,IPR001623:DnaJ domain,IPR009057:Homeodomain-like,IPR017884:SANT domain,IPR018253:DnaJ domain, conserved site,	hsa04141:Protein processing in endoplasmic reticulum,			SM00271:DnaJ,SM00717:SANT,	3D-structure,Chaperone,Complete proteome,DNA-binding,Endoplasmic reticulum,Membrane,Microsome,Nucleus,Phosphoprotein,Proteomics identification,Reference proteome,Repeat,Signal,Transmembrane,Transmembrane helix,	chain:DnaJ homolog subfamily C member 1,domain:J,domain:SANT 1,domain:SANT 2,helix,modified residue,signal peptide,strand,topological domain:Cytoplasmic,topological domain:Lumenal,transmembrane region,turn,
ENSG00000136874	STX17	syntaxin 17(STX17)	Homo sapiens				GO:0006886~intracellular protein transport,GO:0006888~ER to Golgi vesicle-mediated transport,GO:0006906~vesicle fusion,GO:0007030~Golgi organization,GO:0034497~protein localization to pre-autophagosomal structure,GO:0048278~vesicle docking,GO:0061025~membrane fusion,GO:0097111~endoplasmic reticulum-Golgi intermediate compartment organization,GO:0097352~autophagosome maturation,	GO:0000421~autophagosome membrane,GO:0005737~cytoplasm,GO:0005739~mitochondrion,GO:0005765~lysosomal membrane,GO:0005789~endoplasmic reticulum membrane,GO:0005791~rough endoplasmic reticulum,GO:0005793~endoplasmic reticulum-Golgi intermediate compartment,GO:0005829~cytosol,GO:0012507~ER to Golgi transport vesicle membrane,GO:0016020~membrane,GO:0016021~integral component of membrane,GO:0030134~ER…	GO:0000149~SNARE binding,GO:0005484~SNAP receptor activity,GO:0005515~protein binding,GO:0019901~protein kinase binding,GO:0019903~protein phosphatase binding,	IPR000727:Target SNARE coiled-coil domain,IPR006012:Syntaxin/epimorphin, conserved site,IPR010989:t-SNARE,	hsa04130:SNARE interactions in vesicular transport,			SM00397:t_SNARE,	3D-structure,Acetylation,Autophagy,Coiled coil,Complete proteome,Cytoplasm,Cytoplasmic vesicle,Endoplasmic reticulum,ER-Golgi transport,Membrane,Phosphoprotein,Proteomics identification,Reference proteome,Transmembrane,Transmembrane helix,Transport,	chain:Syntaxin-17,domain:t-SNARE coiled-coil homology,modified residue,sequence conflict,topological domain:Cytoplasmic,topological domain:Vesicular,transmembrane region,
ENSG00000137824	PTPIP51	regulator of microtubule dynamics 3(RMDN3)	Homo sapiens				GO:0006874~cellular calcium ion homeostasis,GO:0006915~apoptotic process,GO:0030154~cell differentiation,	GO:0000922~spindle pole,GO:0005634~nucleus,GO:0005739~mitochondrion,GO:0005741~mitochondrial outer membrane,GO:0005874~microtubule,GO:0016021~integral component of membrane,	GO:0005515~protein binding,	IPR011990:Tetratricopeptide-like helical,					Alternative splicing,Apoptosis,Coiled coil,Complete proteome,Cytoplasm,Cytoskeleton,Differentiation,Membrane,Microtubule,Mitochondrion,Mitochondrion outer membrane,Nucleus,Phosphoprotein,Polymorphism,Proteomics identification,Reference proteome,Transmembrane,Transmembrane helix,	chain:Regulator of microtubule dynamics protein 3,modified residue,sequence conflict,sequence variant,splice variant,transmembrane region,
ENSG00000138069	RAB1A	RAB1A, member RAS oncogene family(RAB1A)	Homo sapiens		h_rabPathway:Rab GTPases Mark Targets In The Endocytotic Machinery,		GO:0000045~autophagosome assembly,GO:0006888~ER to Golgi vesicle-mediated transport,GO:0006890~retrograde vesicle-mediated transport, Golgi to ER,GO:0006897~endocytosis,GO:0006914~autophagy,GO:0007030~Golgi organization,GO:0007264~small GTPase mediated signal transduction,GO:0016192~vesicle-mediated transport,GO:0016477~cell migration,GO:0019068~virion assembly,GO:0030252~growth hormone secretion…	GO:0000139~Golgi membrane,GO:0005622~intracellular,GO:0005769~early endosome,GO:0005789~endoplasmic reticulum membrane,GO:0005794~Golgi apparatus,GO:0005829~cytosol,GO:0005913~cell-cell adherens junction,GO:0042470~melanosome,GO:0070062~extracellular exosome,	GO:0003924~GTPase activity,GO:0005515~protein binding,GO:0005525~GTP binding,GO:0098641~cadherin binding involved in cell-cell adhesion,	IPR001806:Small GTPase superfamily,IPR005225:Small GTP-binding protein domain,IPR027417:P-loop containing nucleoside triphosphate hydrolase,	hsa05134:Legionellosis,				3D-structure,Acetylation,Alternative splicing,Autophagy,Complete proteome,Cytoplasm,Direct protein sequencing,Endoplasmic reticulum,Endosome,ER-Golgi transport,Golgi apparatus,GTP-binding,Lipoprotein,Membrane,Nucleotide-binding,Phosphoprotein,Prenylation,Protein transport,Proteomics identification,Reference proteome,Transport,	chain:Ras-related protein Rab-1A,helix,lipid moiety-binding region:S-geranylgeranyl cysteine,modified residue,nucleotide phosphate-binding region:GTP,short sequence motif:Effector region,splice variant,strand,turn,
ENSG00000138759	FRAS1	Fraser extracellular matrix complex subunit 1(FRAS1)	Homo sapiens				GO:0002009~morphogenesis of an epithelium,GO:0003338~metanephros morphogenesis,GO:0007154~cell communication,GO:0015031~protein transport,GO:0030326~embryonic limb morphogenesis,GO:0043588~skin development,GO:0060021~palate development,	GO:0005604~basement membrane,GO:0005886~plasma membrane,GO:0016021~integral component of membrane,GO:0031012~extracellular matrix,GO:0061618~sublamina densa,	GO:0046872~metal ion binding,	IPR000742:Epidermal growth factor-like domain,IPR001007:von Willebrand factor, type C,IPR003644:Na-Ca exchanger/integrin-beta4,IPR006212:Furin-like repeat,IPR009030:Insulin-like growth factor binding protein, N-terminal,		219000~Fraser syndrome,		SM00181:EGF,SM00214:VWC,SM00215:VWC_out,SM00237:Calx_beta,SM00261:FU,	Alternative splicing,Calcium,Cell membrane,Complete proteome,Glycoprotein,Membrane,Metal-binding,Phosphoprotein,Polymorphism,Proteomics identification,Reference proteome,Repeat,Signal,Transmembrane,Transmembrane helix,	chain:Extracellular matrix protein FRAS1,domain:Calx-beta 1,domain:Calx-beta 2,domain:Calx-beta 3,domain:Calx-beta 4,domain:Calx-beta 5,domain:VWFC 1,domain:VWFC 2,domain:VWFC 3,domain:VWFC 4,domain:VWFC 5,domain:VWFC 6,glycosylation site:N-linked (GlcNAc...),repeat:CSPG 1,repeat:CSPG 10,repeat:CSPG 11,repeat:CSPG 12,repeat:CSPG 2,repeat:CSPG 3,repeat:CSPG 4,repeat:CSPG 5,repeat:CSPG 6,repeat:CSP…
ENSG00000138823	MTTP	microsomal triglyceride transfer protein(MTTP)	Homo sapiens				GO:0006497~protein lipidation,GO:0006629~lipid metabolic process,GO:0006641~triglyceride metabolic process,GO:0007623~circadian rhythm,GO:0015914~phospholipid transport,GO:0034197~triglyceride transport,GO:0034377~plasma lipoprotein particle assembly,GO:0042158~lipoprotein biosynthetic process,GO:0042632~cholesterol homeostasis,GO:0042953~lipoprotein transport,GO:0051592~response to calcium ion,	GO:0005783~endoplasmic reticulum,GO:0005788~endoplasmic reticulum lumen,GO:0005791~rough endoplasmic reticulum,GO:0005794~Golgi apparatus,GO:0016323~basolateral plasma membrane,GO:0031526~brush border membrane,GO:0031528~microvillus membrane,GO:0031988~membrane-bounded vesicle,GO:0043235~receptor complex,	GO:0005319~lipid transporter activity,GO:0005515~protein binding,GO:0005548~phospholipid transporter activity,GO:0008289~lipid binding,GO:0046982~protein heterodimerization activity,	IPR001747:Lipid transport protein, N-terminal,IPR011030:Vitellinogen, superhelical,IPR015816:Vitellinogen, beta-sheet N-terminal,IPR015819:Lipid transport protein, beta-sheet shell,	hsa04975:Fat digestion and absorption,	200100~Abetalipoproteinemia,605552~Metabolic syndrome, protection against,		SM00638:LPD_N,	Alternative splicing,Complete proteome,Disease mutation,Disulfide bond,Endoplasmic reticulum,Lipid-binding,Polymorphism,Proteomics identification,Reference proteome,Signal,Transport,	chain:Microsomal triglyceride transfer protein large subunit,domain:Vitellogenin,mutagenesis site,sequence conflict,sequence variant,signal peptide,
ENSG00000139437	TCHP	trichoplein keratin filament binding(TCHP)	Homo sapiens				GO:0006915~apoptotic process,GO:0030030~cell projection organization,GO:0030308~negative regulation of cell growth,GO:1902018~negative regulation of cilium assembly,	GO:0005737~cytoplasm,GO:0005739~mitochondrion,GO:0005813~centrosome,GO:0005886~plasma membrane,GO:0030057~desmosome,GO:0045095~keratin filament,GO:0045179~apical cortex,GO:0097539~ciliary transition fiber,	GO:0005515~protein binding,	IPR026773:Trichoplein keratin filament-binding protein/Coiled-coil domain-containing protein 11,					Apoptosis,Cell junction,Cell membrane,Cilium biogenesis/degradation,Coiled coil,Complete proteome,Cytoplasm,Cytoskeleton,Isopeptide bond,Keratin,Membrane,Mitochondrion,Polymorphism,Proteomics identification,Reference proteome,Tumor suppressor,Ubl conjugation,	chain:Trichoplein keratin filament-binding protein,compositionally biased region:Glu-rich,region of interest:Interaction with keratin proteins,region of interest:Trichohyalin/plectin homology domain,sequence conflict,sequence variant,
ENSG00000139921	TMX1	thioredoxin related transmembrane protein 1(TMX1)	Homo sapiens				GO:0006457~protein folding,GO:0034976~response to endoplasmic reticulum stress,GO:0045454~cell redox homeostasis,GO:0055114~oxidation-reduction process,	GO:0005623~cell,GO:0005730~nucleolus,GO:0005783~endoplasmic reticulum,GO:0005789~endoplasmic reticulum membrane,GO:0016021~integral component of membrane,	GO:0003756~protein disulfide isomerase activity,GO:0015036~disulfide oxidoreductase activity,	IPR012336:Thioredoxin-like fold,IPR013766:Thioredoxin domain,IPR017937:Thioredoxin, conserved site,					3D-structure,Complete proteome,Disulfide bond,Electron transport,Endoplasmic reticulum,Membrane,Phosphoprotein,Proteomics identification,Redox-active center,Reference proteome,Signal,Transmembrane,Transmembrane helix,Transport,	chain:Thioredoxin-related transmembrane protein 1,disulfide bond,domain:Thioredoxin,helix,modified residue,mutagenesis site,sequence conflict,signal peptide,strand,topological domain:Cytoplasmic,topological domain:Extracellular,transmembrane region,turn,
ENSG00000140464	PML	promyelocytic leukemia(PML)	Homo sapiens		h_pmlPathway:Regulation of transcriptional activity by PML,		GO:0001666~response to hypoxia,GO:0001932~regulation of protein phosphorylation,GO:0002230~positive regulation of defense response to virus by host,GO:0006351~transcription, DNA-templated,GO:0006355~regulation of transcription, DNA-templated,GO:0006461~protein complex assembly,GO:0006605~protein targeting,GO:0006915~apoptotic process,GO:0006919~activation of cysteine-type endopeptidase activity i…	GO:0000784~nuclear chromosome, telomeric region,GO:0005622~intracellular,GO:0005634~nucleus,GO:0005654~nucleoplasm,GO:0005730~nucleolus,GO:0005737~cytoplasm,GO:0005829~cytosol,GO:0016363~nuclear matrix,GO:0016605~PML body,GO:0031901~early endosome membrane,GO:0031965~nuclear membrane,GO:0042406~extrinsic component of endoplasmic reticulum membrane,	GO:0003677~DNA binding,GO:0003713~transcription coactivator activity,GO:0005515~protein binding,GO:0008270~zinc ion binding,GO:0031625~ubiquitin protein ligase binding,GO:0032183~SUMO binding,GO:0042803~protein homodimerization activity,GO:0046332~SMAD binding,GO:0046982~protein heterodimerization activity,GO:0050897~cobalt ion binding,	IPR000315:Zinc finger, B-box,IPR001841:Zinc finger, RING-type,IPR013083:Zinc finger, RING/FYVE/PHD-type,IPR017907:Zinc finger, RING-type, conserved site,IPR021978:Protein of unknown function DUF3583,	hsa04120:Ubiquitin mediated proteolysis,hsa04144:Endocytosis,hsa05164:Influenza A,hsa05168:Herpes simplex infection,hsa05200:Pathways in cancer,hsa05202:Transcriptional misregulation in cancer,hsa05221:Acute myeloid leukemia,	Leukemia, acute promyelocytic, PML/RARA type~Leukemia, acute promyelocytic, PML/RARA type,		SM00184:RING,SM00336:BBOX,	3D-structure,Acetylation,Activator,Alternative splicing,Antiviral defense,Apoptosis,Biological rhythms,Chromosomal rearrangement,Coiled coil,Complete proteome,Cytoplasm,DNA-binding,Endoplasmic reticulum,Endosome,Host-virus interaction,Immunity,Innate immunity,Isopeptide bond,Membrane,Metal-binding,Nucleus,Phosphoprotein,Polymorphism,Proteomics identification,Proto-oncogene,Reference proteome,Repe…	chain:Probable transcription factor PML,compositionally biased region:Pro-rich,cross-link:Glycyl lysine isopeptide (Lys-Gly) (interchain with G-Cter in SUMO),metal ion-binding site:Zinc 1,metal ion-binding site:Zinc 2,modified residue,mutagenesis site,region of interest:Nuclear localization signal,sequence conflict,sequence variant,site:Breakpoint for translocation to form PML- RARA oncogene in t…
ENSG00000141378	PTRH2	peptidyl-tRNA hydrolase 2(PTRH2)	Homo sapiens				GO:0006915~apoptotic process,GO:0010629~negative regulation of gene expression,GO:2000210~positive regulation of anoikis,GO:2000811~negative regulation of anoikis,	GO:0005739~mitochondrion,GO:0005829~cytosol,GO:0016020~membrane,GO:0016021~integral component of membrane,	GO:0004045~aminoacyl-tRNA hydrolase activity,GO:0005515~protein binding,	IPR002833:Peptidyl-tRNA hydrolase, PTH2,IPR023476:Peptidyl-tRNA hydrolase II domain,		616263~Infantile-onset multisystem neurologic, endocrine, and pancreatic disease,			3D-structure,Apoptosis,Complete proteome,Disease mutation,Hydrolase,Isopeptide bond,Membrane,Mitochondrion,Proteomics identification,Reference proteome,Transit peptide,Transmembrane,Transmembrane helix,Ubl conjugation,	chain:Peptidyl-tRNA hydrolase 2, mitochondrial,helix,modified residue,strand,transit peptide:Mitochondrion,
ENSG00000141510	TP53	tumor protein p53(TP53)	Homo sapiens	1.RBphosphoE2F,152.altered_synaptic_signalling-neurodegenerative_disorders,157.14-3-3_Cell_Cycle,38.Cell_cycle_arrest_and_apoptosis_ceramide,94.E2F_transcriptional_activity_cell_cycle,99.NF-kB_activation,	h_arfPathway:Tumor Suppressor Arf Inhibits Ribosomal Biogenesis,h_atmPathway:ATM Signaling Pathway,h_atrbrcaPathway:Role of BRCA1, BRCA2 and ATR in Cancer Susceptibility,h_btg2Pathway:BTG family proteins and cell cycle regulation,h_chemicalPathway:Apoptotic Signaling in Response to DNA Damage,h_ctcfPathway:CTCF: First Multivalent Nuclear Factor,h_EfpPathway:Estrogen-responsive protein Efp control…		GO:0000122~negative regulation of transcription from RNA polymerase II promoter,GO:0000733~DNA strand renaturation,GO:0006284~base-excision repair,GO:0006289~nucleotide-excision repair,GO:0006351~transcription, DNA-templated,GO:0006355~regulation of transcription, DNA-templated,GO:0006366~transcription from RNA polymerase II promoter,GO:0006461~protein complex assembly,GO:0006915~apoptotic proces…	GO:0000790~nuclear chromatin,GO:0005634~nucleus,GO:0005654~nucleoplasm,GO:0005657~replication fork,GO:0005669~transcription factor TFIID complex,GO:0005730~nucleolus,GO:0005737~cytoplasm,GO:0005739~mitochondrion,GO:0005759~mitochondrial matrix,GO:0005783~endoplasmic reticulum,GO:0005829~cytosol,GO:0016021~integral component of membrane,GO:0016363~nuclear matrix,GO:0016604~nuclear body,GO:0016605~…	GO:0000977~RNA polymerase II regulatory region sequence-specific DNA binding,GO:0000981~RNA polymerase II transcription factor activity, sequence-specific DNA binding,GO:0001046~core promoter sequence-specific DNA binding,GO:0001085~RNA polymerase II transcription factor binding,GO:0001228~transcriptional activator activity, RNA polymerase II transcription regulatory region sequence-specific bind…	IPR002117:p53 tumour suppressor family,IPR008967:p53-like transcription factor, DNA-binding,IPR010991:p53, tetramerisation domain,IPR011615:p53, DNA-binding domain,IPR012346:p53/RUNT-type transcription factor, DNA-binding domain,IPR013872:p53 transactivation domain,IPR015155:PLAA family ubiquitin binding, PFU,	hsa04010:MAPK signaling pathway,hsa04071:Sphingolipid signaling pathway,hsa04110:Cell cycle,hsa04115:p53 signaling pathway,hsa04151:PI3K-Akt signaling pathway,hsa04210:Apoptosis,hsa04310:Wnt signaling pathway,hsa04722:Neurotrophin signaling pathway,hsa04919:Thyroid hormone signaling pathway,hsa05014:Amyotrophic lateral sclerosis (ALS),hsa05016:Huntington's disease,hsa05160:Hepatitis C,hsa05161:He…	114480~Breast cancer,114500~Colorectal cancer,114550~Hepatocellular carcinoma,137800~Glioma susceptibility 1,151623~Li-Fraumeni syndrome,202300~Adrenal cortical carcinoma,259500~Osteosarcoma,260350~Pancreatic cancer,260500~Choroid plexus papilloma,607107~Nasopharyngeal carcinoma,614740~Basal cell carcinoma 7,			3D-structure,Acetylation,Activator,Alternative promoter usage,Alternative splicing,Apoptosis,Biological rhythms,Cell cycle,Complete proteome,Cytoplasm,Disease mutation,DNA-binding,Endoplasmic reticulum,Glycoprotein,Host-virus interaction,Isopeptide bond,Li-Fraumeni syndrome,Membrane,Metal-binding,Methylation,Mitochondrion,Necrosis,Nucleus,Phosphoprotein,Polymorphism,Proteomics identification,Refe…	chain:Cellular tumor antigen p53,cross-link:Glycyl lysine isopeptide (Lys-Gly) (interchain with G-Cter in SUMO),cross-link:Glycyl lysine isopeptide (Lys-Gly) (interchain with G-Cter in ubiquitin),helix,metal ion-binding site:Zinc,modified residue,mutagenesis site,region of interest:Basic (repression of DNA-binding),region of interest:Interaction with AXIN1,region of interest:Interaction with CARM…
ENSG00000142166	IFNAR1	interferon alpha and beta receptor subunit 1(IFNAR1)	Homo sapiens		h_ifnaPathway:IFN alpha signaling pathway,h_ranklPathway:Bone Remodelling,		GO:0007259~JAK-STAT cascade,GO:0009615~response to virus,GO:0032496~response to lipopolysaccharide,GO:0032728~positive regulation of interferon-beta production,GO:0032729~positive regulation of interferon-gamma production,GO:0035457~cellular response to interferon-alpha,GO:0042110~T cell activation,GO:0045351~type I interferon biosynthetic process,GO:0045893~positive regulation of transcription, …	GO:0005764~lysosome,GO:0005770~late endosome,GO:0005886~plasma membrane,GO:0005887~integral component of plasma membrane,	GO:0004905~type I interferon receptor activity,GO:0005515~protein binding,GO:0019962~type I interferon binding,	IPR003961:Fibronectin, type III,IPR013783:Immunoglobulin-like fold,IPR015373:Interferon alpha/beta receptor, beta chain,IPR016669:Interferon alpha/beta receptor 1,	hsa04060:Cytokine-cytokine receptor interaction,hsa04151:PI3K-Akt signaling pathway,hsa04380:Osteoclast differentiation,hsa04620:Toll-like receptor signaling pathway,hsa04630:Jak-STAT signaling pathway,hsa04650:Natural killer cell mediated cytotoxicity,hsa05160:Hepatitis C,hsa05161:Hepatitis B,hsa05162:Measles,hsa05164:Influenza A,hsa05168:Herpes simplex infection,		PIRSF016567:interferon-alpha/beta receptor 1,		3D-structure,Alternative splicing,Cell membrane,Complete proteome,Disulfide bond,Endosome,Glycoprotein,Isopeptide bond,Lipoprotein,Lysosome,Membrane,Palmitate,Phosphoprotein,Polymorphism,Proteomics identification,Receptor,Reference proteome,Repeat,Signal,Transmembrane,Transmembrane helix,Ubl conjugation,	chain:Interferon-alpha/beta receptor 1,disulfide bond,domain:Fibronectin type-III 1,domain:Fibronectin type-III 2,domain:Fibronectin type-III 3,glycosylation site:N-linked (GlcNAc...),modified residue,sequence conflict,sequence variant,signal peptide,splice variant,topological domain:Cytoplasmic,topological domain:Extracellular,transmembrane region,
ENSG00000143612	C1orf43	chromosome 1 open reading frame 43(C1orf43)	Homo sapiens				GO:0055114~oxidation-reduction process,	GO:0016021~integral component of membrane,	GO:0016491~oxidoreductase activity,	IPR010876:NICE-3 predicted,IPR013328:Dehydrogenase, multihelical,					Alternative splicing,Complete proteome,Membrane,Proteomics identification,Reference proteome,Transmembrane,Transmembrane helix,	chain:Uncharacterized protein C1orf43,modified residue,sequence conflict,splice variant,transmembrane region,
ENSG00000143801	PSEN2	presenilin 2(PSEN2)	Homo sapiens		h_hivnefPathway:HIV-I Nef: negative effector of Fas and TNF,		GO:0001666~response to hypoxia,GO:0006509~membrane protein ectodomain proteolysis,GO:0006816~calcium ion transport,GO:0007219~Notch signaling pathway,GO:0007220~Notch receptor processing,GO:0016485~protein processing,GO:0031293~membrane protein intracellular domain proteolysis,GO:0035556~intracellular signal transduction,GO:0042987~amyloid precursor protein catabolic process,GO:0043065~positive r…	GO:0000139~Golgi membrane,GO:0000776~kinetochore,GO:0005622~intracellular,GO:0005637~nuclear inner membrane,GO:0005783~endoplasmic reticulum,GO:0005789~endoplasmic reticulum membrane,GO:0005794~Golgi apparatus,GO:0005813~centrosome,GO:0005886~plasma membrane,GO:0005887~integral component of plasma membrane,GO:0005938~cell cortex,GO:0016020~membrane,GO:0016021~integral component of membrane,GO:001…	GO:0004175~endopeptidase activity,GO:0004190~aspartic-type endopeptidase activity,GO:0005515~protein binding,	IPR001108:Peptidase A22A, presenilin,IPR001493:Peptidase A22A, presenilin 2,IPR006639:Peptidase A22, presenilin signal peptide,	hsa04330:Notch signaling pathway,hsa04722:Neurotrophin signaling pathway,hsa05010:Alzheimer's disease,	606889~Alzheimer disease-4,613697~Cardiomyopathy, dilated, 1V,		SM00730:PSN,	Alternative splicing,Alzheimer disease,Amyloidosis,Cardiomyopathy,Complete proteome,Disease mutation,Endoplasmic reticulum,Golgi apparatus,Hydrolase,Membrane,Neurodegeneration,Notch signaling pathway,Phosphoprotein,Protease,Proteomics identification,Reference proteome,Transmembrane,Transmembrane helix,	chain:Presenilin-2 CTF subunit,chain:Presenilin-2 NTF subunit,modified residue,mutagenesis site,sequence conflict,sequence variant,short sequence motif:PAL,splice variant,topological domain:Cytoplasmic,topological domain:Lumenal,transmembrane region,
ENSG00000143815	LBR	lamin B receptor(LBR)	Homo sapiens				GO:0006695~cholesterol biosynthetic process,GO:0016126~sterol biosynthetic process,GO:0055114~oxidation-reduction process,	GO:0005635~nuclear envelope,GO:0005639~integral component of nuclear inner membrane,GO:0016020~membrane,GO:0016021~integral component of membrane,GO:0030176~integral component of endoplasmic reticulum membrane,GO:0031965~nuclear membrane,	GO:0003677~DNA binding,GO:0005515~protein binding,GO:0005521~lamin binding,GO:0016627~oxidoreductase activity, acting on the CH-CH group of donors,GO:0016628~oxidoreductase activity, acting on the CH-CH group of donors, NAD or NADP as acceptor,GO:0044822~poly(A) RNA binding,GO:0050613~delta14-sterol reductase activity,GO:0070087~chromo shadow domain binding,	IPR001171:Ergosterol biosynthesis ERG4/ERG24,IPR002999:Tudor domain,IPR018083:Sterol reductase, conserved site,IPR019023:Lamin-B receptor of TUDOR domain,		169400~Pelger-Huet anomaly,215140~Greenberg skeletal dysplasia,613471~Reynolds syndrome,		SM00333:TUDOR,	3D-structure,Acetylation,Complete proteome,Disease mutation,DNA-binding,Membrane,Nucleus,Phosphoprotein,Polymorphism,Proteomics identification,Receptor,Reference proteome,Transmembrane,Transmembrane helix,	chain:Lamin-B receptor,modified residue,region of interest:Nucleoplasmic,sequence conflict,sequence variant,strand,transmembrane region,turn,
ENSG00000143870	PDIA6	protein disulfide isomerase family A member 6(PDIA6)	Homo sapiens	84.Ubiquitination_Pathways_Cell_Cycle,			GO:0006457~protein folding,GO:0034976~response to endoplasmic reticulum stress,GO:0036498~IRE1-mediated unfolded protein response,GO:0043277~apoptotic cell clearance,GO:0045454~cell redox homeostasis,	GO:0005783~endoplasmic reticulum,GO:0005788~endoplasmic reticulum lumen,GO:0005789~endoplasmic reticulum membrane,GO:0005793~endoplasmic reticulum-Golgi intermediate compartment,GO:0005886~plasma membrane,GO:0034663~endoplasmic reticulum chaperone complex,GO:0042470~melanosome,GO:0070062~extracellular exosome,	GO:0003756~protein disulfide isomerase activity,GO:0005515~protein binding,	IPR005788:Disulphide isomerase,IPR012336:Thioredoxin-like fold,IPR013766:Thioredoxin domain,IPR017937:Thioredoxin, conserved site,	hsa04141:Protein processing in endoplasmic reticulum,				3D-structure,Alternative splicing,Cell membrane,Chaperone,Complete proteome,Direct protein sequencing,Disulfide bond,Endoplasmic reticulum,Isomerase,Membrane,Phosphoprotein,Polymorphism,Redox-active center,Reference proteome,Repeat,Signal,	active site:Nucleophile,chain:Protein disulfide-isomerase A6,compositionally biased region:Asp/Glu-rich (acidic),disulfide bond,domain:Thioredoxin 1,domain:Thioredoxin 2,helix,modified residue,sequence variant,short sequence motif:Prevents secretion from ER,signal peptide,site:Contributes to redox potential value,site:Lowers pKa of C-terminal Cys of first active site,site:Lowers pKa of C-terminal…
ENSG00000144224	UBXN4	UBX domain protein 4(UBXN4)	Homo sapiens				GO:0006986~response to unfolded protein,GO:0030433~ER-associated ubiquitin-dependent protein catabolic process,	GO:0005635~nuclear envelope,GO:0005737~cytoplasm,GO:0005783~endoplasmic reticulum,GO:0005789~endoplasmic reticulum membrane,	GO:0005515~protein binding,	IPR001012:UBX,IPR012336:Thioredoxin-like fold,				SM00166:UBX,	3D-structure,Complete proteome,Endoplasmic reticulum,Membrane,Nucleus,Phosphoprotein,Polymorphism,Proteomics identification,Reference proteome,Unfolded protein response,	chain:UBX domain-containing protein 4,domain:UBX,modified residue,sequence variant,topological domain:Cytoplasmic,transmembrane region,
ENSG00000144320	LNPK	lunapark, ER junction formation factor(LNPK)	Homo sapiens				GO:0007596~blood coagulation,GO:0032330~regulation of chondrocyte differentiation,GO:0035115~embryonic forelimb morphogenesis,GO:0042733~embryonic digit morphogenesis,GO:0060173~limb development,GO:0071786~endoplasmic reticulum tubular network organization,	GO:0005789~endoplasmic reticulum membrane,GO:0016021~integral component of membrane,GO:0071782~endoplasmic reticulum tubular network,	GO:0046872~metal ion binding,	IPR019273:Domain of unknown function DUF2296,					Alternative splicing,Coiled coil,Complete proteome,Developmental protein,Endoplasmic reticulum,Lipoprotein,Membrane,Metal-binding,Myristate,Phosphoprotein,Proteomics identification,Reference proteome,Transmembrane,Transmembrane helix,Zinc,Zinc-finger,	chain:Protein lunapark,compositionally biased region:Pro-rich,modified residue,sequence conflict,splice variant,topological domain:Cytoplasmic,topological domain:Extracellular,transmembrane region,
ENSG00000144746	ARL6IP5	ADP ribosylation factor like GTPase 6 interacting protein 5(ARL6IP5)	Homo sapiens				GO:0002037~negative regulation of L-glutamate transport,GO:0008631~intrinsic apoptotic signaling pathway in response to oxidative stress,GO:0010917~negative regulation of mitochondrial membrane potential,GO:0015813~L-glutamate transport,GO:0032874~positive regulation of stress-activated MAPK cascade,GO:0043065~positive regulation of apoptotic process,GO:0043280~positive regulation of cysteine-typ…	GO:0005783~endoplasmic reticulum,GO:0005789~endoplasmic reticulum membrane,GO:0005856~cytoskeleton,GO:0005886~plasma membrane,GO:0016020~membrane,GO:0016021~integral component of membrane,GO:0070062~extracellular exosome,	GO:0005515~protein binding,	IPR004895:Prenylated rab acceptor PRA1,					Acetylation,Cell membrane,Complete proteome,Cytoplasm,Cytoskeleton,Direct protein sequencing,Endoplasmic reticulum,Membrane,Proteomics identification,Reference proteome,Transmembrane,Transmembrane helix,	chain:PRA1 family protein 3,modified residue,region of interest:Targeting to endoplasmic reticulum membrane,sequence conflict,topological domain:Cytoplasmic,transmembrane region,
ENSG00000144840	RABL3	RAB, member of RAS oncogene family like 3(RABL3)	Homo sapiens				GO:0007264~small GTPase mediated signal transduction,	GO:0005622~intracellular,	GO:0005525~GTP binding,	IPR013684:Mitochondrial Rho-like,IPR027417:P-loop containing nucleoside triphosphate hydrolase,					Complete proteome,GTP-binding,Nucleotide-binding,Proteomics identification,Reference proteome,	chain:Rab-like protein 3,nucleotide phosphate-binding region:GTP,region of interest:Small GTPase-like,sequence conflict,
ENSG00000144867	SRPRB	SRP receptor beta subunit(SRPRB)	Homo sapiens				GO:0006614~SRP-dependent cotranslational protein targeting to membrane,GO:0007264~small GTPase mediated signal transduction,GO:0036498~IRE1-mediated unfolded protein response,	GO:0005622~intracellular,GO:0005737~cytoplasm,GO:0005785~signal recognition particle receptor complex,GO:0005789~endoplasmic reticulum membrane,GO:0005881~cytoplasmic microtubule,GO:0016020~membrane,GO:0016021~integral component of membrane,	GO:0005047~signal recognition particle binding,GO:0005525~GTP binding,	IPR019009:Signal recognition particle receptor, beta subunit,IPR024156:Small GTPase superfamily, ARF type,IPR027417:P-loop containing nucleoside triphosphate hydrolase,	hsa03060:Protein export,				Complete proteome,Endoplasmic reticulum,GTP-binding,Membrane,Nucleotide-binding,Phosphoprotein,Polymorphism,Proteomics identification,Receptor,Reference proteome,Transmembrane,Transmembrane helix,	binding site:GTP; via amide nitrogen,chain:Signal recognition particle receptor subunit beta,nucleotide phosphate-binding region:GTP,sequence conflict,sequence variant,transmembrane region,
ENSG00000145284	SCD5	stearoyl-CoA desaturase 5(SCD5)	Homo sapiens				GO:0006633~fatty acid biosynthetic process,GO:0006636~unsaturated fatty acid biosynthetic process,GO:0035338~long-chain fatty-acyl-CoA biosynthetic process,GO:0042759~long-chain fatty acid biosynthetic process,GO:0055114~oxidation-reduction process,	GO:0005789~endoplasmic reticulum membrane,GO:0016021~integral component of membrane,	GO:0004768~stearoyl-CoA 9-desaturase activity,GO:0005506~iron ion binding,GO:0016491~oxidoreductase activity,GO:0016717~oxidoreductase activity, acting on paired donors, with oxidation of a pair of donors resulting in the reduction of molecular oxygen to two molecules of water,	IPR001522:Fatty acid desaturase, type 1, C-terminal,IPR005804:Fatty acid desaturase, type 1,IPR015876:Fatty acid desaturase, type 1, core,	hsa01040:Biosynthesis of unsaturated fatty acids,hsa01212:Fatty acid metabolism,hsa03320:PPAR signaling pathway,hsa04152:AMPK signaling pathway,				Alternative splicing,Complete proteome,Endoplasmic reticulum,Fatty acid biosynthesis,Fatty acid metabolism,Iron,Lipid biosynthesis,Lipid metabolism,Membrane,Metal-binding,Oxidoreductase,Reference proteome,Transmembrane,Transmembrane helix,	chain:Stearoyl-CoA desaturase 5,sequence conflict,short sequence motif:Histidine box-1,short sequence motif:Histidine box-2,short sequence motif:Histidine box-3,splice variant,transmembrane region,
ENSG00000145335	SNCA	synuclein alpha(SNCA)	Homo sapiens		h_parkinPathway:Role of Parkin in the Ubiquitin-Proteasomal Pathway,h_parkinsonsPathway:Alpha-synuclein and Parkin-mediated proteolysis in Parkinson's disease,		GO:0000122~negative regulation of transcription from RNA polymerase II promoter,GO:0001774~microglial cell activation,GO:0001921~positive regulation of receptor recycling,GO:0001933~negative regulation of protein phosphorylation,GO:0001956~positive regulation of neurotransmitter secretion,GO:0006631~fatty acid metabolic process,GO:0006638~neutral lipid metabolic process,GO:0006644~phospholipid me…	GO:0005576~extracellular region,GO:0005615~extracellular space,GO:0005634~nucleus,GO:0005640~nuclear outer membrane,GO:0005737~cytoplasm,GO:0005739~mitochondrion,GO:0005747~mitochondrial respiratory chain complex I,GO:0005764~lysosome,GO:0005791~rough endoplasmic reticulum,GO:0005794~Golgi apparatus,GO:0005829~cytosol,GO:0005840~ribosome,GO:0005886~plasma membrane,GO:0005938~cell cortex,GO:000802…	GO:0000287~magnesium ion binding,GO:0005504~fatty acid binding,GO:0005507~copper ion binding,GO:0005509~calcium ion binding,GO:0005515~protein binding,GO:0005543~phospholipid binding,GO:0008017~microtubule binding,GO:0008198~ferrous iron binding,GO:0008270~zinc ion binding,GO:0016491~oxidoreductase activity,GO:0019894~kinesin binding,GO:0019904~protein domain specific binding,GO:0030544~Hsp70 pro…	IPR001058:Synuclein,IPR002460:Alpha-synuclein,	hsa05010:Alzheimer's disease,hsa05012:Parkinson's disease,	127750~Dementia, Lewy body,168601~Parkinson disease 1,605543~Parkinson disease 4,			3D-structure,Acetylation,Alternative splicing,Alzheimer disease,Amyloid,Cell junction,Complete proteome,Copper,Cytoplasm,Direct protein sequencing,Disease mutation,Membrane,Metal-binding,Neurodegeneration,Nucleus,Parkinson disease,Parkinsonism,Phosphoprotein,Proteomics identification,Reference proteome,Repeat,Secreted,Synapse,Ubl conjugation,	chain:Alpha-synuclein,helix,modified residue,mutagenesis site,region of interest:4 X 11 AA tandem repeats of [EGS]-K-T-K- [EQ]-[GQ]-V-X(4),repeat:1,repeat:2,repeat:3; approximate,repeat:4,sequence variant,splice variant,strand,turn,
ENSG00000145354	CISD2	CDGSH iron sulfur domain 2(CISD2)	Homo sapiens				GO:0000422~mitophagy,GO:0010259~multicellular organism aging,GO:0010506~regulation of autophagy,	GO:0005741~mitochondrial outer membrane,GO:0005783~endoplasmic reticulum,GO:0005789~endoplasmic reticulum membrane,GO:0016020~membrane,GO:0016021~integral component of membrane,GO:0043231~intracellular membrane-bounded organelle,GO:0043234~protein complex,	GO:0005515~protein binding,GO:0042803~protein homodimerization activity,GO:0044822~poly(A) RNA binding,GO:0046872~metal ion binding,GO:0051537~2 iron, 2 sulfur cluster binding,	IPR018967:Iron sulphur-containing domain, CDGSH-type,IPR019610:Iron sulphur domain-containing, mitoNEET, N-terminal,		604928~Wolfram syndrome 2,		SM00704:ZnF_CDGSH,	2Fe-2S,3D-structure,Autophagy,Complete proteome,Deafness,Diabetes mellitus,Direct protein sequencing,Endoplasmic reticulum,Iron,Iron-sulfur,Membrane,Metal-binding,Mitochondrion,Mitochondrion outer membrane,Proteomics identification,Reference proteome,Transmembrane,Transmembrane helix,	chain:CDGSH iron sulfur domain-containing protein 2,helix,metal ion-binding site:Iron-sulfur (2Fe-2S),metal ion-binding site:Iron-sulfur (2Fe-2S); via pros nitrogen,modified residue,strand,transmembrane region,turn,
ENSG00000146416	AIG1	androgen induced 1(AIG1)	Homo sapiens					GO:0012505~endomembrane system,GO:0016021~integral component of membrane,	GO:0005515~protein binding,	IPR006838:FAR-17a/AIG1-like protein,					Alternative splicing,Complete proteome,Membrane,Polymorphism,Proteomics identification,Receptor,Reference proteome,Signal,Transmembrane,Transmembrane helix,	chain:Androgen-induced gene 1 protein,sequence conflict,sequence variant,splice variant,transmembrane region,
ENSG00000146833	TRIM4	tripartite motif containing 4(TRIM4)	Homo sapiens				GO:0016567~protein ubiquitination,GO:0045087~innate immune response,GO:0070206~protein trimerization,	GO:0005622~intracellular,GO:0005737~cytoplasm,GO:0005886~plasma membrane,	GO:0008270~zinc ion binding,GO:0016874~ligase activity,	IPR000315:Zinc finger, B-box,IPR001841:Zinc finger, RING-type,IPR001870:B30.2/SPRY domain,IPR003877:SPla/RYanodine receptor SPRY,IPR003879:Butyrophylin-like,IPR013083:Zinc finger, RING/FYVE/PHD-type,IPR013320:Concanavalin A-like lectin/glucanase, subgroup,IPR017907:Zinc finger, RING-type, conserved site,				SM00184:RING,SM00336:BBOX,SM00449:SPRY,	Alternative splicing,Coiled coil,Complete proteome,Cytoplasm,Immunity,Innate immunity,Ligase,Metal-binding,Polymorphism,Proteomics identification,Reference proteome,Ubl conjugation pathway,Zinc,Zinc-finger,	chain:Tripartite motif-containing protein 4,domain:B30.2/SPRY,sequence conflict,sequence variant,splice variant,zinc finger region:B box-type,zinc finger region:RING-type,
ENSG00000147475	Erlin2	ER lipid raft associated 2(ERLIN2)	Homo sapiens				GO:0008203~cholesterol metabolic process,GO:0018108~peptidyl-tyrosine phosphorylation,GO:0030433~ER-associated ubiquitin-dependent protein catabolic process,GO:0032933~SREBP signaling pathway,GO:0045541~negative regulation of cholesterol biosynthetic process,GO:0045717~negative regulation of fatty acid biosynthetic process,	GO:0005737~cytoplasm,GO:0005783~endoplasmic reticulum,GO:0005789~endoplasmic reticulum membrane,GO:0005886~plasma membrane,GO:0016021~integral component of membrane,GO:0043234~protein complex,GO:0045121~membrane raft,GO:0070062~extracellular exosome,	GO:0004713~protein tyrosine kinase activity,GO:0005515~protein binding,GO:0015485~cholesterol binding,GO:0031625~ubiquitin protein ligase binding,	IPR001107:Band 7 protein,		611225~Spastic paraplegia 18, autosomal recessive,		SM00244:PHB,	Alternative splicing,Cholesterol metabolism,Complete proteome,Direct protein sequencing,Endoplasmic reticulum,Glycoprotein,Hereditary spastic paraplegia,Lipid metabolism,Membrane,Neurodegeneration,Polymorphism,Proteomics identification,Reference proteome,Signal,Signal-anchor,Steroid metabolism,Sterol metabolism,Transmembrane,Transmembrane helix,	chain:Erlin-2,glycosylation site:N-linked (GlcNAc...),mutagenesis site,region of interest:Interaction with ERLIN1,sequence conflict,sequence variant,splice variant,topological domain:Cytoplasmic,topological domain:Lumenal,transmembrane region,
ENSG00000147955	SIGMAR1	sigma non-opioid intracellular receptor 1(SIGMAR1)	Homo sapiens				GO:0006869~lipid transport,GO:0007399~nervous system development,GO:0038003~opioid receptor signaling pathway,GO:0043523~regulation of neuron apoptotic process,GO:0070207~protein homotrimerization,	GO:0005635~nuclear envelope,GO:0005637~nuclear inner membrane,GO:0005640~nuclear outer membrane,GO:0005783~endoplasmic reticulum,GO:0005789~endoplasmic reticulum membrane,GO:0005811~lipid particle,GO:0005887~integral component of plasma membrane,GO:0014069~postsynaptic density,GO:0016021~integral component of membrane,GO:0016023~cytoplasmic, membrane-bounded vesicle,GO:0030054~cell junction,GO:00…	GO:0004985~opioid receptor activity,GO:0008144~drug binding,	IPR006716:ERG2/sigma1 receptor-like,		605726~Spinal muscular atrophy, distal, autosomal recessive, 2,614373~Amyotrophic lateral sclerosis 16, juvenile,			3D-structure,Alternative splicing,Amyotrophic lateral sclerosis,Cell junction,Cell membrane,Cell projection,Complete proteome,Cytoplasmic vesicle,Direct protein sequencing,Disease mutation,Endoplasmic reticulum,Lipid droplet,Lipid transport,Membrane,Neurodegeneration,Nucleus,Polymorphism,Postsynaptic cell membrane,Proteomics identification,Receptor,Reference proteome,Signal,Synapse,Transmembrane,…	chain:Sigma 1-type opioid receptor,mutagenesis site,region of interest:Mediates ligand-binding,region of interest:Targeting to lipid droplets,sequence conflict,sequence variant,splice variant,topological domain:Cytoplasmic,topological domain:Extracellular,transmembrane region,
ENSG00000150093	ITGB1	integrin subunit beta 1(ITGB1)	Homo sapiens		h_agrPathway:Agrin in Postsynaptic Differentiation,h_bcellsurvivalPathway:B Cell Survival Pathway,h_ecmPathway:Erk and PI-3 Kinase Are Necessary for Collagen Binding in Corneal Epithelia,h_ephA4Pathway:Eph Kinases and ephrins support platelet aggregation,h_erkPathway:Erk1/Erk2 Mapk Signaling pathway,h_integrinPathway:Integrin Signaling Pathway,h_LairPathway:Cells and Molecules involved in local a…		GO:0000082~G1/S transition of mitotic cell cycle,GO:0001701~in utero embryonic development,GO:0001708~cell fate specification,GO:0002042~cell migration involved in sprouting angiogenesis,GO:0006968~cellular defense response,GO:0007156~homophilic cell adhesion via plasma membrane adhesion molecules,GO:0007159~leukocyte cell-cell adhesion,GO:0007160~cell-matrix adhesion,GO:0007161~calcium-independe…	GO:0001726~ruffle,GO:0005737~cytoplasm,GO:0005886~plasma membrane,GO:0005913~cell-cell adherens junction,GO:0005925~focal adhesion,GO:0008305~integrin complex,GO:0009897~external side of plasma membrane,GO:0009986~cell surface,GO:0014704~intercalated disc,GO:0016020~membrane,GO:0030027~lamellipodium,GO:0030175~filopodium,GO:0031594~neuromuscular junction,GO:0032154~cleavage furrow,GO:0032587~ruff…	GO:0001618~virus receptor activity,GO:0001968~fibronectin binding,GO:0002020~protease binding,GO:0003779~actin binding,GO:0004872~receptor activity,GO:0005178~integrin binding,GO:0005515~protein binding,GO:0015026~coreceptor activity,GO:0019960~C-X3-C chemokine binding,GO:0032403~protein complex binding,GO:0043236~laminin binding,GO:0046872~metal ion binding,GO:0046982~protein heterodimerization …	IPR002035:von Willebrand factor, type A,IPR002369:Integrin beta subunit, N-terminal,IPR012896:Integrin beta subunit, tail,IPR013111:EGF, extracellular,IPR014836:Integrin beta subunit, cytoplasmic domain,IPR015812:Integrin beta subunit,IPR016201:Plexin-like fold,IPR027071:Integrin beta-1 subunit,	hsa04015:Rap1 signaling pathway,hsa04145:Phagosome,hsa04151:PI3K-Akt signaling pathway,hsa04360:Axon guidance,hsa04510:Focal adhesion,hsa04512:ECM-receptor interaction,hsa04514:Cell adhesion molecules (CAMs),hsa04611:Platelet activation,hsa04670:Leukocyte transendothelial migration,hsa04810:Regulation of actin cytoskeleton,hsa05100:Bacterial invasion of epithelial cells,hsa05130:Pathogenic Escher…		PIRSF002512:integrin, beta subunit,	SM00187:INB,SM00423:PSI,SM01241:SM01241,SM01242:SM01242,	3D-structure,Acetylation,Alternative splicing,Calcium,Cell adhesion,Cell junction,Cell membrane,Cell projection,Complete proteome,Direct protein sequencing,Disulfide bond,Endosome,Glycoprotein,Host cell receptor for virus entry,Host-virus interaction,Integrin,Isopeptide bond,Magnesium,Membrane,Metal-binding,Phosphoprotein,Proteomics identification,Receptor,Reference proteome,Repeat,Signal,Transme…	chain:Integrin beta-1,disulfide bond,domain:VWFA,glycosylation site:N-linked (GlcNAc...),helix,modified residue,mutagenesis site,region of interest:Cysteine-rich tandem repeats,repeat:I,repeat:II,repeat:III,repeat:IV,sequence conflict,signal peptide,splice variant,strand,topological domain:Cytoplasmic,topological domain:Extracellular,transmembrane region,turn,
ENSG00000150995	ITPR1	inositol 1,4,5-trisphosphate receptor type 1(ITPR1)	Homo sapiens				GO:0001666~response to hypoxia,GO:0006816~calcium ion transport,GO:0007165~signal transduction,GO:0009791~post-embryonic development,GO:0010506~regulation of autophagy,GO:0030168~platelet activation,GO:0032469~endoplasmic reticulum calcium ion homeostasis,GO:0042045~epithelial fluid transport,GO:0048016~inositol phosphate-mediated signaling,GO:0050796~regulation of insulin secretion,GO:0050849~ne…	GO:0005637~nuclear inner membrane,GO:0005730~nucleolus,GO:0005783~endoplasmic reticulum,GO:0005789~endoplasmic reticulum membrane,GO:0005886~plasma membrane,GO:0005955~calcineurin complex,GO:0014069~postsynaptic density,GO:0016020~membrane,GO:0016021~integral component of membrane,GO:0016529~sarcoplasmic reticulum,GO:0031088~platelet dense granule membrane,GO:0031094~platelet dense tubular networ…	GO:0005216~ion channel activity,GO:0005220~inositol 1,4,5-trisphosphate-sensitive calcium-release channel activity,GO:0005509~calcium ion binding,GO:0005515~protein binding,GO:0015085~calcium ion transmembrane transporter activity,GO:0015278~calcium-release channel activity,GO:0019855~calcium channel inhibitor activity,GO:0035091~phosphatidylinositol binding,GO:0070679~inositol 1,4,5 trisphosphat…	IPR000493:Inositol 1,4,5-trisphosphate-binding protein receptor,IPR000699:Intracellular calcium-release channel,IPR005821:Ion transport domain,IPR013662:RyR/IP3R Homology associated domain,IPR014821:Inositol 1,4,5-trisphosphate/ryanodine receptor,IPR015925:Ryanodine receptor-related,IPR016024:Armadillo-type fold,IPR016093:MIR motif,	hsa04020:Calcium signaling pathway,hsa04022:cGMP-PKG signaling pathway,hsa04070:Phosphatidylinositol signaling system,hsa04114:Oocyte meiosis,hsa04270:Vascular smooth muscle contraction,hsa04540:Gap junction,hsa04611:Platelet activation,hsa04713:Circadian entrainment,hsa04720:Long-term potentiation,hsa04723:Retrograde endocannabinoid signaling,hsa04724:Glutamatergic synapse,hsa04725:Cholinergic s…	117360~Spinocerebellar ataxia 29, congenital nonprogressive,606658~Spinocerebellar ataxia 15,		SM00472:MIR,	Alternative splicing,Apoptosis,Calcium,Calcium channel,Calcium transport,Coiled coil,Complete proteome,Disease mutation,Endoplasmic reticulum,Glycoprotein,Ion channel,Ion transport,Isopeptide bond,Ligand-gated ion channel,Membrane,Neurodegeneration,Phosphoprotein,Polymorphism,Proteomics identification,Receptor,Reference proteome,Repeat,Spinocerebellar ataxia,Transmembrane,Transmembrane helix,Tran…	chain:Inositol 1,4,5-trisphosphate receptor type 1,domain:MIR 1,domain:MIR 2,domain:MIR 3,domain:MIR 4,domain:MIR 5,glycosylation site:N-linked (GlcNAc...),modified residue,region of interest:Interaction with ERP44,sequence conflict,sequence variant,splice variant,topological domain:Cytoplasmic,topological domain:Lumenal,transmembrane region,
ENSG00000152700	SAR1B	secretion associated Ras related GTPase 1B(SAR1B)	Homo sapiens				GO:0002474~antigen processing and presentation of peptide antigen via MHC class I,GO:0006886~intracellular protein transport,GO:0006888~ER to Golgi vesicle-mediated transport,GO:0016192~vesicle-mediated transport,GO:0019886~antigen processing and presentation of exogenous peptide antigen via MHC class II,GO:0048208~COPII vesicle coating,	GO:0005622~intracellular,GO:0005783~endoplasmic reticulum,GO:0005789~endoplasmic reticulum membrane,GO:0005794~Golgi apparatus,GO:0005829~cytosol,GO:0012507~ER to Golgi transport vesicle membrane,GO:0032580~Golgi cisterna membrane,	GO:0003924~GTPase activity,GO:0005525~GTP binding,GO:0046872~metal ion binding,	IPR005225:Small GTP-binding protein domain,IPR006687:Small GTPase superfamily, SAR1-type,IPR006689:Small GTPase superfamily, ARF/SAR type,IPR027417:P-loop containing nucleoside triphosphate hydrolase,	hsa04141:Protein processing in endoplasmic reticulum,hsa05134:Legionellosis,	246700~Chylomicron retention disease,			Complete proteome,Disease mutation,Endoplasmic reticulum,ER-Golgi transport,Golgi apparatus,GTP-binding,Magnesium,Membrane,Metal-binding,Nucleotide-binding,Phosphoprotein,Protein transport,Proteomics identification,Reference proteome,Transport,	chain:GTP-binding protein SAR1b,metal ion-binding site:Magnesium,nucleotide phosphate-binding region:GTP,sequence variant,
ENSG00000156471	PTDSS1	phosphatidylserine synthase 1(PTDSS1)	Homo sapiens				GO:0006659~phosphatidylserine biosynthetic process,GO:0008654~phospholipid biosynthetic process,	GO:0005789~endoplasmic reticulum membrane,GO:0016020~membrane,GO:0016021~integral component of membrane,	GO:0016740~transferase activity,	IPR004277:Phosphatidyl serine synthase,	hsa00564:Glycerophospholipid metabolism,hsa01100:Metabolic pathways,	151050~Lenz-Majewski hyperostotic dwarfism,			Acetylation,Alternative splicing,Complete proteome,Disease mutation,Dwarfism,Endoplasmic reticulum,Lipid biosynthesis,Lipid metabolism,Membrane,Mental retardation,Phospholipid biosynthesis,Phospholipid metabolism,Phosphoprotein,Polymorphism,Proteomics identification,Reference proteome,Transferase,Transmembrane,Transmembrane helix,	chain:Phosphatidylserine synthase 1,modified residue,sequence variant,transmembrane region,
ENSG00000156599	ZDHHC5	zinc finger DHHC-type containing 5(ZDHHC5)	Homo sapiens			General function prediction only,	GO:0018345~protein palmitoylation,	GO:0005737~cytoplasm,GO:0005886~plasma membrane,GO:0016020~membrane,GO:0016021~integral component of membrane,GO:0030425~dendrite,	GO:0008270~zinc ion binding,GO:0016409~palmitoyltransferase activity,GO:0019706~protein-cysteine S-palmitoyltransferase activity,	IPR001594:Zinc finger, DHHC-type, palmitoyltransferase,					Acyltransferase,Alternative splicing,Cell membrane,Complete proteome,Lipoprotein,Membrane,Methylation,Palmitate,Phosphoprotein,Proteomics identification,Reference proteome,Transferase,Transmembrane,Transmembrane helix,	active site:S-palmitoyl cysteine intermediate,chain:Probable palmitoyltransferase ZDHHC5,modified residue,sequence conflict,splice variant,transmembrane region,zinc finger region:DHHC-type,
ENSG00000158669	GPAT4	glycerol-3-phosphate acyltransferase 4(GPAT4)	Homo sapiens				GO:0002071~glandular epithelial cell maturation,GO:0006631~fatty acid metabolic process,GO:0006637~acyl-CoA metabolic process,GO:0006654~phosphatidic acid biosynthetic process,GO:0006656~phosphatidylcholine biosynthetic process,GO:0007595~lactation,GO:0008610~lipid biosynthetic process,GO:0016024~CDP-diacylglycerol biosynthetic process,GO:0019432~triglyceride biosynthetic process,GO:0040014~regul…	GO:0005783~endoplasmic reticulum,GO:0005789~endoplasmic reticulum membrane,GO:0016020~membrane,GO:0016021~integral component of membrane,	GO:0003841~1-acylglycerol-3-phosphate O-acyltransferase activity,GO:0004366~glycerol-3-phosphate O-acyltransferase activity,	IPR002123:Phospholipid/glycerol acyltransferase,	hsa00561:Glycerolipid metabolism,hsa00564:Glycerophospholipid metabolism,hsa01100:Metabolic pathways,			SM00563:PlsC,	Acyltransferase,Complete proteome,Direct protein sequencing,Endoplasmic reticulum,Glycoprotein,Lipid biosynthesis,Lipid metabolism,Membrane,Phospholipid biosynthesis,Phospholipid metabolism,Proteomics identification,Reference proteome,Signal,Transferase,Transmembrane,Transmembrane helix,	chain:Glycerol-3-phosphate acyltransferase 4,glycosylation site:N-linked (GlcNAc...),modified residue,short sequence motif:HXXXXD motif,signal peptide,transmembrane region,
ENSG00000158828	Pink1
ENSG00000159461	GP78	autocrine motility factor receptor(AMFR)	Homo sapiens			Posttranslational modification, protein turnover, chaperones,	GO:0000209~protein polyubiquitination,GO:0006511~ubiquitin-dependent protein catabolic process,GO:0006928~movement of cell or subcellular component,GO:0007165~signal transduction,GO:0007568~aging,GO:0007611~learning or memory,GO:0030433~ER-associated ubiquitin-dependent protein catabolic process,GO:0030968~endoplasmic reticulum unfolded protein response,GO:0032092~positive regulation of protein b…	GO:0000838~Hrd1p ubiquitin ligase ERAD-M complex,GO:0005634~nucleus,GO:0005789~endoplasmic reticulum membrane,GO:0016020~membrane,GO:0016021~integral component of membrane,GO:0030176~integral component of endoplasmic reticulum membrane,GO:0030425~dendrite,GO:0030426~growth cone,GO:0036513~Derlin-1 retrotranslocation complex,GO:0043025~neuronal cell body,GO:0043234~protein complex,GO:0048471~perin…	GO:0004842~ubiquitin-protein transferase activity,GO:0004872~receptor activity,GO:0005515~protein binding,GO:0008270~zinc ion binding,GO:0016874~ligase activity,GO:0030674~protein binding, bridging,GO:0034450~ubiquitin-ubiquitin ligase activity,GO:0051087~chaperone binding,GO:0061630~ubiquitin protein ligase activity,GO:1904264~ubiquitin protein ligase activity involved in ERAD pathway,GO:1904288…	IPR001841:Zinc finger, RING-type,IPR003892:Ubiquitin system component Cue,IPR013083:Zinc finger, RING/FYVE/PHD-type,	hsa04141:Protein processing in endoplasmic reticulum,			SM00184:RING,SM00546:CUE,	3D-structure,Complete proteome,Endoplasmic reticulum,Membrane,Metal-binding,Phosphoprotein,Polymorphism,Proteomics identification,Receptor,Reference proteome,Transferase,Transmembrane,Transmembrane helix,Ubl conjugation pathway,Zinc,Zinc-finger,	chain:Autocrine motility factor receptor, isoform 1,chain:Autocrine motility factor receptor, isoform 2,domain:CUE,glycosylation site:N-linked (GlcNAc...),helix,modified residue,sequence conflict,sequence variant,signal peptide,topological domain:Cytoplasmic,topological domain:Extracellular,transmembrane region,zinc finger region:RING-type,
ENSG00000160131	VMA21	VMA21 vacuolar H+-ATPase homolog (S. cerevisiae)(VMA21)	Homo sapiens				GO:0043462~regulation of ATPase activity,GO:0070072~vacuolar proton-transporting V-type ATPase complex assembly,	GO:0005764~lysosome,GO:0005789~endoplasmic reticulum membrane,GO:0016021~integral component of membrane,GO:0030127~COPII vesicle coat,GO:0033116~endoplasmic reticulum-Golgi intermediate compartment membrane,		IPR019013:Vacuolar ATPase assembly integral membrane protein VMA21-like domain,		310440~Myopathy, X-linked, with excessive autophagy,			Alternative splicing,Complete proteome,Cytoplasmic vesicle,Endoplasmic reticulum,Membrane,Reference proteome,Transmembrane,Transmembrane helix,	chain:Vacuolar ATPase assembly integral membrane protein VMA21,transmembrane region,
ENSG00000160691	p66shc/SHC1	SHC adaptor protein 1(SHC1)	Homo sapiens	101.Gprot_coupled_Rec_MAP_Kinase,	h_at1rPathway:Angiotensin II mediated activation of JNK Pathway via Pyk2 dependent signaling,h_bcrPathway:BCR Signaling Pathway,h_biopeptidesPathway:Bioactive Peptide Induced Signaling Pathway,h_ecmPathway:Erk and PI-3 Kinase Are Necessary for Collagen Binding in Corneal Epithelia,h_egfPathway:EGF Signaling Pathway,h_epoPathway:EPO Signaling Pathway,h_erk5Pathway:Role of Erk5 in Neuronal Survival…		GO:0000165~MAPK cascade,GO:0000187~activation of MAPK activity,GO:0001525~angiogenesis,GO:0007165~signal transduction,GO:0007173~epidermal growth factor receptor signaling pathway,GO:0007176~regulation of epidermal growth factor-activated receptor activity,GO:0007265~Ras protein signal transduction,GO:0007507~heart development,GO:0008284~positive regulation of cell proliferation,GO:0008286~insuli…	GO:0005622~intracellular,GO:0005759~mitochondrial matrix,GO:0005829~cytosol,GO:0005886~plasma membrane,GO:0070435~Shc-EGFR complex,	GO:0005068~transmembrane receptor protein tyrosine kinase adaptor activity,GO:0005088~Ras guanyl-nucleotide exchange factor activity,GO:0005154~epidermal growth factor receptor binding,GO:0005158~insulin receptor binding,GO:0005159~insulin-like growth factor receptor binding,GO:0005168~neurotrophin TRKA receptor binding,GO:0005515~protein binding,GO:0005543~phospholipid binding,GO:0046875~ephrin …	IPR000980:SH2 domain,IPR006019:Phosphotyrosine interaction (PID/PI),IPR006020:Phosphotyrosine interaction domain,IPR011993:Pleckstrin homology-like domain,	hsa04012:ErbB signaling pathway,hsa04014:Ras signaling pathway,hsa04062:Chemokine signaling pathway,hsa04510:Focal adhesion,hsa04650:Natural killer cell mediated cytotoxicity,hsa04722:Neurotrophin signaling pathway,hsa04910:Insulin signaling pathway,hsa04915:Estrogen signaling pathway,hsa04917:Prolactin signaling pathway,hsa05034:Alcoholism,hsa05100:Bacterial invasion of epithelial cells,hsa05206…			SM00252:SH2,SM00462:PTB,	3D-structure,Acetylation,Alternative promoter usage,Alternative splicing,Angiogenesis,Complete proteome,Cytoplasm,Growth regulation,Host-virus interaction,Mitochondrion,Phosphoprotein,Polymorphism,Proteomics identification,Reference proteome,SH2 domain,	chain:SHC-transforming protein 1,compositionally biased region:Pro-rich,domain:PID,domain:SH2,helix,modified residue,region of interest:CH1,sequence conflict,sequence variant,splice variant,strand,turn,
ENSG00000162236	STX5	syntaxin 5(STX5)	Homo sapiens				GO:0006886~intracellular protein transport,GO:0006888~ER to Golgi vesicle-mediated transport,GO:0006906~vesicle fusion,GO:0016192~vesicle-mediated transport,GO:0034498~early endosome to Golgi transport,GO:0042147~retrograde transport, endosome to Golgi,GO:0045732~positive regulation of protein catabolic process,GO:0048208~COPII vesicle coating,GO:0048278~vesicle docking,GO:0048280~vesicle fusion …	GO:0000139~Golgi membrane,GO:0005622~intracellular,GO:0005654~nucleoplasm,GO:0005789~endoplasmic reticulum membrane,GO:0005794~Golgi apparatus,GO:0005829~cytosol,GO:0005913~cell-cell adherens junction,GO:0012507~ER to Golgi transport vesicle membrane,GO:0016020~membrane,GO:0016021~integral component of membrane,GO:0031201~SNARE complex,GO:0031982~vesicle,GO:0033116~endoplasmic reticulum-Golgi int…	GO:0000149~SNARE binding,GO:0005484~SNAP receptor activity,GO:0005515~protein binding,GO:0047485~protein N-terminus binding,GO:0098641~cadherin binding involved in cell-cell adhesion,	IPR000727:Target SNARE coiled-coil domain,IPR006012:Syntaxin/epimorphin, conserved site,IPR010989:t-SNARE,IPR021538:Integral membrane protein Sed5p,	hsa04130:SNARE interactions in vesicular transport,			SM00397:t_SNARE,	3D-structure,Alternative initiation,Alternative splicing,Coiled coil,Complete proteome,Golgi apparatus,Membrane,Polymorphism,Proteomics identification,Reference proteome,Transmembrane,Transmembrane helix,Transport,	chain:Syntaxin-5,domain:t-SNARE coiled-coil homology,sequence variant,splice variant,topological domain:Cytoplasmic,topological domain:Vesicular,transmembrane region,
ENSG00000162711	NLRP3	NLR family pyrin domain containing 3(NLRP3)	Homo sapiens				GO:0002674~negative regulation of acute inflammatory response,GO:0002830~positive regulation of type 2 immune response,GO:0006351~transcription, DNA-templated,GO:0006915~apoptotic process,GO:0006919~activation of cysteine-type endopeptidase activity involved in apoptotic process,GO:0006952~defense response,GO:0006954~inflammatory response,GO:0007165~signal transduction,GO:0009595~detection of bio…	GO:0005576~extracellular region,GO:0005634~nucleus,GO:0005737~cytoplasm,GO:0005783~endoplasmic reticulum,GO:0005829~cytosol,GO:0072559~NLRP3 inflammasome complex,	GO:0005515~protein binding,GO:0005524~ATP binding,GO:0008134~transcription factor binding,GO:0042834~peptidoglycan binding,GO:0043565~sequence-specific DNA binding,	IPR001611:Leucine-rich repeat,IPR004020:DAPIN domain,IPR007111:NACHT nucleoside triphosphatase,IPR011029:Death-like domain,IPR027417:P-loop containing nucleoside triphosphate hydrolase,	hsa04621:NOD-like receptor signaling pathway,hsa05133:Pertussis,hsa05164:Influenza A,	120100~Familial cold-induced inflammatory syndrome 1,191900~Muckle-Wells syndrome,607115~CINCA syndrome,		SM01288:SM01288,SM01289:SM01289,	3D-structure,Activator,Alternative splicing,Amyloidosis,ATP-binding,Complete proteome,Cytoplasm,Deafness,Disease mutation,Disulfide bond,Endoplasmic reticulum,Immunity,Inflammasome,Inflammatory response,Innate immunity,Leucine-rich repeat,Nucleotide-binding,Nucleus,Reference proteome,Repeat,Secreted,Transcription,Transcription regulation,Ubl conjugation,	chain:NACHT, LRR and PYD domains-containing protein 3,compositionally biased region:Poly-Glu,domain:DAPIN,domain:NACHT,nucleotide phosphate-binding region:ATP,repeat:LRR 1,repeat:LRR 2,repeat:LRR 3,repeat:LRR 4,repeat:LRR 5,repeat:LRR 6,repeat:LRR 7,sequence conflict,sequence variant,splice variant,
ENSG00000162738	VANGL2	VANGL planar cell polarity protein 2(VANGL2)	Homo sapiens				GO:0001736~establishment of planar polarity,GO:0001843~neural tube closure,GO:0001942~hair follicle development,GO:0001947~heart looping,GO:0003149~membranous septum morphogenesis,GO:0003150~muscular septum morphogenesis,GO:0003402~planar cell polarity pathway involved in axis elongation,GO:0007266~Rho protein signal transduction,GO:0007275~multicellular organism development,GO:0009952~anterior/p…	GO:0001725~stress fiber,GO:0005886~plasma membrane,GO:0005911~cell-cell junction,GO:0016021~integral component of membrane,GO:0016323~basolateral plasma membrane,GO:0016324~apical plasma membrane,GO:0016328~lateral plasma membrane,GO:0030134~ER to Golgi transport vesicle,GO:0060187~cell pole,	GO:0005515~protein binding,	IPR009539:Strabismus,	hsa04310:Wnt signaling pathway,	182940~Neural tube defects,	PIRSF007991:Vang-like protein,		Cell membrane,Complete proteome,Developmental protein,Disease mutation,Membrane,Reference proteome,Transmembrane,Transmembrane helix,	chain:Vang-like protein 2,topological domain:Cytoplasmic,topological domain:Extracellular,transmembrane region,
ENSG00000163527	STT3B	STT3B, catalytic subunit of the oligosaccharyltransferase complex(STT3B)	Homo sapiens				GO:0006516~glycoprotein catabolic process,GO:0006986~response to unfolded protein,GO:0018279~protein N-linked glycosylation via asparagine,GO:0030433~ER-associated ubiquitin-dependent protein catabolic process,GO:0043686~co-translational protein modification,GO:0043687~post-translational protein modification,	GO:0005783~endoplasmic reticulum,GO:0008250~oligosaccharyltransferase complex,GO:0016020~membrane,GO:0016021~integral component of membrane,	GO:0004579~dolichyl-diphosphooligosaccharide-protein glycotransferase activity,	IPR003674:Oligosaccharyl transferase, STT3 subunit,	hsa00510:N-Glycan biosynthesis,hsa01100:Metabolic pathways,hsa04141:Protein processing in endoplasmic reticulum,	615597~Congenital disorder of glycosylation, type Ix,			Acetylation,Complete proteome,Congenital disorder of glycosylation,Endoplasmic reticulum,Glycoprotein,Glycosyltransferase,Membrane,Phosphoprotein,Reference proteome,Transferase,Transmembrane,Transmembrane helix,	chain:Dolichyl-diphosphooligosaccharide-- protein glycosyltransferase subunit STT3B,glycosylation site:N-linked (GlcNAc...),modified residue,sequence conflict,transmembrane region,
ENSG00000163866	SMIM12	small integral membrane protein 12(SMIM12)	Homo sapiens					GO:0016021~integral component of membrane,							Complete proteome,Membrane,Proteomics identification,Reference proteome,Transmembrane,Transmembrane helix,	chain:Uncharacterized protein C1orf212,sequence variant,transmembrane region,
ENSG00000164040	PGRMC2	progesterone receptor membrane component 2(PGRMC2)	Homo sapiens				GO:0043401~steroid hormone mediated signaling pathway,	GO:0005635~nuclear envelope,GO:0012505~endomembrane system,GO:0016020~membrane,GO:0016021~integral component of membrane,	GO:0003707~steroid hormone receptor activity,GO:0005496~steroid binding,GO:0005515~protein binding,GO:0020037~heme binding,	IPR001199:Cytochrome b5-like heme/steroid binding domain,				SM01117:SM01117,	Alternative splicing,Complete proteome,Lipid-binding,Membrane,Phosphoprotein,Proteomics identification,Receptor,Reference proteome,Steroid-binding,Transmembrane,Transmembrane helix,	chain:Membrane-associated progesterone receptor component 2,domain:Cytochrome b5 heme-binding,modified residue,transmembrane region,
ENSG00000164081	TEX264	testis expressed 264(TEX264)	Homo sapiens					GO:0070062~extracellular exosome,	GO:0005515~protein binding,	IPR011256:Regulatory factor, effector, bacterial,					Complete proteome,Glycoprotein,Phosphoprotein,Polymorphism,Proteomics identification,Reference proteome,Secreted,Signal,	chain:Testis-expressed sequence 264 protein,glycosylation site:N-linked (GlcNAc...),modified residue,sequence variant,signal peptide,
ENSG00000165775	FUNDC2	FUN14 domain containing 2(FUNDC2)	Homo sapiens				GO:0000422~mitophagy,	GO:0005634~nucleus,GO:0005739~mitochondrion,GO:0016021~integral component of membrane,GO:0031307~integral component of mitochondrial outer membrane,		IPR007014:FUN14,					Complete proteome,Membrane,Phosphoprotein,Proteomics identification,Reference proteome,Transmembrane,Transmembrane helix,	chain:FUN14 domain-containing protein 2,modified residue,
ENSG00000165861	ZFYVE1	zinc finger FYVE-type containing 1(ZFYVE1)	Homo sapiens				GO:0009267~cellular response to starvation,GO:0010923~negative regulation of phosphatase activity,GO:0016236~macroautophagy,	GO:0000407~pre-autophagosomal structure,GO:0005776~autophagosome,GO:0005783~endoplasmic reticulum,GO:0005795~Golgi stack,GO:0016020~membrane,GO:0044233~ER-mitochondrion membrane contact site,GO:0048471~perinuclear region of cytoplasm,GO:0097629~extrinsic component of omegasome membrane,	GO:0005515~protein binding,GO:0005545~1-phosphatidylinositol binding,GO:0005547~phosphatidylinositol-3,4,5-trisphosphate binding,GO:0008270~zinc ion binding,GO:0043325~phosphatidylinositol-3,4-bisphosphate binding,GO:0046872~metal ion binding,	IPR000306:Zinc finger, FYVE-type,IPR011011:Zinc finger, FYVE/PHD-type,IPR013083:Zinc finger, RING/FYVE/PHD-type,IPR017455:Zinc finger, FYVE-related,IPR027417:P-loop containing nucleoside triphosphate hydrolase,				SM00064:FYVE,	Alternative splicing,Complete proteome,Endoplasmic reticulum,Golgi apparatus,Metal-binding,Proteomics identification,Reference proteome,Repeat,Zinc,Zinc-finger,	chain:Zinc finger FYVE domain-containing protein 1,mutagenesis site,splice variant,zinc finger region:FYVE-type 1,zinc finger region:FYVE-type 2,
ENSG00000167114	SLC27A4	solute carrier family 27 member 4(SLC27A4)	Homo sapiens				GO:0001579~medium-chain fatty acid transport,GO:0001676~long-chain fatty acid metabolic process,GO:0006629~lipid metabolic process,GO:0006810~transport,GO:0007584~response to nutrient,GO:0015908~fatty acid transport,GO:0015909~long-chain fatty acid transport,GO:0042760~very long-chain fatty acid catabolic process,GO:0043588~skin development,GO:0044539~long-chain fatty acid import,	GO:0005783~endoplasmic reticulum,GO:0005789~endoplasmic reticulum membrane,GO:0005886~plasma membrane,GO:0005902~microvillus,GO:0016020~membrane,GO:0016021~integral component of membrane,GO:0031526~brush border membrane,	GO:0000166~nucleotide binding,GO:0004467~long-chain fatty acid-CoA ligase activity,GO:0015245~fatty acid transporter activity,GO:0031957~very long-chain fatty acid-CoA ligase activity,	IPR000873:AMP-dependent synthetase/ligase,IPR020845:AMP-binding, conserved site,IPR022272:Lipocalin conserved site,IPR025110:Domain of unknown function DUF4009,	hsa03320:PPAR signaling pathway,hsa04931:Insulin resistance,	608649~Ichthyosis prematurity syndrome,			Alternative splicing,Complete proteome,Disease mutation,Endoplasmic reticulum,Fatty acid metabolism,Ichthyosis,Ligase,Lipid metabolism,Lipid transport,Membrane,Nucleotide-binding,Polymorphism,Reference proteome,Transmembrane,Transmembrane helix,Transport,	chain:Long-chain fatty acid transport protein 4,nucleotide phosphate-binding region:AMP,sequence conflict,sequence variant,transmembrane region,
ENSG00000167182	SP2	Sp2 transcription factor(SP2)	Homo sapiens				GO:0006351~transcription, DNA-templated,GO:0006357~regulation of transcription from RNA polymerase II promoter,GO:0006955~immune response,GO:0035264~multicellular organism growth,	GO:0005634~nucleus,	GO:0000981~RNA polymerase II transcription factor activity, sequence-specific DNA binding,GO:0003677~DNA binding,GO:0005515~protein binding,GO:0042826~histone deacetylase binding,GO:0046872~metal ion binding,	IPR007087:Zinc finger, C2H2,IPR013087:Zinc finger C2H2-type/integrase DNA-binding domain,IPR015880:Zinc finger, C2H2-like,				SM00355:ZnF_C2H2,	Activator,Alternative splicing,Complete proteome,DNA-binding,Metal-binding,Nucleus,Phosphoprotein,Proteomics identification,Reference proteome,Repeat,Transcription,Transcription regulation,Zinc,Zinc-finger,	chain:Transcription factor Sp2,modified residue,splice variant,zinc finger region:C2H2-type 1,zinc finger region:C2H2-type 2,zinc finger region:C2H2-type 3,
ENSG00000168958	MFF	mitochondrial fission factor(MFF)	Homo sapiens				GO:0000266~mitochondrial fission,GO:0001836~release of cytochrome c from mitochondria,GO:0006626~protein targeting to mitochondrion,GO:0008053~mitochondrial fusion,GO:0010821~regulation of mitochondrion organization,GO:0016559~peroxisome fission,GO:0043653~mitochondrial fragmentation involved in apoptotic process,GO:0051260~protein homooligomerization,GO:0070584~mitochondrion morphogenesis,GO:009…	GO:0005741~mitochondrial outer membrane,GO:0005777~peroxisome,GO:0008021~synaptic vesicle,GO:0016021~integral component of membrane,GO:0030054~cell junction,GO:0032592~integral component of mitochondrial membrane,	GO:0005515~protein binding,GO:0042803~protein homodimerization activity,	IPR008518:FATE/Miff/Tango-11,					Alternative splicing,Cell junction,Coiled coil,Complete proteome,Cytoplasmic vesicle,Membrane,Mitochondrion,Mitochondrion outer membrane,Peroxisome,Phosphoprotein,Polymorphism,Proteomics identification,Reference proteome,Synapse,Transmembrane,Transmembrane helix,	chain:Mitochondrial fission factor,modified residue,sequence conflict,sequence variant,splice variant,topological domain:Cytoplasmic,topological domain:Mitochondrial intermembrane,transmembrane region,
ENSG00000169446	MMGT1	membrane magnesium transporter 1(MMGT1)	Homo sapiens				GO:0006824~cobalt ion transport,GO:0006825~copper ion transport,GO:0015693~magnesium ion transport,GO:0098655~cation transmembrane transport,GO:1903830~magnesium ion transmembrane transport,GO:1903874~ferrous iron transmembrane transport,	GO:0000139~Golgi membrane,GO:0005769~early endosome,GO:0005794~Golgi apparatus,GO:0005886~plasma membrane,GO:0016020~membrane,GO:0016021~integral component of membrane,GO:0031901~early endosome membrane,GO:0072546~ER membrane protein complex,	GO:0015087~cobalt ion transmembrane transporter activity,GO:0015093~ferrous iron transmembrane transporter activity,GO:0015095~magnesium ion transmembrane transporter activity,GO:0022890~inorganic cation transmembrane transporter activity,	IPR018937:Magnesium transporter,					Alternative splicing,Complete proteome,Endoplasmic reticulum,Endosome,Golgi apparatus,Magnesium,Membrane,Phosphoprotein,Reference proteome,Transmembrane,Transmembrane helix,Transport,	chain:Membrane magnesium transporter 1,signal peptide,splice variant,topological domain:Cytoplasmic,topological domain:Lumenal,transmembrane region,
ENSG00000171862	PTEN	phosphatase and tensin homolog(PTEN)	Homo sapiens		h_ctcfPathway:CTCF: First Multivalent Nuclear Factor,h_eif4Pathway:Regulation of eIF4e and p70 S6 Kinase,h_igf1mtorPathway:Skeletal muscle hypertrophy is regulated via AKT/mTOR pathway,h_metPathway:Signaling of Hepatocyte Growth Factor Receptor,h_mtorPathway:mTOR Signaling Pathway,h_ptenPathway:PTEN dependent cell cycle arrest and apoptosis,		GO:0000079~regulation of cyclin-dependent protein serine/threonine kinase activity,GO:0001525~angiogenesis,GO:0001933~negative regulation of protein phosphorylation,GO:0002902~regulation of B cell apoptotic process,GO:0006470~protein dephosphorylation,GO:0006661~phosphatidylinositol biosynthetic process,GO:0006915~apoptotic process,GO:0007270~neuron-neuron synaptic transmission,GO:0007416~synapse…	GO:0005576~extracellular region,GO:0005634~nucleus,GO:0005654~nucleoplasm,GO:0005737~cytoplasm,GO:0005739~mitochondrion,GO:0005829~cytosol,GO:0005886~plasma membrane,GO:0009898~cytoplasmic side of plasma membrane,GO:0016324~apical plasma membrane,GO:0016605~PML body,GO:0035749~myelin sheath adaxonal region,GO:0042995~cell projection,GO:0043005~neuron projection,GO:0043197~dendritic spine,GO:00432…	GO:0000287~magnesium ion binding,GO:0004438~phosphatidylinositol-3-phosphatase activity,GO:0004721~phosphoprotein phosphatase activity,GO:0004722~protein serine/threonine phosphatase activity,GO:0004725~protein tyrosine phosphatase activity,GO:0005161~platelet-derived growth factor receptor binding,GO:0005515~protein binding,GO:0008138~protein tyrosine/serine/threonine phosphatase activity,GO:000…	IPR000008:C2 calcium-dependent membrane targeting,IPR000340:Dual specificity phosphatase, catalytic domain,IPR003595:Protein-tyrosine phosphatase, catalytic,IPR014020:Tensin phosphatase, C2 domain,IPR016130:Protein-tyrosine phosphatase, active site,IPR017361:Bifunctional phosphatidylinositol trisphosphate phosphatase/dual specificity phosphatase PTEN,	hsa00562:Inositol phosphate metabolism,hsa04068:FoxO signaling pathway,hsa04070:Phosphatidylinositol signaling system,hsa04071:Sphingolipid signaling pathway,hsa04115:p53 signaling pathway,hsa04150:mTOR signaling pathway,hsa04151:PI3K-Akt signaling pathway,hsa04510:Focal adhesion,hsa04931:Insulin resistance,hsa05161:Hepatitis B,hsa05200:Pathways in cancer,hsa05206:MicroRNAs in cancer,hsa05213:End…	153480~Bannayan-Riley-Ruvalcaba syndrome,155600~Malignant melanoma, somatic,158350~Cowden syndrome 1,158350~Lhermitte-Duclos syndrome,176807~Prostate cancer, somatic,275355~Squamous cell carcinoma, head and neck, somatic,276950~VATER association with macrocephaly and ventriculomegaly,605309~Macrocephaly/autism syndrome,607174~Meningioma,608089~Endometrial carcinoma, somatic,613028~Glioma suscepti…	PIRSF038025:bifunctional phosphatidylinositol-3,4,5-trisphosphate 3-phosphatase/dual-specificity protein phosphatase PTEN ,	SM00404:PTPc_motif,SM01326:SM01326,	3D-structure,Acetylation,Alternative initiation,Alternative splicing,Apoptosis,Autism spectrum disorder,Complete proteome,Cytoplasm,Disease mutation,Hydrolase,Isopeptide bond,Lipid metabolism,Lipid-binding,Neurogenesis,Nucleus,Phosphoprotein,Polymorphism,Protein phosphatase,Proteomics identification,Reference proteome,Secreted,Tumor suppressor,Ubl conjugation,	active site:Phosphocysteine intermediate,chain:Phosphatidylinositol-3,4,5-trisphosphate 3-phosphatase and dual-specificity protein phosphatase PTEN,domain:C2 tensin-type,domain:Phosphatase tensin-type,helix,modified residue,mutagenesis site,region of interest:PDZ domain-binding,sequence variant,strand,turn,
ENSG00000171863	RPS7	ribosomal protein S7(RPS7)	Homo sapiens				GO:0000184~nuclear-transcribed mRNA catabolic process, nonsense-mediated decay,GO:0001843~neural tube closure,GO:0006364~rRNA processing,GO:0006412~translation,GO:0006413~translational initiation,GO:0006614~SRP-dependent cotranslational protein targeting to membrane,GO:0019083~viral transcription,GO:0030154~cell differentiation,GO:0042274~ribosomal small subunit biogenesis,	GO:0005634~nucleus,GO:0005654~nucleoplasm,GO:0005730~nucleolus,GO:0005737~cytoplasm,GO:0005815~microtubule organizing center,GO:0005829~cytosol,GO:0005840~ribosome,GO:0005925~focal adhesion,GO:0016020~membrane,GO:0022627~cytosolic small ribosomal subunit,GO:0030529~intracellular ribonucleoprotein complex,GO:0030686~90S preribosome,GO:0031012~extracellular matrix,GO:0032040~small-subunit processom…	GO:0003723~RNA binding,GO:0003735~structural constituent of ribosome,GO:0005515~protein binding,GO:0044822~poly(A) RNA binding,	IPR000554:Ribosomal protein S7e,	hsa03010:Ribosome,	612563~Diamond-Blackfan anemia 8,			3D-structure,Acetylation,Complete proteome,Cytoplasm,Cytoskeleton,Diamond-Blackfan anemia,Direct protein sequencing,Proteomics identification,Reference proteome,Ribonucleoprotein,Ribosomal protein,	chain:40S ribosomal protein S7,compositionally biased region:Arg/Lys-rich (basic),modified residue,
ENSG00000172071	EIF2AK3	eukaryotic translation initiation factor 2 alpha kinase 3(EIF2AK3)	Homo sapiens		h_eif2Pathway:Regulation of eIF2,	Function unknown,	GO:0001501~skeletal system development,GO:0001503~ossification,GO:0001525~angiogenesis,GO:0002063~chondrocyte development,GO:0006468~protein phosphorylation,GO:0006919~activation of cysteine-type endopeptidase activity involved in apoptotic process,GO:0006983~ER overload response,GO:0007029~endoplasmic reticulum organization,GO:0010575~positive regulation of vascular endothelial growth factor pro…	GO:0005737~cytoplasm,GO:0005783~endoplasmic reticulum,GO:0005789~endoplasmic reticulum membrane,GO:0016020~membrane,GO:0030176~integral component of endoplasmic reticulum membrane,GO:0048471~perinuclear region of cytoplasm,	GO:0003743~translation initiation factor activity,GO:0004672~protein kinase activity,GO:0004674~protein serine/threonine kinase activity,GO:0004694~eukaryotic translation initiation factor 2alpha kinase activity,GO:0005515~protein binding,GO:0005524~ATP binding,GO:0019899~enzyme binding,GO:0019903~protein phosphatase binding,GO:0042802~identical protein binding,GO:0042803~protein homodimerization…	IPR000719:Protein kinase, catalytic domain,IPR008271:Serine/threonine-protein kinase, active site,IPR011009:Protein kinase-like domain,IPR011047:Quinonprotein alcohol dehydrogenase-like superfamily,IPR017441:Protein kinase, ATP binding site,IPR027295:Quinonprotein alcohol dehydrogenase-like domain,	hsa04141:Protein processing in endoplasmic reticulum,hsa04932:Non-alcoholic fatty liver disease (NAFLD),hsa05010:Alzheimer's disease,hsa05160:Hepatitis C,hsa05162:Measles,hsa05164:Influenza A,hsa05168:Herpes simplex infection,	226980~Wolcott-Rallison syndrome,		SM00220:S_TKc,	3D-structure,ADP-ribosylation,ATP-binding,Complete proteome,Diabetes mellitus,Disease mutation,Endoplasmic reticulum,Glycoprotein,Initiation factor,Kinase,Membrane,Nucleotide-binding,Phosphoprotein,Polymorphism,Protein biosynthesis,Proteomics identification,Reference proteome,Serine/threonine-protein kinase,Signal,Stress response,Transferase,Translation regulation,Transmembrane,Transmembrane heli…	active site:Proton acceptor,binding site:ATP,chain:Eukaryotic translation initiation factor 2-alpha kinase 3,compositionally biased region:Poly-Ala,domain:Protein kinase,glycosylation site:N-linked (GlcNAc...),modified residue,nucleotide phosphate-binding region:ATP,sequence conflict,sequence variant,signal peptide,topological domain:Cytoplasmic,topological domain:Lumenal,transmembrane region,
ENSG00000172375	C2CD2L	C2CD2 like(C2CD2L)	Homo sapiens				GO:0035774~positive regulation of insulin secretion involved in cellular response to glucose stimulus,	GO:0016021~integral component of membrane,	GO:0043559~insulin binding,	IPR000008:C2 calcium-dependent membrane targeting,					Alternative splicing,Complete proteome,Membrane,Phosphoprotein,Polymorphism,Proteomics identification,Reference proteome,Transmembrane,Transmembrane helix,	chain:C2 domain-containing protein 2-like,modified residue,sequence variant,splice variant,transmembrane region,
ENSG00000172893	DHCR7	7-dehydrocholesterol reductase(DHCR7)	Homo sapiens				GO:0001568~blood vessel development,GO:0006695~cholesterol biosynthetic process,GO:0009791~post-embryonic development,GO:0030154~cell differentiation,GO:0030324~lung development,GO:0033489~cholesterol biosynthetic process via desmosterol,GO:0033490~cholesterol biosynthetic process via lathosterol,GO:0035264~multicellular organism growth,GO:0042127~regulation of cell proliferation,GO:0045540~regul…	GO:0005640~nuclear outer membrane,GO:0005783~endoplasmic reticulum,GO:0005789~endoplasmic reticulum membrane,GO:0016020~membrane,GO:0016021~integral component of membrane,GO:0030176~integral component of endoplasmic reticulum membrane,GO:0043231~intracellular membrane-bounded organelle,	GO:0016628~oxidoreductase activity, acting on the CH-CH group of donors, NAD or NADP as acceptor,GO:0047598~7-dehydrocholesterol reductase activity,GO:0050661~NADP binding,	IPR001171:Ergosterol biosynthesis ERG4/ERG24,IPR018083:Sterol reductase, conserved site,	hsa00100:Steroid biosynthesis,hsa01100:Metabolic pathways,	270400~Smith-Lemli-Opitz syndrome,			Cholesterol biosynthesis,Cholesterol metabolism,Complete proteome,Disease mutation,Endoplasmic reticulum,Lipid biosynthesis,Lipid metabolism,Membrane,NADP,Oxidoreductase,Phosphoprotein,Polymorphism,Proteomics identification,Reference proteome,Steroid biosynthesis,Steroid metabolism,Sterol biosynthesis,Sterol metabolism,Transmembrane,Transmembrane helix,	chain:7-dehydrocholesterol reductase,modified residue,sequence conflict,sequence variant,transmembrane region,
ENSG00000173726	TOMM20	translocase of outer mitochondrial membrane 20(TOMM20)	Homo sapiens				GO:0006605~protein targeting,GO:0006626~protein targeting to mitochondrion,GO:0016031~tRNA import into mitochondrion,GO:0016236~macroautophagy,GO:0030150~protein import into mitochondrial matrix,GO:0070096~mitochondrial outer membrane translocase complex assembly,	GO:0005739~mitochondrion,GO:0005741~mitochondrial outer membrane,GO:0005742~mitochondrial outer membrane translocase complex,GO:0016021~integral component of membrane,GO:0031012~extracellular matrix,GO:0031307~integral component of mitochondrial outer membrane,GO:0044233~ER-mitochondrion membrane contact site,	GO:0005515~protein binding,GO:0015266~protein channel activity,GO:0015450~P-P-bond-hydrolysis-driven protein transmembrane transporter activity,GO:0030943~mitochondrion targeting sequence binding,GO:0051082~unfolded protein binding,	IPR002056:Protein import receptor MAS20-related,IPR022422:Protein import receptor MAS20, metazoan,IPR023392:Mitochondrial outer membrane translocase complex, subunit Tom20 domain,			PIRSF037707:mitochondrial import receptor, TOM20 subunit,		3D-structure,Complete proteome,Isopeptide bond,Membrane,Mitochondrion,Mitochondrion outer membrane,Phosphoprotein,Polymorphism,Protein transport,Reference proteome,Transmembrane,Transmembrane helix,Transport,Ubl conjugation,	chain:Mitochondrial import receptor subunit TOM20 homolog,modified residue,sequence conflict,sequence variant,topological domain:Cytoplasmic,topological domain:Mitochondrial intermembrane,transmembrane region,
ENSG00000174437	ATP2A2	ATPase sarcoplasmic/endoplasmic reticulum Ca2+ transporting 2(ATP2A2)	Homo sapiens				GO:0002026~regulation of the force of heart contraction,GO:0006874~cellular calcium ion homeostasis,GO:0006984~ER-nucleus signaling pathway,GO:0006996~organelle organization,GO:0007155~cell adhesion,GO:0008544~epidermis development,GO:0010460~positive regulation of heart rate,GO:0010882~regulation of cardiac muscle contraction by calcium ion signaling,GO:0014883~transition between fast and slow f…	GO:0005783~endoplasmic reticulum,GO:0005789~endoplasmic reticulum membrane,GO:0005887~integral component of plasma membrane,GO:0012506~vesicle membrane,GO:0014801~longitudinal sarcoplasmic reticulum,GO:0016020~membrane,GO:0016021~integral component of membrane,GO:0016529~sarcoplasmic reticulum,GO:0031095~platelet dense tubular network membrane,GO:0031234~extrinsic component of cytoplasmic side of…	GO:0005388~calcium-transporting ATPase activity,GO:0005509~calcium ion binding,GO:0005515~protein binding,GO:0005524~ATP binding,GO:0008022~protein C-terminus binding,GO:0019899~enzyme binding,GO:0031775~lutropin-choriogonadotropic hormone receptor binding,GO:0044548~S100 protein binding,GO:0046872~metal ion binding,GO:0086039~calcium-transporting ATPase activity involved in regulation of cardiac…	IPR001757:Cation-transporting P-type ATPase,IPR004014:Cation-transporting P-type ATPase, N-terminal,IPR005782:Calcium-transporting P-type ATPase, subfamily IIA, SERCA-type,IPR006068:Cation-transporting P-type ATPase, C-terminal,IPR008250:P-type ATPase, A domain,IPR018303:P-type ATPase, phosphorylation site,IPR023214:HAD-like domain,IPR023298:P-type ATPase, transmembrane domain,IPR023299:P-type AT…	hsa04020:Calcium signaling pathway,hsa04022:cGMP-PKG signaling pathway,hsa04972:Pancreatic secretion,hsa05010:Alzheimer's disease,	101900~Acrokeratosis verruciformis,124200~Darier disease,		SM00831:SM00831,	Alternative splicing,ATP-binding,Calcium,Calcium transport,Complete proteome,Disease mutation,Endoplasmic reticulum,Epilepsy,Hydrolase,Ion transport,Isopeptide bond,Magnesium,Membrane,Metal-binding,Nitration,Nucleotide-binding,Phosphoprotein,Proteomics identification,Reference proteome,Sarcoplasmic reticulum,Transmembrane,Transmembrane helix,Transport,	active site:4-aspartylphosphate intermediate,chain:Sarcoplasmic/endoplasmic reticulum calcium ATPase 2,cross-link:Glycyl lysine isopeptide (Lys-Gly) (interchain with G-Cter in ubiquitin),metal ion-binding site:Calcium 1,metal ion-binding site:Calcium 2,metal ion-binding site:Calcium 2; via carbonyl oxygen,metal ion-binding site:Magnesium,modified residue,region of interest:Interacts with HAX1,reg…
ENSG00000174915	PTDSS2	phosphatidylserine synthase 2(PTDSS2)	Homo sapiens				GO:0006659~phosphatidylserine biosynthetic process,GO:0008654~phospholipid biosynthetic process,	GO:0005789~endoplasmic reticulum membrane,GO:0016020~membrane,GO:0016021~integral component of membrane,	GO:0003882~CDP-diacylglycerol-serine O-phosphatidyltransferase activity,GO:0016740~transferase activity,	IPR004277:Phosphatidyl serine synthase,	hsa00564:Glycerophospholipid metabolism,hsa01100:Metabolic pathways,				Complete proteome,Endoplasmic reticulum,Glycoprotein,Lipid biosynthesis,Lipid metabolism,Membrane,Phospholipid biosynthesis,Phospholipid metabolism,Phosphoprotein,Proteomics identification,Reference proteome,Signal,Transferase,Transmembrane,Transmembrane helix,	chain:Phosphatidylserine synthase 2,glycosylation site:N-linked (GlcNAc...),modified residue,topological domain:Cytoplasmic,topological domain:Extracellular,transmembrane region,
ENSG00000175198	PCCA	propionyl-CoA carboxylase alpha subunit(PCCA)	Homo sapiens			Lipid metabolism,	GO:0006768~biotin metabolic process,GO:0019626~short-chain fatty acid catabolic process,GO:0019836~hemolysis by symbiont of host erythrocytes,	GO:0005576~extracellular region,GO:0005759~mitochondrial matrix,GO:0005829~cytosol,	GO:0004075~biotin carboxylase activity,GO:0004658~propionyl-CoA carboxylase activity,GO:0005524~ATP binding,GO:0009374~biotin binding,GO:0019899~enzyme binding,GO:0046872~metal ion binding,	IPR000089:Biotin/lipoyl attachment,IPR001882:Biotin-binding site,IPR005479:Carbamoyl-phosphate synthetase large subunit-like, ATP-binding domain,IPR005481:Carbamoyl-phosphate synthase, large subunit, N-terminal,IPR005482:Biotin carboxylase, C-terminal,IPR011053:Single hybrid motif,IPR011054:Rudiment single hybrid motif,IPR011761:ATP-grasp fold,IPR011764:Biotin carboxylation domain,IPR013815:ATP-g…	hsa00280:Valine, leucine and isoleucine degradation,hsa00630:Glyoxylate and dicarboxylate metabolism,hsa00640:Propanoate metabolism,hsa01100:Metabolic pathways,hsa01130:Biosynthesis of antibiotics,hsa01200:Carbon metabolism,	606054~Propionicacidemia,		SM00878:SM00878,	3D-structure,Acetylation,Alternative splicing,ATP-binding,Biotin,Complete proteome,Direct protein sequencing,Disease mutation,Ligase,Mitochondrion,Nucleotide-binding,Phosphoprotein,Polymorphism,Proteomics identification,Reference proteome,Transit peptide,	binding site:ATP,chain:Propionyl-CoA carboxylase alpha chain, mitochondrial,domain:ATP-grasp,domain:Biotin carboxylation,domain:Biotinyl-binding,helix,modified residue,sequence conflict,sequence variant,strand,transit peptide:Mitochondrion,turn,
ENSG00000175274	TP53I11	tumor protein p53 inducible protein 11(TP53I11)	Homo sapiens				GO:0006950~response to stress,GO:0008285~negative regulation of cell proliferation,	GO:0016021~integral component of membrane,							Complete proteome,Membrane,Phosphoprotein,Proteomics identification,Reference proteome,Transmembrane,Transmembrane helix,
ENSG00000175348	TMEM9B	TMEM9 domain family member B(TMEM9B)	Homo sapiens				GO:0007165~signal transduction,GO:0043123~positive regulation of I-kappaB kinase/NF-kappaB signaling,	GO:0005765~lysosomal membrane,GO:0016021~integral component of membrane,GO:0031901~early endosome membrane,	GO:0004871~signal transducer activity,	IPR008853:TMEM9,					Alternative splicing,Complete proteome,Direct protein sequencing,Endosome,Glycoprotein,Lysosome,Membrane,Phosphoprotein,Proteomics identification,Reference proteome,Signal,Transmembrane,Transmembrane helix,	chain:Transmembrane protein 9B,modified residue,signal peptide,transmembrane region,
ENSG00000175768	TOMM5	translocase of outer mitochondrial membrane 5(TOMM5)	Homo sapiens				GO:0006626~protein targeting to mitochondrion,GO:0016236~macroautophagy,	GO:0005739~mitochondrion,GO:0005741~mitochondrial outer membrane,GO:0005742~mitochondrial outer membrane translocase complex,GO:0016021~integral component of membrane,	GO:0008565~protein transporter activity,						Acetylation,Alternative splicing,Complete proteome,Membrane,Mitochondrion,Mitochondrion outer membrane,Protein transport,Proteomics identification,Reference proteome,Signal,Transmembrane,Transmembrane helix,Transport,	chain:Mitochondrial import receptor subunit TOM5 homolog,modified residue,transmembrane region,
ENSG00000176209	SMIM19	small integral membrane protein 19(SMIM19)	Homo sapiens					GO:0016021~integral component of membrane,							Complete proteome,Membrane,Proteomics identification,Reference proteome,Transmembrane,Transmembrane helix,	chain:UPF0697 protein C8orf40,transmembrane region,
ENSG00000177034	MTX3	metaxin 3(MTX3)	Homo sapiens				GO:0006626~protein targeting to mitochondrion,	GO:0005741~mitochondrial outer membrane,		IPR010987:Glutathione S-transferase, C-terminal-like,IPR017410:Mitochondrial outer membrane transport complex protein, metaxin,IPR019564:Mitochondrial outer membrane transport complex, Sam37/metaxin,			PIRSF038150:Metaxin,		Alternative splicing,Complete proteome,Membrane,Mitochondrion,Mitochondrion outer membrane,Phosphoprotein,Polymorphism,Protein transport,Reference proteome,Transport,	chain:Metaxin-3,modified residue,sequence conflict,sequence variant,splice variant,
ENSG00000177427	MIEF2	mitochondrial elongation factor 2(MIEF2)	Homo sapiens				GO:0007005~mitochondrion organization,GO:0008053~mitochondrial fusion,GO:0032464~positive regulation of protein homooligomerization,GO:0090141~positive regulation of mitochondrial fission,GO:0090314~positive regulation of protein targeting to membrane,	GO:0005739~mitochondrion,GO:0005741~mitochondrial outer membrane,GO:0005777~peroxisome,GO:0016021~integral component of membrane,	GO:0005515~protein binding,	IPR024810:Mab-21 domain,				SM01265:SM01265,	Alternative splicing,Complete proteome,Membrane,Mitochondrion,Mitochondrion outer membrane,Phosphoprotein,Polymorphism,Proteomics identification,Reference proteome,Transmembrane,Transmembrane helix,	chain:Smith-Magenis syndrome chromosome region candidate gene 7 protein,modified residue,sequence conflict,sequence variant,splice variant,transmembrane region,
ENSG00000179364	PACS2	phosphofurin acidic cluster sorting protein 2(PACS2)	Homo sapiens				GO:0000045~autophagosome assembly,GO:0006915~apoptotic process,GO:0016032~viral process,GO:0034497~protein localization to pre-autophagosomal structure,GO:0072661~protein targeting to plasma membrane,	GO:0005739~mitochondrion,GO:0005783~endoplasmic reticulum,GO:0005788~endoplasmic reticulum lumen,	GO:0044325~ion channel binding,	IPR019381:Phosphofurin acidic cluster sorting protein 1,					Alternative splicing,Apoptosis,Complete proteome,Endoplasmic reticulum,Host-virus interaction,Mitochondrion,Phosphoprotein,Polymorphism,Proteomics identification,Reference proteome,	chain:Phosphofurin acidic cluster sorting protein 2,modified residue,sequence conflict,sequence variant,splice variant,
ENSG00000182134	TDRKH	tudor and KH domain containing(TDRKH)	Homo sapiens				GO:0007140~male meiosis,GO:0007283~spermatogenesis,GO:0009566~fertilization,GO:0030154~cell differentiation,GO:0031047~gene silencing by RNA,GO:0034587~piRNA metabolic process,GO:0043046~DNA methylation involved in gamete generation,	GO:0005739~mitochondrion,GO:0016021~integral component of membrane,GO:0071546~pi-body,GO:0071547~piP-body,	GO:0003723~RNA binding,	IPR002999:Tudor domain,IPR004087:K Homology domain,IPR004088:K Homology domain, type 1,				SM00322:KH,SM00333:TUDOR,	3D-structure,Alternative splicing,Complete proteome,Cytoplasm,Differentiation,Isopeptide bond,Membrane,Mitochondrion,Phosphoprotein,Polymorphism,Proteomics identification,Reference proteome,Repeat,RNA-binding,RNA-mediated gene silencing,Spermatogenesis,Transmembrane,Transmembrane helix,Ubl conjugation,	chain:Tudor and KH domain-containing protein,domain:KH 1,domain:KH 2,domain:Tudor,helix,sequence conflict,sequence variant,splice variant,
ENSG00000182220	ATP6AP2	ATPase H+ transporting accessory protein 2(ATP6AP2)	Homo sapiens				GO:0002003~angiotensin maturation,GO:0008152~metabolic process,GO:0021903~rostrocaudal neural tube patterning,GO:0030177~positive regulation of Wnt signaling pathway,GO:0032914~positive regulation of transforming growth factor beta1 production,GO:0043408~regulation of MAPK cascade,GO:0048069~eye pigmentation,GO:0060323~head morphogenesis,	GO:0005886~plasma membrane,GO:0009897~external side of plasma membrane,GO:0016021~integral component of membrane,GO:0070062~extracellular exosome,	GO:0003824~catalytic activity,GO:0004872~receptor activity,GO:0005515~protein binding,	IPR012493:Renin receptor-like,IPR017850:Alkaline-phosphatase-like, core domain,	hsa04614:Renin-angiotensin system,	300423~Mental retardation, X-linked, syndromic, Hedera type,300911~Parkinsonism with spasticity, X-linked,			3D-structure,Alternative splicing,Complete proteome,Epilepsy,Membrane,Mental retardation,Neurodegeneration,Parkinsonism,Phosphoprotein,Polymorphism,Proteomics identification,Receptor,Reference proteome,Signal,Transmembrane,Transmembrane helix,	chain:Renin receptor,sequence conflict,sequence variant,signal peptide,topological domain:Cytoplasmic,topological domain:Extracellular,transmembrane region,
ENSG00000185345	PARK2	parkin RBR E3 ubiquitin protein ligase(PARK2)	Homo sapiens		h_parkinPathway:Role of Parkin in the Ubiquitin-Proteasomal Pathway,h_parkinsonsPathway:Alpha-synuclein and Parkin-mediated proteolysis in Parkinson's disease,		GO:0000122~negative regulation of transcription from RNA polymerase II promoter,GO:0000209~protein polyubiquitination,GO:0000266~mitochondrial fission,GO:0000422~mitophagy,GO:0000423~macromitophagy,GO:0001933~negative regulation of protein phosphorylation,GO:0001964~startle response,GO:0006351~transcription, DNA-templated,GO:0006513~protein monoubiquitination,GO:0006979~response to oxidative stre…	GO:0000151~ubiquitin ligase complex,GO:0005634~nucleus,GO:0005737~cytoplasm,GO:0005739~mitochondrion,GO:0005783~endoplasmic reticulum,GO:0005794~Golgi apparatus,GO:0005829~cytosol,GO:0016235~aggresome,GO:0019005~SCF ubiquitin ligase complex,GO:0043005~neuron projection,GO:0043234~protein complex,GO:0048471~perinuclear region of cytoplasm,GO:0071797~LUBAC complex,GO:0097413~Lewy body,GO:0098793~pr…	GO:0000976~transcription regulatory region sequence-specific DNA binding,GO:0001664~G-protein coupled receptor binding,GO:0003700~transcription factor activity, sequence-specific DNA binding,GO:0003779~actin binding,GO:0004842~ubiquitin-protein transferase activity,GO:0005515~protein binding,GO:0008013~beta-catenin binding,GO:0008270~zinc ion binding,GO:0015631~tubulin binding,GO:0016874~ligase a…	IPR000626:Ubiquitin,IPR002867:Zinc finger, C6HC-type,IPR003977:Parkin,IPR019956:Ubiquitin subgroup,	hsa04120:Ubiquitin mediated proteolysis,hsa04141:Protein processing in endoplasmic reticulum,hsa05012:Parkinson's disease,	167000~Adenocarcinoma, ovarian, somatic,211980~Adenocarcinoma of lung, somatic,600116~Parkinson disease, juvenile, type 2,607572~Leprosy, susceptibility to,	PIRSF037880:parkin,	SM00213:UBQ,SM00647:IBR,	3D-structure,Alternative splicing,Autophagy,Complete proteome,Cytoplasm,Disease mutation,Endoplasmic reticulum,Ligase,Metal-binding,Mitochondrion,Neurodegeneration,Nucleus,Parkinson disease,Parkinsonism,Phosphoprotein,Polymorphism,Proteomics identification,Reference proteome,Repeat,S-nitrosylation,Transcription,Transcription regulation,Transferase,Ubl conjugation,Ubl conjugation pathway,Zinc,Zinc…	chain:E3 ubiquitin-protein ligase parkin,domain:Ubiquitin-like,helix,mutagenesis site,region of interest:SYT11 binding 1,region of interest:SYT11 binding 2,sequence conflict,sequence variant,splice variant,strand,turn,zinc finger region:IBR-type,zinc finger region:RING-type 1; atypical,zinc finger region:RING-type 2,
ENSG00000185825	BCAP31	B-cell receptor-associated protein 31(BCAP31)	Homo sapiens				GO:0002474~antigen processing and presentation of peptide antigen via MHC class I,GO:0006886~intracellular protein transport,GO:0006888~ER to Golgi vesicle-mediated transport,GO:0006921~cellular component disassembly involved in execution phase of apoptosis,GO:0007204~positive regulation of cytosolic calcium ion concentration,GO:0007283~spermatogenesis,GO:0032471~negative regulation of endoplasmi…	GO:0005739~mitochondrion,GO:0005783~endoplasmic reticulum,GO:0005784~Sec61 translocon complex,GO:0005789~endoplasmic reticulum membrane,GO:0005811~lipid particle,GO:0005829~cytosol,GO:0005887~integral component of plasma membrane,GO:0016020~membrane,GO:0016021~integral component of membrane,GO:0030136~clathrin-coated vesicle,GO:0032580~Golgi cisterna membrane,GO:0033116~endoplasmic reticulum-Golg…	GO:0005515~protein binding,GO:0032403~protein complex binding,GO:0042288~MHC class I protein binding,	IPR008417:B-cell receptor-associated 31-like,	hsa04141:Protein processing in endoplasmic reticulum,	300475~Deafness, dystonia, and cerebral hypomyelination,			3D-structure,Alternative splicing,Apoptosis,Coiled coil,Complete proteome,Deafness,Direct protein sequencing,Dystonia,Endoplasmic reticulum,ER-Golgi transport,Membrane,Mental retardation,Protein transport,Proteomics identification,Reference proteome,Transmembrane,Transmembrane helix,Transport,	chain:B-cell receptor-associated protein 31,mutagenesis site,sequence conflict,short sequence motif:Di-lysine motif,site:Cleavage; by caspase-8,topological domain:Cytoplasmic,topological domain:Lumenal,transmembrane region,
ENSG00000196296	ATP2A1	ATPase sarcoplasmic/endoplasmic reticulum Ca2+ transporting 1(ATP2A1)	Homo sapiens				GO:0006816~calcium ion transport,GO:0006942~regulation of striated muscle contraction,GO:0008637~apoptotic mitochondrial changes,GO:0031448~positive regulation of fast-twitch skeletal muscle fiber contraction,GO:0032470~positive regulation of endoplasmic reticulum calcium ion concentration,GO:0032471~negative regulation of endoplasmic reticulum calcium ion concentration,GO:0034220~ion transmembra…	GO:0005739~mitochondrion,GO:0005789~endoplasmic reticulum membrane,GO:0005793~endoplasmic reticulum-Golgi intermediate compartment,GO:0005887~integral component of plasma membrane,GO:0016020~membrane,GO:0016021~integral component of membrane,GO:0016529~sarcoplasmic reticulum,GO:0031095~platelet dense tubular network membrane,GO:0031673~H zone,GO:0031674~I band,GO:0033017~sarcoplasmic reticulum me…	GO:0000166~nucleotide binding,GO:0005388~calcium-transporting ATPase activity,GO:0005509~calcium ion binding,GO:0005515~protein binding,GO:0005524~ATP binding,GO:0042803~protein homodimerization activity,GO:0046872~metal ion binding,	IPR001757:Cation-transporting P-type ATPase,IPR004014:Cation-transporting P-type ATPase, N-terminal,IPR005782:Calcium-transporting P-type ATPase, subfamily IIA, SERCA-type,IPR006068:Cation-transporting P-type ATPase, C-terminal,IPR008250:P-type ATPase, A domain,IPR018303:P-type ATPase, phosphorylation site,IPR023214:HAD-like domain,IPR023298:P-type ATPase, transmembrane domain,IPR023299:P-type AT…	hsa04020:Calcium signaling pathway,hsa04022:cGMP-PKG signaling pathway,hsa04972:Pancreatic secretion,hsa05010:Alzheimer's disease,	601003~Brody myopathy,		SM00831:SM00831,	Alternative splicing,ATP-binding,Calcium,Calcium transport,Complete proteome,Disease mutation,Disulfide bond,Endoplasmic reticulum,Hydrolase,Ion transport,Magnesium,Membrane,Metal-binding,Nucleotide-binding,Phosphoprotein,Proteomics identification,Reference proteome,Sarcoplasmic reticulum,Transmembrane,Transmembrane helix,Transport,	active site:4-aspartylphosphate intermediate,chain:Sarcoplasmic/endoplasmic reticulum calcium ATPase 1,disulfide bond,metal ion-binding site:Calcium 1,metal ion-binding site:Calcium 2,metal ion-binding site:Calcium 2; via carbonyl oxygen,metal ion-binding site:Magnesium,region of interest:Interacts with phospholamban 1,region of interest:Interacts with phospholamban 2,sequence variant,splice vari…
ENSG00000197930	ERO1A	endoplasmic reticulum oxidoreductase 1 alpha(ERO1A)	Homo sapiens				GO:0000302~response to reactive oxygen species,GO:0006457~protein folding,GO:0006464~cellular protein modification process,GO:0009266~response to temperature stimulus,GO:0010260~organ senescence,GO:0019471~4-hydroxyproline metabolic process,GO:0022417~protein maturation by protein folding,GO:0030198~extracellular matrix organization,GO:0030968~endoplasmic reticulum unfolded protein response,GO:00…	GO:0005783~endoplasmic reticulum,GO:0005788~endoplasmic reticulum lumen,GO:0005789~endoplasmic reticulum membrane,GO:0016020~membrane,GO:0030425~dendrite,GO:0043231~intracellular membrane-bounded organelle,	GO:0003756~protein disulfide isomerase activity,GO:0005515~protein binding,GO:0015035~protein disulfide oxidoreductase activity,GO:0015036~disulfide oxidoreductase activity,GO:0016491~oxidoreductase activity,GO:0016671~oxidoreductase activity, acting on a sulfur group of donors, disulfide as acceptor,	IPR007266:Endoplasmic reticulum oxidoreductin 1,	hsa04141:Protein processing in endoplasmic reticulum,hsa05110:Vibrio cholerae infection,		PIRSF017205:endoplasmic oxidoreductin,		3D-structure,Apoptosis,Complete proteome,Direct protein sequencing,Disulfide bond,Electron transport,Endoplasmic reticulum,FAD,Flavoprotein,Glycoprotein,Membrane,Oxidoreductase,Phosphoprotein,Proteomics identification,Redox-active center,Reference proteome,Signal,Transport,	binding site:FAD,chain:ERO1-like protein alpha,disulfide bond,glycosylation site:N-linked (GlcNAc...),mutagenesis site,sequence conflict,signal peptide,
ENSG00000198060	MARCH5	membrane associated ring-CH-type finger 5(MARCH5)	Homo sapiens			RNA processing and modification,	GO:0000209~protein polyubiquitination,GO:0051865~protein autoubiquitination,GO:0070585~protein localization to mitochondrion,GO:0090140~regulation of mitochondrial fission,GO:0090141~positive regulation of mitochondrial fission,GO:0090344~negative regulation of cell aging,	GO:0005741~mitochondrial outer membrane,GO:0005783~endoplasmic reticulum,GO:0005789~endoplasmic reticulum membrane,GO:0016020~membrane,GO:0016021~integral component of membrane,	GO:0004842~ubiquitin-protein transferase activity,GO:0005515~protein binding,GO:0008270~zinc ion binding,GO:0016874~ligase activity,GO:0051020~GTPase binding,	IPR011016:Zinc finger, RING-CH-type,IPR013083:Zinc finger, RING/FYVE/PHD-type,				SM00744:RINGv,	Complete proteome,Endoplasmic reticulum,Ligase,Membrane,Metal-binding,Mitochondrion,Mitochondrion outer membrane,Reference proteome,Transmembrane,Transmembrane helix,Ubl conjugation,Ubl conjugation pathway,Zinc,Zinc-finger,	chain:E3 ubiquitin-protein ligase MARCH5,transmembrane region,zinc finger region:RING-CH-type,
ENSG00000198171	DDRGK1	DDRGK domain containing 1(DDRGK1)	Homo sapiens				GO:0033146~regulation of intracellular estrogen receptor signaling pathway,GO:0034976~response to endoplasmic reticulum stress,GO:0051092~positive regulation of NF-kappaB transcription factor activity,GO:1901800~positive regulation of proteasomal protein catabolic process,GO:1903721~positive regulation of I-kappaB phosphorylation,GO:1990592~protein K69-linked ufmylation,	GO:0005783~endoplasmic reticulum,GO:0005789~endoplasmic reticulum membrane,	GO:0005515~protein binding,GO:0044389~ubiquitin-like protein ligase binding,	IPR011991:Winged helix-turn-helix DNA-binding domain,IPR019153:DDRGK domain containing protein,				SM01128:SM01128,	Alternative splicing,Coiled coil,Complete proteome,Endoplasmic reticulum,Isopeptide bond,Phosphoprotein,Polymorphism,Proteomics identification,Reference proteome,Signal,Ubl conjugation,	chain:DDRGK domain-containing protein 1,domain:PCI,sequence variant,signal peptide,splice variant,
ENSG00000198793	MTOR	mechanistic target of rapamycin(MTOR)	Homo sapiens	104.Insulin_signaling,105.Signaling_glucose_uptake,106.Glycogen_synthase-synthesis,107.mRNA_translation-protein_synthesis,108.Regulating_glucose_transport,	h_bcellsurvivalPathway:B Cell Survival Pathway,h_ctcfPathway:CTCF: First Multivalent Nuclear Factor,h_eif4Pathway:Regulation of eIF4e and p70 S6 Kinase,h_igf1mtorPathway:Skeletal muscle hypertrophy is regulated via AKT/mTOR pathway,h_mtorPathway:mTOR Signaling Pathway,h_stat3Pathway:Stat3 Signaling Pathway,		GO:0001933~negative regulation of protein phosphorylation,GO:0001934~positive regulation of protein phosphorylation,GO:0001938~positive regulation of endothelial cell proliferation,GO:0003007~heart morphogenesis,GO:0003179~heart valve morphogenesis,GO:0005979~regulation of glycogen biosynthetic process,GO:0006112~energy reserve metabolic process,GO:0006207~'de novo' pyrimidine nucleobase biosynth…	GO:0000139~Golgi membrane,GO:0005634~nucleus,GO:0005654~nucleoplasm,GO:0005737~cytoplasm,GO:0005741~mitochondrial outer membrane,GO:0005764~lysosome,GO:0005765~lysosomal membrane,GO:0005789~endoplasmic reticulum membrane,GO:0005829~cytosol,GO:0005942~phosphatidylinositol 3-kinase complex,GO:0012505~endomembrane system,GO:0016020~membrane,GO:0016605~PML body,GO:0030425~dendrite,GO:0031931~TORC1 co…	GO:0001030~RNA polymerase III type 1 promoter DNA binding,GO:0001031~RNA polymerase III type 2 promoter DNA binding,GO:0001032~RNA polymerase III type 3 promoter DNA binding,GO:0001156~TFIIIC-class transcription factor binding,GO:0004672~protein kinase activity,GO:0004674~protein serine/threonine kinase activity,GO:0005515~protein binding,GO:0005524~ATP binding,GO:0016301~kinase activity,GO:00199…	IPR000403:Phosphatidylinositol 3-/4-kinase, catalytic domain,IPR003151:PIK-related kinase, FAT,IPR003152:PIK-related kinase, FATC,IPR009076:Rapamycin-binding domain,IPR011009:Protein kinase-like domain,IPR011989:Armadillo-like helical,IPR011990:Tetratricopeptide-like helical,IPR014009:PIK-related kinase,IPR016024:Armadillo-type fold,IPR018936:Phosphatidylinositol 3/4-kinase, conserved site,IPR024…	hsa04012:ErbB signaling pathway,hsa04066:HIF-1 signaling pathway,hsa04150:mTOR signaling pathway,hsa04151:PI3K-Akt signaling pathway,hsa04152:AMPK signaling pathway,hsa04910:Insulin signaling pathway,hsa04919:Thyroid hormone signaling pathway,hsa04920:Adipocytokine signaling pathway,hsa04930:Type II diabetes mellitus,hsa04931:Insulin resistance,hsa05200:Pathways in cancer,hsa05205:Proteoglycans i…	616638~Smith-Kingsmore syndrome,		SM00146:PI3Kc,SM01343:SM01343,SM01346:SM01346,	3D-structure,Acetylation,ATP-binding,Complete proteome,Cytoplasm,Disease mutation,Endoplasmic reticulum,Epilepsy,Golgi apparatus,Kinase,Lysosome,Membrane,Mental retardation,Microsome,Mitochondrion,Mitochondrion outer membrane,Nucleotide-binding,Nucleus,Phosphoprotein,Polymorphism,Proteomics identification,Reference proteome,Repeat,Serine/threonine-protein kinase,TPR repeat,Transferase,	chain:Serine/threonine-protein kinase mTOR,domain:FAT,domain:FATC,domain:PI3K/PI4K,helix,modified residue,repeat:HEAT 1,repeat:HEAT 2,repeat:HEAT 3,repeat:HEAT 4,repeat:HEAT 5,repeat:HEAT 6,repeat:HEAT 7,sequence conflict,sequence variant,
ENSG00000198833	UBE2J1	ubiquitin conjugating enzyme E2 J1(UBE2J1)	Homo sapiens				GO:0007286~spermatid development,GO:0016567~protein ubiquitination,GO:0018279~protein N-linked glycosylation via asparagine,GO:0030433~ER-associated ubiquitin-dependent protein catabolic process,GO:0042534~regulation of tumor necrosis factor biosynthetic process,GO:1904153~negative regulation of retrograde protein transport, ER to cytosol,	GO:0005737~cytoplasm,GO:0005789~endoplasmic reticulum membrane,GO:0016021~integral component of membrane,	GO:0005524~ATP binding,GO:0031625~ubiquitin protein ligase binding,GO:0061630~ubiquitin protein ligase activity,GO:0061631~ubiquitin conjugating enzyme activity,	IPR000608:Ubiquitin-conjugating enzyme, E2,IPR016135:Ubiquitin-conjugating enzyme/RWD-like,	hsa04120:Ubiquitin mediated proteolysis,hsa04141:Protein processing in endoplasmic reticulum,hsa05012:Parkinson's disease,				ATP-binding,Complete proteome,Endoplasmic reticulum,Membrane,Nucleotide-binding,Phosphoprotein,Polymorphism,Reference proteome,Transferase,Transmembrane,Transmembrane helix,Ubl conjugation pathway,	active site:Glycyl thioester intermediate,chain:Ubiquitin-conjugating enzyme E2 J1,modified residue,mutagenesis site,sequence conflict,sequence variant,topological domain:Cytoplasmic,topological domain:Lumenal,transmembrane region,
ENSG00000198924	DCLRE1A	DNA cross-link repair 1A(DCLRE1A)	Homo sapiens				GO:0006303~double-strand break repair via nonhomologous end joining,GO:0007067~mitotic nuclear division,GO:0031848~protection from non-homologous end joining at telomere,GO:0036297~interstrand cross-link repair,GO:0051301~cell division,GO:0090305~nucleic acid phosphodiester bond hydrolysis,	GO:0000784~nuclear chromosome, telomeric region,GO:0005634~nucleus,GO:0005654~nucleoplasm,GO:0005730~nucleolus,	GO:0003684~damaged DNA binding,GO:0035312~5'-3' exodeoxyribonuclease activity,	IPR001279:Beta-lactamase-like,IPR011084:DNA repair metallo-beta-lactamase,					3D-structure,Cell cycle,Cell division,Complete proteome,DNA damage,DNA repair,Isopeptide bond,Mitosis,Nucleus,Phosphoprotein,Polymorphism,Reference proteome,Ubl conjugation,	chain:DNA cross-link repair 1A protein,modified residue,mutagenesis site,region of interest:Nuclear focus formation,region of interest:Nuclear localization region,sequence variant,
ENSG00000204308	RNF5	ring finger protein 5(RNF5)	Homo sapiens				GO:0009617~response to bacterium,GO:0010507~negative regulation of autophagy,GO:0016567~protein ubiquitination,GO:0031648~protein destabilization,GO:0036503~ERAD pathway,GO:0042787~protein ubiquitination involved in ubiquitin-dependent protein catabolic process,GO:0044257~cellular protein catabolic process,GO:0070534~protein K63-linked ubiquitination,GO:0070936~protein K48-linked ubiquitination,G…	GO:0005789~endoplasmic reticulum membrane,GO:0016021~integral component of membrane,GO:0031966~mitochondrial membrane,GO:0036513~Derlin-1 retrotranslocation complex,	GO:0004842~ubiquitin-protein transferase activity,GO:0005515~protein binding,GO:0008270~zinc ion binding,GO:0016874~ligase activity,GO:0044390~ubiquitin-like protein conjugating enzyme binding,GO:1904264~ubiquitin protein ligase activity involved in ERAD pathway,	IPR001841:Zinc finger, RING-type,IPR013083:Zinc finger, RING/FYVE/PHD-type,IPR017907:Zinc finger, RING-type, conserved site,	hsa04141:Protein processing in endoplasmic reticulum,			SM00184:RING,	Acetylation,Complete proteome,Endoplasmic reticulum,Ligase,Membrane,Metal-binding,Mitochondrion,Phosphoprotein,Proteomics identification,Reference proteome,Transmembrane,Transmembrane helix,Ubl conjugation pathway,Zinc,Zinc-finger,	chain:E3 ubiquitin-protein ligase RNF5,modified residue,mutagenesis site,sequence conflict,transmembrane region,zinc finger region:RING-type,
ENSG00000204310	AGPAT1
ENSG00000204439	C6orf47	chromosome 6 open reading frame 47(C6orf47)	Homo sapiens					GO:0005737~cytoplasm,GO:0016021~integral component of membrane,							Complete proteome,Membrane,Phosphoprotein,Polymorphism,Reference proteome,Transmembrane,Transmembrane helix,	chain:Uncharacterized protein C6orf47,modified residue,sequence variant,
ENSG00000205531	NAP1L4	nucleosome assembly protein 1 like 4(NAP1L4)	Homo sapiens				GO:0006334~nucleosome assembly,	GO:0005634~nucleus,GO:0005737~cytoplasm,	GO:0005515~protein binding,GO:0044822~poly(A) RNA binding,GO:0051082~unfolded protein binding,	IPR002164:Nucleosome assembly protein (NAP),					Acetylation,Alternative splicing,Complete proteome,Nucleus,Phosphoprotein,Proteomics identification,Reference proteome,	chain:Nucleosome assembly protein 1-like 4,compositionally biased region:Asp/Glu-rich (acidic),compositionally biased region:Poly-Glu,modified residue,short sequence motif:Nuclear localization signal,
ENSG00000213186	TRIM59	tripartite motif containing 59(TRIM59)	Homo sapiens				GO:0042384~cilium assembly,GO:0043124~negative regulation of I-kappaB kinase/NF-kappaB signaling,	GO:0005622~intracellular,GO:0005783~endoplasmic reticulum,GO:0005789~endoplasmic reticulum membrane,GO:0005813~centrosome,GO:0005929~cilium,GO:0016021~integral component of membrane,GO:0030992~intraciliary transport particle B,	GO:0005515~protein binding,GO:0008270~zinc ion binding,	IPR000315:Zinc finger, B-box,IPR001841:Zinc finger, RING-type,IPR013083:Zinc finger, RING/FYVE/PHD-type,IPR017907:Zinc finger, RING-type, conserved site,IPR027370:RING-type zinc-finger, LisH dimerisation motif,				SM00184:RING,	Alternative splicing,Coiled coil,Complete proteome,Endoplasmic reticulum,Membrane,Metal-binding,Reference proteome,Transmembrane,Transmembrane helix,Zinc,Zinc-finger,	chain:Tripartite motif-containing protein 59,transmembrane region,zinc finger region:B box-type,zinc finger region:RING-type,
ENSG00000213585	VDAC1	voltage dependent anion channel 1(VDAC1)	Homo sapiens				GO:0001662~behavioral fear response,GO:0006820~anion transport,GO:0006851~mitochondrial calcium ion transport,GO:0006915~apoptotic process,GO:0007270~neuron-neuron synaptic transmission,GO:0007612~learning,GO:0016032~viral process,GO:0016236~macroautophagy,GO:0030855~epithelial cell differentiation,GO:0098656~anion transmembrane transport,GO:1903146~regulation of mitophagy,GO:1903959~regulation o…	GO:0005634~nucleus,GO:0005739~mitochondrion,GO:0005741~mitochondrial outer membrane,GO:0005743~mitochondrial inner membrane,GO:0005886~plasma membrane,GO:0008021~synaptic vesicle,GO:0016020~membrane,GO:0016021~integral component of membrane,GO:0042645~mitochondrial nucleoid,GO:0043209~myelin sheath,GO:0045121~membrane raft,GO:0046930~pore complex,GO:0070062~extracellular exosome,	GO:0005515~protein binding,GO:0008308~voltage-gated anion channel activity,GO:0015288~porin activity,GO:0019901~protein kinase binding,GO:0032403~protein complex binding,GO:0044325~ion channel binding,	IPR001925:Porin, eukaryotic type,IPR023614:Porin domain,IPR027246:Eukaryotic porin/Tom40,	hsa04020:Calcium signaling pathway,hsa04022:cGMP-PKG signaling pathway,hsa05012:Parkinson's disease,hsa05016:Huntington's disease,hsa05164:Influenza A,hsa05166:HTLV-I infection,				3D-structure,Acetylation,Apoptosis,Cell membrane,Complete proteome,Direct protein sequencing,Host-virus interaction,Ion transport,Isopeptide bond,Membrane,Mitochondrion,Mitochondrion outer membrane,Phosphoprotein,Porin,Proteomics identification,Reference proteome,Transmembrane,Transmembrane beta strand,Transport,Ubl conjugation,	chain:Voltage-dependent anion-selective channel protein 1,helix,modified residue,nucleotide phosphate-binding region:NAD,sequence conflict,site:Involved in hexokinase binding,strand,transmembrane region,turn,
ENSG00000214253	FIS1	fission, mitochondrial 1(FIS1)	Homo sapiens				GO:0000266~mitochondrial fission,GO:0000422~mitophagy,GO:0001836~release of cytochrome c from mitochondria,GO:0006626~protein targeting to mitochondrion,GO:0007204~positive regulation of cytosolic calcium ion concentration,GO:0008053~mitochondrial fusion,GO:0010821~regulation of mitochondrion organization,GO:0016559~peroxisome fission,GO:0032471~negative regulation of endoplasmic reticulum calciu…	GO:0005739~mitochondrion,GO:0005777~peroxisome,GO:0005779~integral component of peroxisomal membrane,GO:0005783~endoplasmic reticulum,GO:0016020~membrane,GO:0031307~integral component of mitochondrial outer membrane,GO:0043234~protein complex,	GO:0005102~receptor binding,GO:0005515~protein binding,	IPR011990:Tetratricopeptide-like helical,IPR016543:Tetratricopeptide repeat 11 Fission 1 protein,			PIRSF008835:mitochondrial fission 1 protein,		3D-structure,Acetylation,Apoptosis,Complete proteome,Direct protein sequencing,Membrane,Mitochondrion,Mitochondrion outer membrane,Peroxisome,Phosphoprotein,Reference proteome,TPR repeat,Transmembrane,Transmembrane helix,Ubl conjugation,	chain:Mitochondrial fission 1 protein,helix,modified residue,mutagenesis site,repeat:TPR,sequence conflict,strand,topological domain:Cytoplasmic,topological domain:Mitochondrial intermembrane or peroxisomal matrix,transmembrane region,turn,
ENSG00000243279	PRAF2	PRA1 domain family member 2(PRAF2)	Homo sapiens				GO:0015031~protein transport,GO:0015813~L-glutamate transport,	GO:0010008~endosome membrane,GO:0016021~integral component of membrane,		IPR004895:Prenylated rab acceptor PRA1,					Complete proteome,Endosome,Membrane,Polymorphism,Protein transport,Proteomics identification,Reference proteome,Transmembrane,Transmembrane helix,Transport,	chain:PRA1 family protein 2,sequence variant,topological domain:Cytoplasmic,topological domain:Extracellular,transmembrane region,
ENSG00000244045	TMEM199
ENSG00000265808	SEC22B	SEC22 homolog B, vesicle trafficking protein (gene/pseudogene)(SEC22B)	Homo sapiens			Intracellular trafficking and secretion,	GO:0006810~transport,GO:0006887~exocytosis,GO:0006888~ER to Golgi vesicle-mediated transport,GO:0006890~retrograde vesicle-mediated transport, Golgi to ER,GO:0015031~protein transport,GO:0016192~vesicle-mediated transport,GO:0033043~regulation of organelle organization,GO:0045732~positive regulation of protein catabolic process,GO:0048208~COPII vesicle coating,GO:0048280~vesicle fusion with Golgi…	GO:0000139~Golgi membrane,GO:0005789~endoplasmic reticulum membrane,GO:0005793~endoplasmic reticulum-Golgi intermediate compartment,GO:0012507~ER to Golgi transport vesicle membrane,GO:0016020~membrane,GO:0016021~integral component of membrane,GO:0030133~transport vesicle,GO:0031201~SNARE complex,GO:0033116~endoplasmic reticulum-Golgi intermediate compartment membrane,GO:0042470~melanosome,	GO:0000149~SNARE binding,GO:0005484~SNAP receptor activity,GO:0005515~protein binding,GO:0019905~syntaxin binding,	IPR001388:Synaptobrevin,IPR010908:Longin domain,IPR011012:Longin-like domain,	hsa04130:SNARE interactions in vesicular transport,hsa04145:Phagosome,hsa05134:Legionellosis,			SM01270:SM01270,	3D-structure,Acetylation,Coiled coil,Complete proteome,Direct protein sequencing,Endoplasmic reticulum,ER-Golgi transport,Golgi apparatus,Membrane,Phosphoprotein,Polymorphism,Protein transport,Proteomics identification,Reference proteome,Transmembrane,Transmembrane helix,Transport,	chain:Vesicle-trafficking protein SEC22b,domain:Longin,domain:v-SNARE coiled-coil homology,helix,modified residue,sequence variant,strand,topological domain:Cytoplasmic,transmembrane region,turn,
ENSG00000265972	TXNIP	thioredoxin interacting protein(TXNIP)	Homo sapiens				GO:0000122~negative regulation of transcription from RNA polymerase II promoter,GO:0006351~transcription, DNA-templated,GO:0006606~protein import into nucleus,GO:0007049~cell cycle,GO:0009612~response to mechanical stimulus,GO:0009749~response to glucose,GO:0030216~keratinocyte differentiation,GO:0032355~response to estradiol,GO:0032570~response to progesterone,GO:0042127~regulation of cell proli…	GO:0005634~nucleus,GO:0005737~cytoplasm,GO:0005758~mitochondrial intermembrane space,GO:0005829~cytosol,	GO:0004857~enzyme inhibitor activity,GO:0005515~protein binding,GO:0031625~ubiquitin protein ligase binding,	IPR011021:Arrestin-like, N-terminal,IPR011022:Arrestin C-terminal-like domain,IPR014756:Immunoglobulin E-set,				SM01017:SM01017,	3D-structure,Alternative splicing,Cell cycle,Complete proteome,Cytoplasm,Disulfide bond,Isopeptide bond,Phosphoprotein,Polymorphism,Reference proteome,Transcription,Transcription regulation,Tumor suppressor,Ubl conjugation,	chain:Thioredoxin-interacting protein,cross-link:Glycyl lysine isopeptide (Lys-Gly) (interchain with G-Cter in ubiquitin),modified residue,sequence conflict,sequence variant,

## Sheet: MAM genes altered in GB
GeneID	Gene Symbol	Log fold-n_vs_gb
ENSG00000145335	SNCA	3.99555
ENSG00000104369	JPH1	3.65909
ENSG00000150995	ITPR1	3.1953
ENSG00000172375	C2CD2L	2.04281
ENSG00000185345	PARK2	1.77332
ENSG00000158828	Pink1	1.68735
ENSG00000105701	FKBP8	1.30514
ENSG00000124164	VAPB	1.17119
ENSG00000174437	ATP2A2	1.17004
ENSG00000138759	FRAS1	3.71981
ENSG00000104381	GDAP1	1.89103
ENSG00000173726	TOMM20	1.17273
ENSG00000167114	SLC27A4	1.13873
ENSG00000068615	REEP1	2.24072
ENSG00000122873	CISD1	1.56315
ENSG00000103415	HMOX2	1.11985
ENSG00000087470	DNM1L	1.07207
ENSG00000182134	TDRKH	1.07945
ENSG00000062282	DGAT2	2.07015
ENSG00000123684	LPGAT1	1.11224
ENSG00000111206	FOXM1	-28.9535
ENSG00000139921	TMX1	-4.1059
ENSG00000143815	LBR	-3.88409
ENSG00000123353	ORMDL2	-3.09911
ENSG00000141510	TP53	-7.08228
ENSG00000057252	SOAT1	-2.94729
ENSG00000074695	LMAN1	-2.50576
ENSG00000162738	VANGL2	-5.28715
ENSG00000146833	TRIM4	-2.16366
ENSG00000105974	CAV1	-8.14478
ENSG00000087088	BAX	-2.93957
ENSG00000150093	ITGB1	-3.5965
ENSG00000106803	SEC61B	-2.30563
ENSG00000143870	PDIA6	-2.25419
ENSG00000103490	PYCARD	-5.72976
ENSG00000003402	CFLAR	-2.10904
ENSG00000265972	TXNIP	-3.57836
ENSG00000118508	RAB32	-3.6026
ENSG00000138823	MTTP	-4.06803
ENSG00000120802	TMPO	-2.00269
ENSG00000066322	ELOVL1	-2.13799
ENSG00000127564	PKMYT1	-2.05528
ENSG00000091262	ABCC6	-2.55472
ENSG00000160691	p66shc/SHC1	-2.03502
ENSG00000133027	PEMT	-1.80419
ENSG00000108829	LRRC59	-1.1724
ENSG00000105829	BET1	-1.14777
ENSG00000106638	TBL2	-1.13657
ENSG00000086848	ALG9	-1.09183
ENSG00000175768	TOMM5	-1.04612
ENSG00000122335	SERAC1	-1.03515
ENSG00000139437	TCHP	-0.93916
ENSG00000156471	PTDSS1	-0.90289
ENSG00000160131	VMA21	-0.901861
ENSG00000136026	CKAP4	-0.869185
ENSG00000171863	RPS7	-0.82201
ENSG00000141378	PTRH2	-0.714288
ENSG00000057663	ATG5	-0.71305
ENSG00000106153	CHCHD2	-0.588046
ENSG00000145284	SCD5	1.37796
ENSG00000120742	SERP1	1.07645
ENSG00000175198	PCCA	0.841965

## Sheet: MAM genes in glioma
GeneID	Gene Symbol	Log fold-n_vs_gm
ENSG00000104369	JPH1	4.88636
ENSG00000138759	FRAS1	4.25355
ENSG00000150995	ITPR1	3.86854
ENSG00000172375	C2CD2L	1.6418
ENSG00000069509	FUNDC1	1.37017
ENSG00000167114	SLC27A4	1.19204
ENSG00000103415	HMOX2	1.14578
ENSG00000174437	ATP2A2	1.10884
ENSG00000185345	PARK2	1.02702
ENSG00000105701	FKBP8	1.0112
ENSG00000145335	SNCA	4.32597
ENSG00000068615	REEP1	1.88766
ENSG00000062282	DGAT2	1.72483
ENSG00000122873	CISD1	1.43421
ENSG00000068366	FACL4	1.13848
ENSG00000124164	VAPB	1.04431
ENSG00000087470	DNM1L	1.04409
ENSG00000156471	PTDSS1	1.01612
ENSG00000213585	VDAC1	1.44383
ENSG00000158828	Pink1	1.34523
ENSG00000123684	LPGAT1	1.45244
ENSG00000104381	GDAP1	1.31301
ENSG00000173726	TOMM20	1.23535
ENSG00000182220	ATP6AP2	1.14004
ENSG00000145354	CISD2	1.18233
ENSG00000197930	ERO1A	1.03691
ENSG00000175274	TP53I11	1.02419
ENSG00000162738	VANGL2	-9.13468
ENSG00000143815	LBR	-2.60657
ENSG00000139921	TMX1	-2.38108
ENSG00000088888	MAVS	-2.17951
ENSG00000141510	TP53	-5.7946
ENSG00000108465	CDK5RAP3	-2.22982
ENSG00000123353	ORMDL2	-2.06731
ENSG00000111206	FOXM1	-8.90047
ENSG00000091262	ABCC6	-3.90673
ENSG00000265972	TXNIP	-3.02362
ENSG00000103490	PYCARD	-3.04743
